# Supplementary material for: Expansion of a urethritis-associated Neisseria meningitidis clade in the United States with concurrent acquisition of N. gonorrhoeae alleles
Source: BMC Genomics. 2018 Mar 2;19:176. doi: 10.1186/s12864-018-4560-x (PMC5834837; doi:10.1186/s12864-018-4560-x)
Supplement: Supplementary file 1 — List of 353 isolates included in analyses of the U.S. NmNG urethritis clade, including sequence accession information, and provenance, serogroup, molecular typing, and impact of recombination events where available. (XLSX 53 kb) [file 12864_2018_4560_MOESM1_ESM.xlsx]

## Sheet: Data
ID	Isolate Name	Data collection	Basis for inclusion	PubMLST ID	NCBI_accession	Year collected	Country	State	Source_of_Specimen	Serogroup	US NmNG Urethritis Clade	MLST Sequence Type (ST)	MLST Clonal Complex (CC)	FetA_type	PorA_type	PorB_type	NadA	FHbp_pep	FHbp_subfamily	FHbp_variant	NhbA
1	M38580	Bazan et al 2017	Urogenital, Rectal 2015-2016	50599	SRS1896357	2015	United States	Ohio	Male urogenital system	NG	Yes	11	CC11	F3-6	P1.5-1,10-8	2-2	Incomplete coding region	896	B	1	20
2	M38584	Bazan et al 2017	Urogenital, Rectal 2015-2016	50603	SRS1896369	2015	United States	Ohio	Male urogenital system	NG	Yes	11	CC11	F3-6	P1.5-1,10-8	2-2	Incomplete coding region	896	B	1	20
3	M38589	Bazan et al 2017	Urogenital, Rectal 2015-2016	50608	SRS1896356	2015	United States	Ohio	Male urogenital system	NG	Yes	11	CC11	F3-6	P1.5-1,10-8	2-2	Incomplete coding region	896	B	1	20
4	M38351	Bazan et al 2017	Urogenital, Rectal 2015-2016	50557	SRS1896350	2015	United States	Ohio	Male urogenital system	NG	Yes	11	CC11	F3-6	P1.5-1,10-8	2-2	NadA-2/3.2	896	B	1	20
5	M38352	Bazan et al 2017	Urogenital, Rectal 2015-2016	50558	SRS1896346	2015	United States	Ohio	Male urogenital system	NG	Yes	11	CC11	F3-6	P1.5-1,10-8	2-2	NadA-2/3.2	896	B	1	20
6	M38353	Bazan et al 2017	Urogenital, Rectal 2015-2016	50559	SRS1896358	2015	United States	Ohio	Male urogenital system	NG	Yes	11	CC11	F3-6	P1.5-1,10-8	2-2	NadA-2/3.2	896	B	1	20
7	M38357	Bazan et al 2017	Urogenital, Rectal 2015-2016	50560	SRS1896312	2015	United States	Ohio	Male urogenital system	NG	Yes	11	CC11	F3-6	P1.5-1,10-8	2-2	NadA-2/3.2	896	B	1	20
8	M38542	Bazan et al 2017	Urogenital, Rectal 2015-2016	50562	SRS1896324	2015	United States	Ohio	Male urogenital system	NG	Yes	11	CC11	F3-6	P1.5-1,10-8	2-2	NadA-2/3.2	896	B	1	20
9	M38543	Bazan et al 2017	Urogenital, Rectal 2015-2016	50563	SRS1896345	2015	United States	Ohio	Male urogenital system	NG	Yes	11	CC11	F3-6	P1.5-1,10-8	2-2	NadA-2/3.2	896	B	1	20
10	M38544	Bazan et al 2017	Urogenital, Rectal 2015-2016	50564	SRS1896299	2015	United States	Ohio	Male urogenital system	NG	Yes	11	CC11	F3-6	P1.5-1,10-8	2-2	NadA-2/3.2	896	B	1	20
11	M38545	Bazan et al 2017	Urogenital, Rectal 2015-2016	50565	SRS1896368	2015	United States	Ohio	Male urogenital system	NG	Yes	11	CC11	F3-6	P1.5-1,10-8	2-2	NadA-2/3.2	896	B	1	20
12	M38546	Bazan et al 2017	Urogenital, Rectal 2015-2016	50566	SRS1896326	2015	United States	Ohio	Male urogenital system	NG	Yes	11	CC11	F3-6	P1.5-1,10-8	2-2	NadA-2/3.2	896	B	1	20
13	M38547	Bazan et al 2017	Urogenital, Rectal 2015-2016	50567	SRS1896309	2015	United States	Ohio	Male urogenital system	NG	Yes	11	CC11	F3-6	P1.5-1,10-8	2-2	NadA-2/3.2	896	B	1	20
14	M38548	Bazan et al 2017	Urogenital, Rectal 2015-2016	50568	SRS1896352	2015	United States	Ohio	Male urogenital system	NG	Yes	11	CC11	F3-6	P1.5-1,10-8	2-2	NadA-2/3.2	896	B	1	20
15	M38549	Bazan et al 2017	Urogenital, Rectal 2015-2016	50569	SRS1896333	2015	United States	Ohio	Male urogenital system	NG	Yes	11	CC11	F3-6	P1.5-1,10-8	2-2	NadA-2/3.2	896	B	1	20
16	M38550	Bazan et al 2017	Urogenital, Rectal 2015-2016	50570	SRS1896318	2015	United States	Ohio	Male urogenital system	NG	Yes	11	CC11	F3-6	P1.5-1,10-8	2-2	NadA-2/3.2	896	B	1	20
17	M38551	Bazan et al 2017	Urogenital, Rectal 2015-2016	50571	SRS1896329	2015	United States	Ohio	Male urogenital system	NG	Yes	11	CC11	F3-6	P1.5-1,10-8	2-2	NadA-2/3.2	896	B	1	20
18	M38552	Bazan et al 2017	Urogenital, Rectal 2015-2016	50572	SRS1896355	2015	United States	Ohio	Male urogenital system	NG	Yes	11	CC11	F3-6	P1.5-1,10-8	2-2	NadA-2/3.2	896	B	1	20
19	M38553	Bazan et al 2017	Urogenital, Rectal 2015-2016	50573	SRS1896330	2015	United States	Ohio	Male urogenital system	NG	Yes	11	CC11	F3-6	P1.5-1,10-8	2-2	NadA-2/3.2	896	B	1	20
20	M38554	Bazan et al 2017	Urogenital, Rectal 2015-2016	50574	SRS1896314	2015	United States	Ohio	Male urogenital system	NG	Yes	11	CC11	F3-6	P1.5-1,10-8	2-2	NadA-2/3.2	896	B	1	20
21	M38555	Bazan et al 2017	Urogenital, Rectal 2015-2016	50575	SRS1896338	2015	United States	Ohio	Male urogenital system	NG	Yes	11	CC11	F3-6	P1.5-1,10-8	2-2	NadA-2/3.2	896	B	1	20
22	M38557	Bazan et al 2017	Urogenital, Rectal 2015-2016	50576	SRS1896342	2015	United States	Ohio	Male urogenital system	NG	Yes	11	CC11	F3-6	P1.5-1,10-8	2-2	NadA-2/3.2	896	B	1	20
23	M38558	Bazan et al 2017	Urogenital, Rectal 2015-2016	50577	SRS1896316	2015	United States	Ohio	Male urogenital system	NG	Yes	11	CC11	F3-6	P1.5-1,10-8	2-2	NadA-2/3.2	896	B	1	20
24	M38559	Bazan et al 2017	Urogenital, Rectal 2015-2016	50578	SRS1896302	2015	United States	Ohio	Male urogenital system	NG	Yes	11	CC11	F3-6	P1.5-1,10-8	2-2	NadA-2/3.2	896	B	1	20
25	M38560	Bazan et al 2017	Urogenital, Rectal 2015-2016	50579	SRS1896325	2015	United States	Ohio	Male urogenital system	NG	Yes	11	CC11	F3-6	P1.5-1,10-8	2-2	NadA-2/3.2	896	B	1	20
26	M38561	Bazan et al 2017	Urogenital, Rectal 2015-2016	50580	SRS1896317	2015	United States	Ohio	Male urogenital system	NG	Yes	11	CC11	F3-6	P1.5-1,10-8	2-2	NadA-2/3.2	896	B	1	20
27	M38562	Bazan et al 2017	Urogenital, Rectal 2015-2016	50581	SRS1896313	2015	United States	Ohio	Male urogenital system	NG	Yes	11	CC11	F3-6	P1.5-1,10-8	2-2	NadA-2/3.2	896	B	1	20
28	M38563	Bazan et al 2017	Urogenital, Rectal 2015-2016	50582	SRS1896347	2015	United States	Ohio	Male urogenital system	NG	Yes	11	CC11	F3-6	P1.5-1,10-8	2-2	NadA-2/3.2	896	B	1	20
29	M38564	Bazan et al 2017	Urogenital, Rectal 2015-2016	50583	SRS1896331	2015	United States	Ohio	Male urogenital system	NG	Yes	11	CC11	F3-6	P1.5-1,10-8	2-2	NadA-2/3.2	896	B	1	20
30	M38565	Bazan et al 2017	Urogenital, Rectal 2015-2016	50584	SRS1896315	2015	United States	Ohio	Male urogenital system	NG	Yes	11	CC11	F3-6	P1.5-1,10-8	2-2	NadA-2/3.2	896	B	1	20
31	M38566	This study	Urogenital, Rectal 2015-2016	50585	SRS2704345	2015	United States	Ohio	Male urogenital system	NG	Yes	11	CC11	F3-6	P1.5-1,10-8	2-2	NadA-2/3.2	896	B	1	20
32	M38567	Bazan et al 2017	Urogenital, Rectal 2015-2016	50586	SRS1896366	2015	United States	Ohio	Male urogenital system	NG	Yes	11	CC11	F3-6	P1.5-1,10-8	2-2	NadA-2/3.2	896	B	1	20
33	M38568	Bazan et al 2017	Urogenital, Rectal 2015-2016	50587	SRS1896308	2015	United States	Ohio	Male urogenital system	NG	Yes	11	CC11	F3-6	P1.5-1,10-8	2-2	NadA-2/3.2	896	B	1	20
34	M38569	Bazan et al 2017	Urogenital, Rectal 2015-2016	50588	SRS1896304	2015	United States	Ohio	Male urogenital system	NG	Yes	11	CC11	F3-6	P1.5-1,10-8	2-2	NadA-2/3.2	896	B	1	20
35	M38570	Bazan et al 2017	Urogenital, Rectal 2015-2016	50589	SRS1896359	2015	United States	Ohio	Male urogenital system	NG	Yes	11	CC11	F3-6	P1.5-1,10-8	2-2	NadA-2/3.2	896	B	1	20
36	M38571	Bazan et al 2017	Urogenital, Rectal 2015-2016	50590	SRS1896319	2015	United States	Ohio	Male urogenital system	NG	Yes	11	CC11	F3-6	P1.5-1,10-8	2-2	NadA-2/3.2	896	B	1	20
37	M38572	Bazan et al 2017	Urogenital, Rectal 2015-2016	50591	SRS1896362	2015	United States	Ohio	Male urogenital system	NG	Yes	11	CC11	F3-6	P1.5-1,10-8	2-2	NadA-2/3.2	896	B	1	20
38	M38573	Bazan et al 2017	Urogenital, Rectal 2015-2016	50592	SRS1896353	2015	United States	Ohio	Male urogenital system	NG	Yes	11	CC11	F3-6	P1.5-1,10-8	2-2	NadA-2/3.2	896	B	1	20
39	M38574	Bazan et al 2017	Urogenital, Rectal 2015-2016	50593	SRS1896343	2015	United States	Ohio	Male urogenital system	NG	Yes	11	CC11	F3-6	P1.5-1,10-8	2-2	NadA-2/3.2	896	B	1	20
40	M38575	Bazan et al 2017	Urogenital, Rectal 2015-2016	50594	SRS1896328	2015	United States	Ohio	Male urogenital system	NG	Yes	11	CC11	F3-6	P1.5-1,10-8	2-2	NadA-2/3.2	896	B	1	20
41	M38576	Bazan et al 2017	Urogenital, Rectal 2015-2016	50595	SRS1896349	2015	United States	Ohio	Male urogenital system	NG	Yes	11	CC11	F3-6	P1.5-1,10-8	2-2	NadA-2/3.2	896	B	1	20
42	M38577	Bazan et al 2017	Urogenital, Rectal 2015-2016	50596	SRS1896371	2015	United States	Ohio	Male urogenital system	NG	Yes	11	CC11	F3-6	P1.5-1,10-8	2-2	NadA-2/3.2	896	B	1	20
43	M38579	Bazan et al 2017	Urogenital, Rectal 2015-2016	50598	SRS1896307	2015	United States	Ohio	Male urogenital system	NG	Yes	11	CC11	F3-6	P1.5-1,10-8	2-2	NadA-2/3.2	896	B	1	20
44	M38581	Bazan et al 2017	Urogenital, Rectal 2015-2016	50600	SRS1896360	2015	United States	Ohio	Male urogenital system	NG	Yes	11	CC11	F3-6	P1.5-1,10-8	2-2	NadA-2/3.2	896	B	1	20
45	M38582	Bazan et al 2017	Urogenital, Rectal 2015-2016	50601	SRS1896300	2015	United States	Ohio	Male urogenital system	NG	Yes	11	CC11	F3-6	P1.5-1,10-8	2-2	NadA-2/3.2	896	B	1	20
46	M38583	Bazan et al 2017	Urogenital, Rectal 2015-2016	50602	SRS1896320	2015	United States	Ohio	Male urogenital system	NG	Yes	11	CC11	F3-6	P1.5-1,10-8	2-2	NadA-2/3.2	896	B	1	20
47	M38585	Bazan et al 2017	Urogenital, Rectal 2015-2016	50604	SRS1896336	2015	United States	Ohio	Male urogenital system	NG	Yes	11	CC11	F3-6	P1.5-1,10-8	2-2	NadA-2/3.2	896	B	1	20
48	M38586	Bazan et al 2017	Urogenital, Rectal 2015-2016	50605	SRS1896335	2015	United States	Ohio	Male urogenital system	NG	Yes	11	CC11	F3-6	P1.5-1,10-8	2-2	NadA-2/3.2	896	B	1	20
49	M38587	Bazan et al 2017	Urogenital, Rectal 2015-2016	50606	SRS1896339	2015	United States	Ohio	Male urogenital system	NG	Yes	11	CC11	F3-6	P1.5-1,10-8	2-2	NadA-2/3.2	896	B	1	20
50	M38588	Bazan et al 2017	Urogenital, Rectal 2015-2016	50607	SRS1896337	2015	United States	Ohio	Male urogenital system	NG	Yes	11	CC11	F3-6	P1.5-1,10-8	2-2	NadA-2/3.2	896	B	1	20
51	M38590	Bazan et al 2017	Urogenital, Rectal 2015-2016	50609	SRS1896351	2015	United States	Ohio	Male urogenital system	NG	Yes	11	CC11	F3-6	P1.5-1,10-8	2-2	NadA-2/3.2	896	B	1	20
52	M38591	Bazan et al 2017	Urogenital, Rectal 2015-2016	50610	SRS1896321	2015	United States	Ohio	Male urogenital system	NG	Yes	11	CC11	F3-6	P1.5-1,10-8	2-2	NadA-2/3.2	896	B	1	20
53	M38685	Bazan et al 2017	Urogenital, Rectal 2015-2016	50622	SRS1896310	2015	United States	Ohio	Male urogenital system	NG	Yes	11	CC11	F3-6	P1.5-1,10-8	2-2	NadA-2/3.2	896	B	1	20
54	M38686	Bazan et al 2017	Urogenital, Rectal 2015-2016	50623	SRS1896364	2015	United States	Ohio	Male urogenital system	NG	Yes	11	CC11	F3-6	P1.5-1,10-8	2-2	NadA-2/3.2	896	B	1	20
55	M38687	Bazan et al 2017	Urogenital, Rectal 2015-2016	50624	SRS1896303	2015	United States	Ohio	Male urogenital system	NG	Yes	11	CC11	F3-6	P1.5-1,10-8	2-2	NadA-2/3.2	896	B	1	20
56	M38688	Bazan et al 2017	Urogenital, Rectal 2015-2016	50625	SRS1896365	2015	United States	Ohio	Male urogenital system	NG	Yes	11	CC11	F3-6	P1.5-1,10-8	2-2	NadA-2/3.2	896	B	1	20
57	M38689	Bazan et al 2017	Urogenital, Rectal 2015-2016	50626	SRS1896323	2015	United States	Ohio	Male urogenital system	NG	Yes	11	CC11	F3-6	P1.5-1,10-8	2-2	NadA-2/3.2	896	B	1	20
58	M38690	Bazan et al 2017	Urogenital, Rectal 2015-2016	50627	SRS1896344	2015	United States	Ohio	Male urogenital system	NG	Yes	11	CC11	F3-6	P1.5-1,10-8	2-2	NadA-2/3.2	896	B	1	20
59	M38744	Bazan et al 2017	Urogenital, Rectal 2015-2016	50629	SRS1896361	2015	United States	Ohio	Male urogenital system	NG	Yes	11	CC11	F3-6	P1.5-1,10-8	2-2	NadA-2/3.2	896	B	1	20
60	M38745	Bazan et al 2017	Urogenital, Rectal 2015-2016	50630	SRS1896348	2015	United States	Ohio	Male urogenital system	NG	Yes	11	CC11	F3-6	P1.5-1,10-8	2-2	NadA-2/3.2	896	B	1	20
61	M38746	Bazan et al 2017	Urogenital, Rectal 2015-2016	50631	SRS1896340	2015	United States	Ohio	Male urogenital system	NG	Yes	11	CC11	F3-6	P1.5-1,10-8	2-2	NadA-2/3.2	896	B	1	20
62	M38747	Bazan et al 2017	Urogenital, Rectal 2015-2016	50632	SRS1896306	2015	United States	Ohio	Male urogenital system	NG	Yes	11	CC11	F3-6	P1.5-1,10-8	2-2	NadA-2/3.2	896	B	1	20
63	M38748	Bazan et al 2017	Urogenital, Rectal 2015-2016	50633	SRS1896373	2015	United States	Ohio	Male urogenital system	NG	Yes	11	CC11	F3-6	P1.5-1,10-8	2-2	NadA-2/3.2	896	B	1	20
64	M38751	Bazan et al 2017	Urogenital, Rectal 2015-2016	50636	SRS1896305	2015	United States	Ohio	Male urogenital system	NG	Yes	11	CC11	F3-6	P1.5-1,10-8	2-2	NadA-2/3.2	896	B	1	20
65	M38752	Bazan et al 2017	Urogenital, Rectal 2015-2016	50637	SRS1896301	2015	United States	Ohio	Male urogenital system	NG	Yes	11	CC11	F3-6	P1.5-1,10-8	2-2	NadA-2/3.2	896	B	1	20
66	M38753	Bazan et al 2017	Urogenital, Rectal 2015-2016	50638	SRS1896334	2015	United States	Ohio	Male urogenital system	NG	Yes	11	CC11	F3-6	P1.5-1,10-8	2-2	NadA-2/3.2	896	B	1	20
67	M38754	Bazan et al 2017	Urogenital, Rectal 2015-2016	50639	SRS1896367	2015	United States	Ohio	Male urogenital system	NG	Yes	11	CC11	F3-6	P1.5-1,10-8	2-2	NadA-2/3.2	896	B	1	20
68	M39065	Bazan et al 2017	Urogenital, Rectal 2015-2016	50673	SRS1896311	2015	United States	Ohio	Male urogenital system	NG	Yes	11	CC11	F3-6	P1.5-1,10-8	2-2	NadA-2/3.2	896	B	1	20
69	M39067	Bazan et al 2017	Urogenital, Rectal 2015-2016	50675	SRS1896363	2015	United States	Ohio	Male urogenital system	NG	Yes	11	CC11	F3-6	P1.5-1,10-8	2-2	NadA-2/3.2	896	B	1	20
70	M39068	Bazan et al 2017	Urogenital, Rectal 2015-2016	50676	SRS1896327	2015	United States	Ohio	Male urogenital system	NG	Yes	11	CC11	F3-6	P1.5-1,10-8	2-2	NadA-2/3.2	896	B	1	20
71	M39070	Bazan et al 2017	Urogenital, Rectal 2015-2016	50678	SRS1896372	2015	United States	Ohio	Male urogenital system	NG	Yes	11	CC11	F3-6	P1.5-1,10-8	2-2	NadA-2/3.2	896	B	1	20
72	M39824	Bazan et al 2017	Urogenital, Rectal 2015-2016	50709	SRS1896322	2015	United States	Ohio	Male urogenital system	NG	Yes	11	CC11	F3-6	P1.5-1,10-8	2-2	NadA-2/3.2	896	B	1	20
73	M39825	Bazan et al 2017	Urogenital, Rectal 2015-2016	50710	SRS1896354	2015	United States	Ohio	Male urogenital system	NG	Yes	11	CC11	F3-6	P1.5-1,10-8	2-2	NadA-2/3.2	896	B	1	20
74	M39066	Bazan et al 2017	Urogenital, Rectal 2015-2016	50674	SRS1896332	2015	United States	Ohio	Male urogenital system	NG	Yes	11	CC11	F3-6	P1.5-1,10-8	2-2	NadA-2/3.2	896	B	1	20
75	M38578	Bazan et al 2017	Urogenital, Rectal 2015-2016	50597	SRS1896370	2015	United States	Ohio	Male urogenital system	NG	Yes	11	CC11	F3-6	P1.5-1,10-8	2-52	NadA-2/3.2	896	B	1	20
76	M39069	Bazan et al 2017	Urogenital, Rectal 2015-2016	50677	SRS1896341	2015	United States	Ohio	Male urogenital system	NG	Yes	11	CC11	F3-6	P1.5-1,10-8	2-78	NadA-2/3.2	896	B	1	20
77	M38901	This study	Urogenital, Rectal 2015-2016	50656	SRS2704210	2015	United States	New York	Rectum	B	No	2160	CC750	F5-7	P1.22,1	3-629	Missing	16	A	2	106
78	M38636	This study	Urogenital, Rectal 2015-2016	50621	SRS2704330	2015	United States	Michigan	Female urogenital system	NG	No	11724	CC865	F1-6	P1.19,15-1	3-627	NadA-4/5.21	25	A	2	130
79	M38914	This study	Urogenital, Rectal 2015-2016	50666	SRS2704253	2015	United States	New York	Rectum	B	No	2153	CC162	F1-12	P1.12-1,23-7	3-81	Missing	21	A	2	20
80	M17583	This study	Screen of CDC collection	50524	SRS2704208	2007	United States	N/A	Normally sterile site	C	No	11	CC11	F3-6	P1.5-1,10-8	2-2	Incomplete coding region	401	A	3	20
81	M17596	This study	Screen of CDC collection	50525	SRS2704205	2007	United States	N/A	Normally sterile site	C	No	11	CC11	F3-6	P1.5-1,10-8	2-2	Incomplete coding region	401	A	3	20
82	M40105	This study	Urogenital, Rectal 2015-2016	50726	SRS2704227	2016	United States	Pennsylvania	Male urogenital system	NG	No	35	CC35	F4-1	P1.22-1,14	3-39	Missing	16	A	2	21
83	M37429	This study	Urogenital, Rectal 2015-2016	50544	SRS2704288	2015	United States	Illinois	Male urogenital system	NG	No	1117	CC1117	F3-7	P1.18-1,30-2	3-64	Missing	21	A	2	239
84	M38900	This study	Urogenital, Rectal 2015-2016	50655	SRS2704211	2015	United States	New York	Rectum	B	No	12478	unassigned	F1-21	P1.19-2,13-15	3-36	Missing	19	A	2	526
85	M40267	This study	Urogenital, Rectal 2015-2016	50734	SRS2704271	2016	United States	New York	Male urogenital system	Y	No	1466	CC174	F3-7	P1.21,16	3-35	NadA-2/3.8	21	A	2	6
86	M40216	This study	Urogenital, Rectal 2015-2016	50729	SRS2704228	2016	United States	Michigan	Rectum	NG	No	5953	unassigned	F5-7	P1.18-1,30	3-64	Missing	22	A	2	601
87	M40828	This study	Urogenital, Rectal 2015-2016	50766	SRS2704309	2016	United States	Michigan	Male urogenital system	NG	No	53	CC53	F1-131	P1.7,30-3	3-64	Missing	102	A	2	670
88	M38522	This study	Urogenital, Rectal 2015-2016	50561	SRS2704343	2015	United States	California	Male urogenital system	NG	No	5733	CC23	F4-1	P1.5-2,10-1	3-36	Missing	25	A	2	7
89	M38912	This study	NmNG	50664	SRS2704258	2015	United States	New York	Normally sterile site	NG	No	192	CC192	Missing	P1.18-38,42-1	3-628	Missing	111	A	3	922
90	M17574	This study	Screen of CDC collection	50522	SRS2704195	2007	United States	N/A	Normally sterile site	C	No	11	CC11	F3-6	P1.5-1,10-1	2-173	Incomplete coding region	980	B	1	20
91	M38894	This study	Urogenital, Rectal 2015-2016	50653	SRS2704217	2015	United States	New York	Rectum	NG	No	823	CC198	F5-5	P1.18,25-15	3-84	Missing	4	B	1	10
92	M37674	This study	Urogenital, Rectal 2015-2016	50553	SRS2704342	2015	United States	Michigan	Male urogenital system	NG	No	1157	CC1157	F5-36	P1.18-1,3	3-81	Incomplete coding region	13	B	1	114
93	M38904	This study	NmNG	50659	SRS2704212	2015	United States	New York	Normally sterile site	NG	No	2578	CC41/44	F1-5	P1.18,25-1	3-1	Missing	100	B	1	2
94	M40417	This study	Urogenital, Rectal 2015-2016	50750	SRS2704294	2016	United States	Georgia	Male urogenital system	NG	Yes	11	CC11	F3-6	P1.5-1,10-1	2-2	Incomplete coding region	896	B	1	20
95	M39064	This study	Urogenital, Rectal 2015-2016	50672	SRS2704244	2016	United States	Ohio	Male urogenital system	NG	Yes	11	CC11	F3-6	P1.5-1,10-1	2-2	Incomplete coding region	896	B	1	20
96	M17582	This study	Screen of CDC collection	50523	SRS2704194	2007	United States	N/A	Normally sterile site	C	No	11	CC11	F3-6	P1.5-1,10-8	2-2	Incomplete coding region	568	B	1	20
97	M16917	This study	Screen of CDC collection	50521	SRS282377	2007	United States	N/A	Normally sterile site	NG	No	11	CC11	F3-6	P1.5-1,10-8	2-2	Incomplete coding region	666	B	1	20
98	M38861	This study	Urogenital, Rectal 2015-2016	50650	SRS2704240	2015	United States	Alabama	Male urogenital system	NG	Yes	11	CC11	F3-6	P1.5-1,10-8	2-2	Incomplete coding region	896	B	1	20
99	M38913	This study	Urogenital, Rectal 2015-2016	50665	SRS2704260	2015	United States	New York	Male urogenital system	NG	Yes	11	CC11	F3-6	P1.5-1,10-8	2-2	Incomplete coding region	896	B	1	20
100	M39551	This study	Urogenital, Rectal 2015-2016	50696	SRS2704326	2016	United States	Ohio	Male urogenital system	NG	Yes	11	CC11	F3-6	P1.5-1,10-8	2-2	Incomplete coding region	896	B	1	20
101	M39819	This study	Urogenital, Rectal 2015-2016	50704	SRS2704299	2016	United States	Ohio	Male urogenital system	NG	Yes	11	CC11	F3-6	P1.5-1,10-8	2-2	Incomplete coding region	896	B	1	20
102	M40226	This study	Urogenital, Rectal 2015-2016	50730	SRS2704268	2016	United States	Ohio	Male urogenital system	NG	Yes	11	CC11	F3-6	P1.5-1,10-8	2-2	Incomplete coding region	896	B	1	20
103	M29650	This study	NmNG	52538	SRS2704286	2014	United States	Florida	Normally sterile site	NG	No	11	CC11	F3-6	P1.5-1,10-8	2-2	Incomplete coding region	896	B	1	20
104	M39803	This study	Urogenital, Rectal 2015-2016	50700	SRS2704319	2015	United States	Ohio	Male urogenital system	NG	Yes	11	CC11	F3-6	P1.5-1,10-8	2-2	Incomplete coding region	896	B	1	20
105	M17658	This study	Screen of CDC collection	50526	SRS2704209	2008	United States	N/A	Normally sterile site	C	No	11	CC11	F3-6	P1.5-1,10-8	2-2	Incomplete coding region	981	B	1	20
106	M17659	This study	Screen of CDC collection	50527	SRS2704207	2008	United States	N/A	Normally sterile site	C	No	11	CC11	F3-6	P1.5-1,10-8	2-2	Incomplete coding region	982	B	1	20
107	M39846	This study	Urogenital, Rectal 2015-2016	50713	SRS2704201	2016	United States	Pennsylvania	Male urogenital system	NG	Yes	11	CC11	F3-6	P1.5-1,10-8	2-61	Incomplete coding region	896	B	1	20
108	M39844	This study	Urogenital, Rectal 2015-2016	50711	SRS2704197	2016	United States	Pennsylvania	Male urogenital system	NG	Yes	11	CC11	F3-6	P1.5-1,10-1	2-114	NadA-2/3.2	896	B	1	20
109	M39850	This study	Urogenital, Rectal 2015-2016	50717	SRS2704199	2016	United States	Pennsylvania	Male urogenital system	NG	Yes	11	CC11	F3-6	P1.5-1,10-1	2-114	NadA-2/3.2	896	B	1	20
110	M40275	This study	Urogenital, Rectal 2015-2016	50739	SRS2704261	2016	United States	New York	Male urogenital system	NG	Yes	11	CC11	F3-6	P1.5-1,10-1	2-114	NadA-2/3.2	896	B	1	20
111	M38896	This study	Urogenital, Rectal 2015-2016	50654	SRS2704216	2015	United States	New York	Male urogenital system	NG	Yes	11	CC11	F3-6	P1.17,9	2-2	NadA-2/3.2	896	B	1	20
112	M39766	This study	Urogenital, Rectal 2015-2016	50699	SRS2704293	2016	United States	Michigan	Male urogenital system	NG	Yes	11	CC11	F3-6	P1.5-1,10-1	2-2	NadA-2/3.2	896	B	1	20
113	M40090	This study	Urogenital, Rectal 2015-2016	50720	SRS2704222	2016	United States	Ohio	Male urogenital system	NG	Yes	11	CC11	F3-6	P1.5-1,10-1	2-2	NadA-2/3.2	896	B	1	20
114	M40280	This study	Urogenital, Rectal 2015-2016	50740	SRS2704262	2016	United States	New York	Male urogenital system	NG	Yes	11	CC11	F3-6	P1.5-1,10-1	2-2	NadA-2/3.2	896	B	1	20
115	M38333	This study	Urogenital, Rectal 2015-2016	50556	SRS2704344	2015	United States	Ohio	Male urogenital system	NG	Yes	11	CC11	F3-6	P1.5-1,10-22	2-2	NadA-2/3.2	896	B	1	20
116	M40432	This study	Urogenital, Rectal 2015-2016	50758	SRS2704275	2016	United States	Ohio	Male urogenital system	NG	Yes	11	CC11	F3-6	P1.5-1,10-8	2-2	NadA-2/3.2	456	B	1	20
117	M29031	This study	Screen of CDC collection	50537	SRS2704284	2013	United States	New York	Male urogenital system	NG	Yes	11	CC11	F3-6	P1.5-1,10-8	2-2	NadA-2/3.2	896	B	1	20
118	M29040	This study	Screen of CDC collection	50538	SRS2704287	2014	United States	New York	Mouth and throat	NG	Yes	11	CC11	F3-6	P1.5-1,10-8	2-2	NadA-2/3.2	896	B	1	20
119	M37428	This study	Urogenital, Rectal 2015-2016	50543	SRS2704289	2015	United States	Illinois	Rectum	NG	Yes	11	CC11	F3-6	P1.5-1,10-8	2-2	NadA-2/3.2	896	B	1	20
120	M37450	This study	Urogenital, Rectal 2015-2016	50546	SRS2704292	2015	United States	Michigan	Male urogenital system	NG	Yes	11	CC11	F3-6	P1.5-1,10-8	2-2	NadA-2/3.2	896	B	1	20
121	M37451	This study	Urogenital, Rectal 2015-2016	50547	SRS2704291	2015	United States	Michigan	Male urogenital system	NG	Yes	11	CC11	F3-6	P1.5-1,10-8	2-2	NadA-2/3.2	896	B	1	20
122	M37452	This study	Urogenital, Rectal 2015-2016	50548	SRS2704282	2015	United States	Michigan	Male urogenital system	NG	Yes	11	CC11	F3-6	P1.5-1,10-8	2-2	NadA-2/3.2	896	B	1	20
123	M37453	This study	Urogenital, Rectal 2015-2016	50549	SRS2704283	2015	United States	Michigan	Male urogenital system	NG	Yes	11	CC11	F3-6	P1.5-1,10-8	2-2	NadA-2/3.2	896	B	1	20
124	M37454	This study	Urogenital, Rectal 2015-2016	50550	SRS2704340	2015	United States	Michigan	Male urogenital system	NG	Yes	11	CC11	F3-6	P1.5-1,10-8	2-2	NadA-2/3.2	896	B	1	20
125	M38609	This study	Urogenital, Rectal 2015-2016	50612	SRS2704347	2015	United States	Michigan	Male urogenital system	NG	Yes	11	CC11	F3-6	P1.5-1,10-8	2-2	NadA-2/3.2	896	B	1	20
126	M38610	This study	Urogenital, Rectal 2015-2016	50613	SRS2704349	2015	United States	Michigan	Male urogenital system	NG	Yes	11	CC11	F3-6	P1.5-1,10-8	2-2	NadA-2/3.2	896	B	1	20
127	M38611	This study	Urogenital, Rectal 2015-2016	50614	SRS2704348	2015	United States	Michigan	Male urogenital system	NG	Yes	11	CC11	F3-6	P1.5-1,10-8	2-2	NadA-2/3.2	896	B	1	20
128	M38612	This study	Urogenital, Rectal 2015-2016	50615	SRS2704336	2015	United States	Michigan	Male urogenital system	NG	Yes	11	CC11	F3-6	P1.5-1,10-8	2-2	NadA-2/3.2	896	B	1	20
129	M38614	This study	Urogenital, Rectal 2015-2016	50617	SRS2704333	2015	United States	Michigan	Male urogenital system	NG	Yes	11	CC11	F3-6	P1.5-1,10-8	2-2	NadA-2/3.2	896	B	1	20
130	M38615	This study	Urogenital, Rectal 2015-2016	50618	SRS2704334	2015	United States	Michigan	Male urogenital system	NG	Yes	11	CC11	F3-6	P1.5-1,10-8	2-2	NadA-2/3.2	896	B	1	20
131	M38616	This study	Urogenital, Rectal 2015-2016	50619	SRS2704332	2015	United States	Michigan	Male urogenital system	NG	Yes	11	CC11	F3-6	P1.5-1,10-8	2-2	NadA-2/3.2	896	B	1	20
132	M38750	This study	Urogenital, Rectal 2015-2016	50635	SRS2704338	2015	United States	Ohio	Male urogenital system	NG	Yes	11	CC11	F3-6	P1.5-1,10-8	2-2	NadA-2/3.2	896	B	1	20
133	M38852	This study	Urogenital, Rectal 2015-2016	50641	SRS2704237	2015	United States	Pennsylvania	Male urogenital system	NG	Yes	11	CC11	F3-6	P1.5-1,10-8	2-2	NadA-2/3.2	896	B	1	20
134	M38853	This study	Urogenital, Rectal 2015-2016	50642	SRS2704236	2015	United States	Pennsylvania	Male urogenital system	NG	Yes	11	CC11	F3-6	P1.5-1,10-8	2-2	NadA-2/3.2	896	B	1	20
135	M38854	This study	Urogenital, Rectal 2015-2016	50643	SRS2704234	2015	United States	Pennsylvania	Male urogenital system	NG	Yes	11	CC11	F3-6	P1.5-1,10-8	2-2	NadA-2/3.2	896	B	1	20
136	M38855	This study	Urogenital, Rectal 2015-2016	50644	SRS2704235	2015	United States	Pennsylvania	Male urogenital system	NG	Yes	11	CC11	F3-6	P1.5-1,10-8	2-2	NadA-2/3.2	896	B	1	20
137	M38856	This study	Urogenital, Rectal 2015-2016	50645	SRS2704232	2015	United States	Pennsylvania	Male urogenital system	NG	Yes	11	CC11	F3-6	P1.5-1,10-8	2-2	NadA-2/3.2	896	B	1	20
138	M38857	This study	Urogenital, Rectal 2015-2016	50646	SRS2704233	2015	United States	Pennsylvania	Male urogenital system	NG	Yes	11	CC11	F3-6	P1.5-1,10-8	2-2	NadA-2/3.2	896	B	1	20
139	M38858	This study	Urogenital, Rectal 2015-2016	50647	SRS2704230	2015	United States	Pennsylvania	Male urogenital system	NG	Yes	11	CC11	F3-6	P1.5-1,10-8	2-2	NadA-2/3.2	896	B	1	20
140	M38873	This study	Screen of CDC collection	50652	SRS2704214	2015	United States	Georgia	Normally sterile site	NG	Yes	11	CC11	F3-6	P1.5-1,10-8	2-2	NadA-2/3.2	896	B	1	20
141	M38903	This study	Urogenital, Rectal 2015-2016	50658	SRS2704213	2015	United States	New York	Male urogenital system	NG	Yes	11	CC11	F3-6	P1.5-1,10-8	2-2	NadA-2/3.2	896	B	1	20
142	M38905	This study	Urogenital, Rectal 2015-2016	50660	SRS2704220	2015	United States	New York	Male urogenital system	NG	Yes	11	CC11	F3-6	P1.5-1,10-8	2-2	NadA-2/3.2	896	B	1	20
143	M38907	This study	Screen of CDC collection	50661	SRS2704219	2015	United States	New York	Eye	NG	Yes	11	CC11	F3-6	P1.5-1,10-8	2-2	NadA-2/3.2	896	B	1	20
144	M38908	This study	Urogenital, Rectal 2015-2016	50662	SRS2704257	2015	United States	New York	Male urogenital system	NG	Yes	11	CC11	F3-6	P1.5-1,10-8	2-2	NadA-2/3.2	896	B	1	20
145	M38910	This study	Urogenital, Rectal 2015-2016	50663	SRS2704259	2015	United States	New York	Male urogenital system	NG	Yes	11	CC11	F3-6	P1.5-1,10-8	2-2	NadA-2/3.2	896	B	1	20
146	M38919	This study	Urogenital, Rectal 2015-2016	50668	SRS2704256	2015	United States	New York	Male urogenital system	NG	Yes	11	CC11	F3-6	P1.5-1,10-8	2-2	NadA-2/3.2	896	B	1	20
147	M39061	This study	Urogenital, Rectal 2015-2016	50669	SRS2704255	2016	United States	Ohio	Male urogenital system	NG	Yes	11	CC11	F3-6	P1.5-1,10-8	2-2	NadA-2/3.2	896	B	1	20
148	M39062	This study	Urogenital, Rectal 2015-2016	50670	SRS2704252	2016	United States	Ohio	Male urogenital system	NG	Yes	11909	CC11	F3-6	P1.5-1,10-8	2-2	NadA-2/3.2	896	B	1	20
149	M39063	This study	Urogenital, Rectal 2015-2016	50671	SRS2704251	2016	United States	Ohio	Male urogenital system	NG	Yes	11	CC11	F3-6	P1.5-1,10-8	2-2	NadA-2/3.2	896	B	1	20
150	M39071	This study	Urogenital, Rectal 2015-2016	50679	SRS2704242	2015	United States	Ohio	Male urogenital system	NG	Yes	11	CC11	F3-6	P1.5-1,10-8	2-2	NadA-2/3.2	896	B	1	20
151	M39103	This study	Urogenital, Rectal 2015-2016	50680	SRS2704243	2016	United States	Michigan	Male urogenital system	NG	Yes	11	CC11	F3-6	P1.5-1,10-8	2-2	NadA-2/3.2	896	B	1	20
152	M39104	This study	Urogenital, Rectal 2015-2016	50681	SRS2704241	2015	United States	Michigan	Male urogenital system	NG	Yes	11	CC11	F3-6	P1.5-1,10-8	2-2	NadA-2/3.2	896	B	1	20
153	M39174	This study	Urogenital, Rectal 2015-2016	50682	SRS2704247	2016	United States	Michigan	Female urogenital system	NG	Yes	11	CC11	F3-6	P1.5-1,10-8	2-2	NadA-2/3.2	896	B	1	20
154	M39201	This study	Urogenital, Rectal 2015-2016	50683	SRS2704249	2015	United States	Kentucky	Male urogenital system	NG	Yes	11	CC11	F3-6	P1.5-1,10-8	2-2	NadA-2/3.2	896	B	1	20
155	M39202	This study	Urogenital, Rectal 2015-2016	50684	SRS2704246	2015	United States	Kentucky	Male urogenital system	NG	Yes	11	CC11	F3-6	P1.5-1,10-8	2-2	NadA-2/3.2	896	B	1	20
156	M39204	This study	Screen of CDC collection	50686	SRS2704250	2015	United States	Missouri	Eye	NG	Yes	11	CC11	F3-6	P1.5-1,10-8	2-2	NadA-2/3.2	896	B	1	20
157	M39219	This study	Urogenital, Rectal 2015-2016	50688	SRS2704324	2016	United States	Ohio	Male urogenital system	NG	Yes	11	CC11	F3-6	P1.5-1,10-8	2-2	NadA-2/3.2	896	B	1	20
158	M39220	This study	Urogenital, Rectal 2015-2016	50689	SRS2704321	2016	United States	Ohio	Male urogenital system	NG	Yes	11	CC11	F3-6	P1.5-1,10-8	2-2	NadA-2/3.2	896	B	1	20
159	M39221	This study	Urogenital, Rectal 2015-2016	50690	SRS2704318	2016	United States	Ohio	Male urogenital system	NG	Yes	11	CC11	F3-6	P1.5-1,10-8	2-2	NadA-2/3.2	896	B	1	20
160	M39222	This study	Urogenital, Rectal 2015-2016	50691	SRS2704320	2016	United States	Ohio	Male urogenital system	NG	Yes	11	CC11	F3-6	P1.5-1,10-8	2-2	NadA-2/3.2	896	B	1	20
161	M39223	This study	Urogenital, Rectal 2015-2016	50692	SRS2704325	2016	United States	Ohio	Male urogenital system	NG	Yes	11	CC11	F3-6	P1.5-1,10-8	2-2	NadA-2/3.2	896	B	1	20
162	M39531	This study	Urogenital, Rectal 2015-2016	50693	SRS2704327	2016	United States	Michigan	Female urogenital system	NG	Yes	11	CC11	F3-6	P1.5-1,10-8	2-2	NadA-2/3.2	896	B	1	20
163	M39534	This study	Urogenital, Rectal 2015-2016	50694	SRS2704322	2016	United States	Michigan	Male urogenital system	NG	Yes	11	CC11	F3-6	P1.5-1,10-8	2-2	NadA-2/3.2	896	B	1	20
164	M39550	This study	Urogenital, Rectal 2015-2016	50695	SRS2704323	2016	United States	Ohio	Male urogenital system	NG	Yes	11	CC11	F3-6	P1.5-1,10-8	2-2	NadA-2/3.2	896	B	1	20
165	M39552	This study	Urogenital, Rectal 2015-2016	50697	SRS2704328	2016	United States	Ohio	Male urogenital system	NG	Yes	11	CC11	F3-6	P1.5-1,10-8	2-2	NadA-2/3.2	896	B	1	20
166	M39553	This study	Urogenital, Rectal 2015-2016	50698	SRS2704296	2016	United States	Ohio	Male urogenital system	NG	Yes	11	CC11	F3-6	P1.5-1,10-8	2-2	NadA-2/3.2	896	B	1	20
167	M39804	This study	Urogenital, Rectal 2015-2016	50701	SRS2704290	2015	United States	Ohio	Male urogenital system	NG	Yes	11	CC11	F3-6	P1.5-1,10-8	2-2	NadA-2/3.2	896	B	1	20
168	M39805	This study	Urogenital, Rectal 2015-2016	50702	SRS2704298	2015	United States	Ohio	Male urogenital system	NG	Yes	11	CC11	F3-6	P1.5-1,10-8	2-2	NadA-2/3.2	896	B	1	20
169	M39806	This study	Urogenital, Rectal 2015-2016	50703	SRS2704297	2015	United States	Ohio	Male urogenital system	NG	Yes	11	CC11	F3-6	P1.5-1,10-8	2-2	NadA-2/3.2	896	B	1	20
170	M39820	This study	Urogenital, Rectal 2015-2016	50705	SRS2704300	2016	United States	Ohio	Male urogenital system	NG	Yes	11	CC11	F3-6	P1.5-1,10-8	2-2	NadA-2/3.2	896	B	1	20
171	M39821	This study	Urogenital, Rectal 2015-2016	50706	SRS2704317	2016	United States	Ohio	Male urogenital system	NG	Yes	11	CC11	F3-6	P1.5-1,10-8	2-2	NadA-2/3.2	896	B	1	20
172	M39822	This study	Urogenital, Rectal 2015-2016	50707	SRS2704316	2016	United States	Ohio	Male urogenital system	NG	Yes	11	CC11	F3-6	P1.5-1,10-8	2-2	NadA-2/3.2	896	B	1	20
173	M39823	This study	Urogenital, Rectal 2015-2016	50708	SRS2704196	2016	United States	Ohio	Male urogenital system	NG	Yes	11	CC11	F3-6	P1.5-1,10-8	2-2	NadA-2/3.2	896	B	1	20
174	M39845	This study	Urogenital, Rectal 2015-2016	50712	SRS2704263	2016	United States	Pennsylvania	Male urogenital system	NG	Yes	11	CC11	F3-6	P1.5-1,10-8	2-2	NadA-2/3.2	896	B	1	20
175	M39847	This study	Urogenital, Rectal 2015-2016	50714	SRS2704200	2016	United States	Pennsylvania	Male urogenital system	NG	Yes	11	CC11	F3-6	P1.5-1,10-8	2-2	NadA-2/3.2	896	B	1	20
176	M39851	This study	Urogenital, Rectal 2015-2016	50718	SRS2704204	2016	United States	Pennsylvania	Male urogenital system	NG	Yes	11	CC11	F3-6	P1.5-1,10-8	2-2	NadA-2/3.2	896	B	1	20
177	M40039	This study	Screen of CDC collection	50719	SRS2704206	2016	United States	Ohio	Mouth and throat	NG	Yes	11	CC11	F3-6	P1.5-1,10-8	2-2	NadA-2/3.2	896	B	1	20
178	M40091	This study	Urogenital, Rectal 2015-2016	50721	SRS2704221	2016	United States	Ohio	Male urogenital system	NG	Yes	11	CC11	F3-6	P1.5-1,10-8	2-2	NadA-2/3.2	896	B	1	20
179	M40092	This study	Urogenital, Rectal 2015-2016	50722	SRS2704224	2016	United States	Ohio	Male urogenital system	NG	Yes	11	CC11	F3-6	P1.5-1,10-8	2-2	NadA-2/3.2	896	B	1	20
180	M40093	This study	Urogenital, Rectal 2015-2016	50723	SRS2704223	2016	United States	Ohio	Male urogenital system	NG	Yes	11	CC11	F3-6	P1.5-1,10-8	2-2	NadA-2/3.2	896	B	1	20
181	M40103	This study	Urogenital, Rectal 2015-2016	50724	SRS2704225	2016	United States	Pennsylvania	Male urogenital system	NG	Yes	11	CC11	F3-6	P1.5-1,10-8	2-2	NadA-2/3.2	896	B	1	20
182	M40104	This study	Urogenital, Rectal 2015-2016	50725	SRS2704361	2016	United States	Pennsylvania	Male urogenital system	NG	Yes	11	CC11	F3-6	P1.5-1,10-8	2-2	NadA-2/3.2	896	B	1	20
183	M40107	This study	Urogenital, Rectal 2015-2016	50727	SRS2704226	2016	United States	Pennsylvania	Male urogenital system	NG	Yes	11	CC11	F3-6	P1.5-1,10-8	2-2	NadA-2/3.2	896	B	1	20
184	M40108	This study	Urogenital, Rectal 2015-2016	50728	SRS2704229	2016	United States	Pennsylvania	Male urogenital system	NG	Yes	11	CC11	F3-6	P1.5-1,10-8	2-2	NadA-2/3.2	896	B	1	20
185	M40227	This study	Urogenital, Rectal 2015-2016	50731	SRS2704269	2016	United States	Ohio	Male urogenital system	NG	Yes	11	CC11	F3-6	P1.5-1,10-8	2-2	NadA-2/3.2	896	B	1	20
186	M40268	This study	Urogenital, Rectal 2015-2016	50735	SRS2704264	2016	United States	New York	Male urogenital system	NG	Yes	11	CC11	F3-6	P1.5-1,10-8	2-2	NadA-2/3.2	896	B	1	20
187	M40269	This study	Urogenital, Rectal 2015-2016	50736	SRS2704265	2016	United States	New York	Male urogenital system	NG	Yes	11	CC11	F3-6	P1.5-1,10-8	2-2	NadA-2/3.2	896	B	1	20
188	M40270	This study	Screen of CDC collection	50737	SRS2704266	2016	United States	New York	Normally sterile site	NG	Yes	11	CC11	F3-6	P1.5-1,10-8	2-2	NadA-2/3.2	896	B	1	20
189	M40273	This study	Urogenital, Rectal 2015-2016	50738	SRS2704267	2016	United States	New York	Male urogenital system	NG	Yes	11	CC11	F3-6	P1.5-1,10-8	2-2	NadA-2/3.2	896	B	1	20
190	M40281	This study	Urogenital, Rectal 2015-2016	50741	SRS2704304	2016	United States	New York	Male urogenital system	NG	Yes	11	CC11	F3-6	P1.5-1,10-8	2-2	NadA-2/3.2	896	B	1	20
191	M40317	This study	Screen of CDC collection	50742	SRS2704303	2016	United States	Michigan	Mouth and throat	NG	Yes	11	CC11	F3-6	P1.5-1,10-8	2-2	NadA-2/3.2	896	B	1	20
192	M40328	This study	Urogenital, Rectal 2015-2016	50743	SRS2704301	2016	United States	Ohio	Male urogenital system	NG	Yes	11	CC11	F3-6	P1.5-1,10-8	2-2	NadA-2/3.2	896	B	1	20
193	M40329	This study	Urogenital, Rectal 2015-2016	50744	SRS2704302	2016	United States	Ohio	Male urogenital system	NG	Yes	11	CC11	F3-6	P1.5-1,10-8	2-2	NadA-2/3.2	896	B	1	20
194	M40411	This study	Urogenital, Rectal 2015-2016	50745	SRS2704308	2016	United States	Pennsylvania	Male urogenital system	NG	Yes	11	CC11	F3-6	P1.5-1,10-8	2-2	NadA-2/3.2	896	B	1	20
195	M40412	This study	Urogenital, Rectal 2015-2016	50746	SRS2704307	2016	United States	Pennsylvania	Male urogenital system	NG	Yes	11	CC11	F3-6	P1.5-1,10-8	2-2	NadA-2/3.2	896	B	1	20
196	M40414	This study	Urogenital, Rectal 2015-2016	50747	SRS2704306	2016	United States	Pennsylvania	Male urogenital system	NG	Yes	11	CC11	F3-6	P1.5-1,10-8	2-2	NadA-2/3.2	896	B	1	20
197	M40416	This study	Urogenital, Rectal 2015-2016	50749	SRS2704295	2016	United States	Georgia	Male urogenital system	NG	Yes	11	CC11	F3-6	P1.5-1,10-8	2-2	NadA-2/3.2	896	B	1	20
198	M40419	This study	Urogenital, Rectal 2015-2016	50752	SRS2704281	2016	United States	Georgia	Male urogenital system	NG	Yes	11	CC11	F3-6	P1.5-1,10-8	2-2	NadA-2/3.2	896	B	1	20
199	M40421	This study	Urogenital, Rectal 2015-2016	50753	SRS2704278	2016	United States	Georgia	Male urogenital system	NG	Yes	11	CC11	F3-6	P1.5-1,10-8	2-2	NadA-2/3.2	896	B	1	20
200	M40428	This study	Urogenital, Rectal 2015-2016	50754	SRS2704279	2016	United States	Ohio	Male urogenital system	NG	Yes	11	CC11	F3-6	P1.5-1,10-8	2-2	NadA-2/3.2	896	B	1	20
201	M40429	This study	Urogenital, Rectal 2015-2016	50755	SRS2704276	2016	United States	Ohio	Male urogenital system	NG	Yes	11	CC11	F3-6	P1.5-1,10-8	2-2	NadA-2/3.2	896	B	1	20
202	M40430	This study	Urogenital, Rectal 2015-2016	50756	SRS2704277	2016	United States	Ohio	Male urogenital system	NG	Yes	11	CC11	F3-6	P1.5-1,10-8	2-2	NadA-2/3.2	896	B	1	20
203	M40431	This study	Urogenital, Rectal 2015-2016	50757	SRS2704274	2016	United States	Ohio	Male urogenital system	NG	Yes	11	CC11	F3-6	P1.5-1,10-8	2-2	NadA-2/3.2	896	B	1	20
204	M40822	This study	Urogenital, Rectal 2015-2016	50760	SRS2704273	2016	United States	Michigan	Male urogenital system	NG	Yes	11	CC11	F3-6	P1.5-1,10-8	2-2	NadA-2/3.2	896	B	1	20
205	M40823	This study	Urogenital, Rectal 2015-2016	50761	SRS2704313	2016	United States	Michigan	Male urogenital system	NG	Yes	11	CC11	F3-6	P1.5-1,10-8	2-2	NadA-2/3.2	896	B	1	20
206	M40824	This study	Urogenital, Rectal 2015-2016	50762	SRS2704312	2016	United States	Michigan	Male urogenital system	NG	Yes	11	CC11	F3-6	P1.5-1,10-8	2-2	NadA-2/3.2	896	B	1	20
207	M40825	This study	Urogenital, Rectal 2015-2016	50763	SRS2704315	2016	United States	Michigan	Male urogenital system	NG	Yes	11	CC11	F3-6	P1.5-1,10-8	2-2	NadA-2/3.2	896	B	1	20
208	M40826	This study	Urogenital, Rectal 2015-2016	50764	SRS2704314	2016	United States	Michigan	Male urogenital system	NG	Yes	11	CC11	F3-6	P1.5-1,10-8	2-2	NadA-2/3.2	896	B	1	20
209	M40827	This study	Urogenital, Rectal 2015-2016	50765	SRS2704310	2016	United States	Michigan	Male urogenital system	NG	Yes	11	CC11	F3-6	P1.5-1,10-8	2-2	NadA-2/3.2	896	B	1	20
210	M25917	This study	Screen of CDC collection	50532	SRS2704203	2013	United States	South Carolina	Normally sterile site	NG	Yes	11	CC11	F3-6	P1.5-1,10-8	2-2	NadA-2/3.2	896	B	1	20
211	M27423	This study	Screen of CDC collection	50534	SRS2704202	2013	United States	Georgia	Normally sterile site	NG	Yes	11	CC11	F3-6	P1.5-1,10-8	2-2	NadA-2/3.2	896	B	1	20
212	M28961	This study	Screen of CDC collection	50535	SRS2704285	2014	United States	Michigan	Male urogenital system	NG	Yes	11	CC11	F3-6	P1.5-1,10-8	2-2	NadA-2/3.2	896	B	1	20
213	M38635	This study	Urogenital, Rectal 2015-2016	50620	SRS2704331	2015	United States	Michigan	Female urogenital system	NG	Yes	11	CC11	F3-6	P1.5-1,10-8	2-2	NadA-2/3.2	915	B	1	20
214	M38613	This study	Urogenital, Rectal 2015-2016	50616	SRS2704335	2015	United States	Michigan	Male urogenital system	NG	Yes	11	CC11	F3-6	P1.5-1,10-8	2-2	NadA-2/3.2	896	B	1	20
215	M37945	This study	Screen of CDC collection	50554	SRS2704341	2015	United States	Wisconsin	Normally sterile site	NG	Yes	11	CC11	F3-6	P1.5-1,10-8	2-292	NadA-2/3.2	896	B	1	20
216	M40228	This study	Urogenital, Rectal 2015-2016	50732	SRS2704270	2016	United States	Ohio	Male urogenital system	NG	Yes	11	CC11	F3-6	P1.5-1,10-8	2-293	NadA-2/3.2	896	B	1	20
217	M40820	This study	Urogenital, Rectal 2015-2016	50759	SRS2704272	2016	United States	Michigan	Male urogenital system	NG	Yes	11	CC11	F3-6	P1.5-1,10-8	2-48	NadA-2/3.2	896	B	1	20
218	M38729	This study	Urogenital, Rectal 2015-2016	50628	SRS2704329	2015	United States	Ohio	Male urogenital system	NG	Yes	11	CC11	F3-6	P1.5-1,10-8	2-52	NadA-2/3.2	896	B	1	20
219	M38859	This study	Urogenital, Rectal 2015-2016	50648	SRS2704231	2015	United States	Alabama	Male urogenital system	NG	Yes	11	CC11	F3-6	P1.5-1,10-8	2-78	NadA-2/3.2	896	B	1	20
220	M38860	This study	Urogenital, Rectal 2015-2016	50649	SRS2704238	2015	United States	Alabama	Male urogenital system	NG	Yes	11	CC11	F3-6	P1.5-1,10-8	2-78	NadA-2/3.2	896	B	1	20
221	M38862	This study	Urogenital, Rectal 2015-2016	50651	SRS2704215	2015	United States	North Carolina	Male urogenital system	NG	Yes	11	CC11	F3-6	P1.5-1,10-8	2-78	NadA-2/3.2	896	B	1	20
222	M40418	This study	Urogenital, Rectal 2015-2016	50751	SRS2704280	2016	United States	Georgia	Male urogenital system	NG	Yes	11	CC11	F3-6	P1.5-1,10-8	2-2	Incomplete coding region	896	B	1	20
223	M39203	This study	Urogenital, Rectal 2015-2016	50685	SRS2704245	2015	United States	Missouri	Male urogenital system	NG	Yes	11	CC11	F3-6	P1.5-1,10-8	2-2	Incomplete coding region	896	B	1	20
224	M38851	This study	Urogenital, Rectal 2015-2016	50640	SRS2704337	2015	United States	Pennsylvania	Male urogenital system	NG	Yes	11	CC11	F3-6	P1.5-1,10-8	2-2	Incomplete coding region	896	B	1	20
225	M40829	This study	Urogenital, Rectal 2015-2016	50767	SRS2704311	2016	United States	Michigan	Male urogenital system	NG	Yes	11	CC11	F5-83	P1.5-1,10-1	2-2	NadA-2/3.2	896	B	1	20
226	M38608	This study	Urogenital, Rectal 2015-2016	50611	SRS2704346	2015	United States	Michigan	Rectum	B	No	11646	unassigned	Missing	P1.7-12,14	3-1	Missing	260	B	1	20
227	M38918	This study	Urogenital, Rectal 2015-2016	50667	SRS2704254	2015	United States	New York	Male urogenital system	B	No	7574	CC41/44	F1-5	P1.22,14-6	3-623	Missing	435	B	1	21
228	M17660	This study	Screen of CDC collection	50528	SRS2704239	2007	United States	N/A	Normally sterile site	C	No	11	CC11	F3-6	P1.5-1,10-8	2-2	Incomplete coding region	Internal stop codon	N/A	N/A	20
229	M39848	This study	Urogenital, Rectal 2015-2016	50715	SRS2704218	2016	United States	Pennsylvania	Male urogenital system	NG	No	11	CC11	F3-6	P1.5-1,10-8	2-78	Incomplete coding region	Internal stop codon	N/A	N/A	20
230	M40415	This study	Urogenital, Rectal 2015-2016	50748	SRS2704305	2016	United States	Pennsylvania	Male urogenital system	NG	No	11	CC11	F3-6	P1.5-1,10-8	2-78	Incomplete coding region	Internal stop codon	N/A	N/A	20
231	M39849	This study	Urogenital, Rectal 2015-2016	50716	SRS2704198	2016	United States	Pennsylvania	Male urogenital system	NG	Yes	11	CC11	F3-6	P1.5-1,10-8	2-2	NadA-2/3.2	Internal stop codon	N/A	N/A	20
232	M39218	This study	Urogenital, Rectal 2015-2016	50687	SRS2704248	2016	United States	Ohio	Male urogenital system	NG	Yes	11	CC11	F3-6	P1.5-1,10-8	2-2	NadA-2/3.2	Internal stop codon	N/A	N/A	20
233	M00 243130	Tzeng et al 2017	Previously described urogenital	29671	N/A	2000	UK	N/A	Male urogenital system	B	No	11	CC11	F3-6	P1.5-1,10-4	2-2	Incomplete coding region	95	A	2	20
234	M01 241306	Tzeng et al 2017	Previously described urogenital	29673	N/A	2001	UK	N/A	Female urogenital system	C	No	11	CC11	F3-6	P1.5,2	New	NadA-2/3.2	95	A	2	20
235	M98 253000	Tzeng et al 2017	Previously described urogenital	29646	N/A	1998	UK	N/A	Male urogenital system	C	No	11	CC11	F1-1	P1.5,2	2-60	NadA-2/3.3	22	A	2	29
236	M97 253597	Tzeng et al 2017	Previously described urogenital	29643	N/A	1997	UK	N/A	Male urogenital system	C	No	67	CC11	F1-1	P1.5,2	2-39	NadA-2/3.4	22	A	2	29
237	M10 240696	Tzeng et al 2017	Previously described urogenital	29720	N/A	2010	UK	N/A	Male urogenital system	W	No	11	CC11	F1-1	P1.5,2	2-144	NadA-2/3.6	22	A	2	29
238	M02 241029	Tzeng et al 2017	Previously described urogenital	29693	N/A	2002	UK	N/A	Female urogenital system	C	No	11	CC11	F1-30	P1.5,2	2-2	NadA-2/3.3	16	A	2	29
239	M00 241315	Tzeng et al 2017	Previously described urogenital	29665	N/A	2000	UK	N/A	Female urogenital system	C	No	11	CC11	F1-30	P1.5,2	2-2	NadA-2/3.3	22	A	2	29
240	M14 240193	Tzeng et al 2017	Previously described isolate from MSM	30296	N/A	2001	Canada	N/A	Normally sterile site	C	No	11	CC11	F1-33	P1.5,2	2-48	NadA-2/3.2	459	B	1	20
241	M14 240194	Tzeng et al 2017	Previously described isolate from MSM	30297	N/A	2001	Canada	N/A	Normally sterile site	C	No	11	CC11	F1-33	P1.5,2	2-48	NadA-2/3.2	459	B	1	20
242	M14 240195	Tzeng et al 2017	Previously described isolate from MSM	30298	N/A	2001	Canada	N/A	Normally sterile site	C	No	11	CC11	F1-33	P1.5,2	2-48	NadA-2/3.2	459	B	1	20
243	M98 250473	Tzeng et al 2017	Previously described urogenital	29644	N/A	1998	UK	N/A	Male urogenital system	C	No	11	CC11	F3-6	P1.5-1,10-8	2-2	Incomplete coding region	10	B	1	20
244	M99 241667	Tzeng et al 2017	Previously described urogenital	29658	N/A	1999	UK	N/A	Female urogenital system	C	No	11	CC11	F3-6	P1.5-1,10-8	2-2	Incomplete coding region	10	B	1	20
245	M01 241826	Tzeng et al 2017	Previously described urogenital	29676	N/A	2001	UK	N/A	Female urogenital system	NG	No	11	CC11	F3-6	P1.5-1,10-8	2-2	Incomplete coding region	10	B	1	20
246	M11 240294	Tzeng et al 2017	Previously described isolate from MSM	20359	N/A	2011	UK	N/A	Normally sterile site	C	No	11	CC11	F3-6	P1.5-1,10-8	2-2	Incomplete coding region	306	B	1	20
247	LNP27256	Tzeng et al 2017	Previously described isolate from MSM	26733	N/A	2013	France	N/A	Normally sterile site	C	No	11	CC11	F3-6	P1.5-1,10-8	2-2	Incomplete coding region	635	B	1	20
248	NM1	Tzeng et al 2017	PubMLST clade	42741	N/A	2016	United States	Indiana	Male urogenital system	NG	Yes	11	CC11	F3-6	P1.5-1,10-8	2-2	Incomplete coding region	896	B	1	20
249	M02 240248	Tzeng et al 2017	Previously described urogenital	29685	N/A	2002	UK	N/A	Male urogenital system	C	No	11	CC11	F3-6	Missing	2-2	NadA-2/3.2	11	B	1	20
250	M99 241273	Tzeng et al 2017	Previously described urogenital	29655	N/A	1999	UK	N/A	Female urogenital system	C	No	11	CC11	F3-6	P1.5-1,10-4	2-2	NadA-2/3.2	4	B	1	20
251	M01 240219	Tzeng et al 2017	Previously described urogenital	29672	N/A	2001	UK	N/A	Female urogenital system	C	No	11	CC11	F3-6	P1.5-1,10-4	2-2	NadA-2/3.2	4	B	1	20
252	M00 240972	Tzeng et al 2017	Previously described urogenital	29664	N/A	2000	UK	N/A	Female urogenital system	C	No	11	CC11	F3-6	P1.5-1,10-8	2-2	NadA-2/3.2	453	B	1	20
253	NM2	Tzeng et al 2017	PubMLST clade	42742	N/A	2016	United States	Indiana	Male urogenital system	NG	Yes	11	CC11	F3-6	P1.5-1,10-8	2-2	NadA-2/3.2	896	B	1	20
254	Nm3	Tzeng et al 2017	PubMLST clade	49271	N/A	2016	United States	Indiana	Male urogenital system	NG	Yes	11	CC11	F3-6	P1.5-1,10-8	2-2	NadA-2/3.2	896	B	1	20
255	Nm4	Tzeng et al 2017	PubMLST clade	49272	N/A	2016	United States	Indiana	Male urogenital system	NG	Yes	11	CC11	F3-6	P1.5-1,10-8	2-2	NadA-2/3.2	896	B	1	20
256	M01 242544	Tzeng et al 2017	Previously described urogenital	29678	N/A	2001	UK	N/A	Female urogenital system	NG	No	11	CC11	F3-6	P1.5-1,10-8	2-2	Incomplete coding region	10	B	1	20
257	M00 242028	Tzeng et al 2017	Previously described urogenital	29669	N/A	2000	UK	N/A	Female urogenital system	NG	No	11	CC11	F4-1	P1.5-1,10-8	2-2	Incomplete coding region	299	B	1	20
258	M11 241043	Tzeng et al 2017	Previously described isolate from MSM	21256	N/A	2011	UK	N/A	Normally sterile site	C	No	11	CC11	Missing	P1.5-1,10-8	2-2	Incomplete coding region	13	B	1	20
259	M13 240559	Tzeng et al 2017	Previously described isolate from MSM	26731	N/A	2013	UK	N/A	Normally sterile site	C	No	11	CC11	Missing	P1.5-1,10-8	2-2	Incomplete coding region	13	B	1	20
260	M00 241980	Tzeng et al 2017	Previously described urogenital	29668	N/A	2000	UK	N/A	Male urogenital system	C	No	11	CC11	F3-6	P1.5-1,10-8	2-2	Incomplete coding region	Internal stop codon	N/A	N/A	118
261	PE5	Tzeng et al 2017	Previously described urogenital	39152	N/A	2014	Italy	N/A	Male urogenital system	C	No	11	CC11	F3-6	P1.5-1,10-8	2-2	Incomplete coding region	Internal stop codon	N/A	N/A	20
262	PE6	Tzeng et al 2017	Previously described urogenital	39153	N/A	2014	Italy	N/A	Male urogenital system	C	No	11	CC11	F3-6	P1.5-1,10-8	2-2	Incomplete coding region	Internal stop codon	N/A	N/A	20
263	M99 240321	Tzeng et al 2017	Previously described urogenital	29654	N/A	1999	UK	N/A	Male urogenital system	C	No	11	CC11	F3-6	P1.5-1,10-8	2-2	Incomplete coding region	Internal stop codon	N/A	N/A	20
264	M99 243338	Tzeng et al 2017	Previously described urogenital	29660	N/A	1999	UK	N/A	Male urogenital system	C	No	11	CC11	F3-6	P1.5-1,10-8	2-2	Incomplete coding region	Internal stop codon	N/A	N/A	20
265	M00 240609	Tzeng et al 2017	Previously described urogenital	29663	N/A	2000	UK	N/A	Female urogenital system	C	No	11	CC11	F3-6	P1.5-1,10-8	2-2	Incomplete coding region	Internal stop codon	N/A	N/A	20
266	M03 241647	Tzeng et al 2017	Previously described urogenital	29701	N/A	2003	UK	N/A	Male urogenital system	C	No	11	CC11	F3-6	P1.5-1,10-8	2-2	Incomplete coding region	Internal stop codon	N/A	N/A	20
267	PE7	Tzeng et al 2017	Previously described urogenital	39154	N/A	2014	Italy	N/A	Male urogenital system	C	No	11	CC11	F3-6	P1.5-1,10-8	2-2	Incomplete coding region	Internal stop codon	N/A	N/A	20
268	LNP26948	Tzeng et al 2017	Previously described urogenital	26822	N/A	2012	France	N/A	Male urogenital system	C	No	10482	CC11	F3-6	P1.5-1,10-1	New	Incomplete coding region	Internal stop codon	N/A	N/A	20
269	LNP27257	Tzeng et al 2017	Previously described isolate from MSM	26821	N/A	2013	France	N/A	Normally sterile site	C	No	11	CC11	F3-6	P1.5-1,10-8	2-2	Incomplete coding region	Internal stop codon	N/A	N/A	20
270	M99 241594	Tzeng et al 2017	Previously described urogenital	29656	N/A	1999	UK	N/A	Male urogenital system	C	No	11	CC11	F3-6	N/A	2-2	NadA-2/3.2	Internal stop codon	N/A	N/A	20
271	M99 243927	Tzeng et al 2017	Previously described urogenital	29661	N/A	1999	UK	N/A	Female urogenital system	NG	No	11	CC11	F3-6	P1.5,2	2-2	NadA-2/3.2	Internal stop codon	N/A	N/A	20
272	M00 241348	Tzeng et al 2017	Previously described urogenital	29666	N/A	2000	UK	N/A	Male urogenital system	C	No	11	CC11	F3-6	P1.5,2	2-2	NadA-2/3.2	Internal stop codon	N/A	N/A	20
273	M00 243009	Tzeng et al 2017	Previously described urogenital	29670	N/A	2000	UK	N/A	Male urogenital system	B	No	11	CC11	F4-1	P1.5-1,10-8	2-2	Incomplete coding region	Internal stop codon	N/A	N/A	20
274	M99 242350	Tzeng et al 2017	Previously described urogenital	29659	N/A	1999	UK	N/A	Male urogenital system	C	No	11	CC11	F5-13	P1.5-1,10-8	2-2	Incomplete coding region	Internal stop codon	N/A	N/A	20
275	M01 241431	Tzeng et al 2017	Previously described urogenital	29674	N/A	2001	UK	N/A	Male urogenital system	C	No	3455	CC11	F3-6	P1.5,2	New	NadA-2/3.2	Internal stop codon	N/A	N/A	692
276	M98 252341	Tzeng et al 2017	Previously described urogenital	29647	N/A	1998	UK	N/A	Male urogenital system	NG	No	11	CC11	F3-6	P1.7-1,1	2-2	NadA-2/3.2	Internal stop codon	N/A	N/A	Incomplete coding region
277	M00 241657	Tzeng et al 2017	Previously described urogenital	29667	N/A	2000	UK	N/A	Male urogenital system	C	No	11	CC11	F3-6	P1.5-1,10-8	2-2	Incomplete coding region	Internal stop codon	N/A	N/A	Incomplete coding region
278	M29024	PRJNA378732	U.S. CC11 invasive disease isolates	N/A	SAMN08199209	2013	United States	N/A	Normally sterile site	B	No	11	CC11	F3-6	P1.5-1,10-1	2-2	Incomplete coding region	19	A	2	20
279	M26242	PubMLST	U.S. CC11 invasive disease isolates	42848	N/A	2013	United States	N/A	Normally sterile site	B	No	11	CC11	F3-6	P1.5-1,10-1	2-2	Incomplete coding region	19	A	2	20
280	M20755	PRJNA378732	U.S. CC11 invasive disease isolates	N/A	SAMN08199080	2009	United States	N/A	Normally sterile site	C	No	11	CC11	F3-6	P1.5-1,10-8	2-2	Incomplete coding region	94	A	3	20
281	M20933	PubMLST	U.S. CC11 invasive disease isolates	56753	N/A	2009	United States	N/A	Normally sterile site	C	No	11	CC11	F3-6	P1.5-1,10-8	2-2	Incomplete coding region	94	A	3	20
282	M25165	PRJNA378732	U.S. CC11 invasive disease isolates	N/A	SAMN08199139	2011	United States	N/A	Normally sterile site	C	No	11	CC11	F3-6	P1.5-1,10-8	2-2	Incomplete coding region	94	A	3	20
283	M25683	PRJNA378732	U.S. CC11 invasive disease isolates	N/A	SAMN08199152	2012	United States	N/A	Normally sterile site	C	No	11	CC11	F3-6	P1.5-1,10-8	2-2	Incomplete coding region	94	A	3	20
284	M23151	PRJNA378732	U.S. CC11 invasive disease isolates	N/A	SAMN08199113	2011	United States	N/A	Normally sterile site	C	No	11	CC11	F3-6	P1.5-1,10-8	2-2	Incomplete coding region	94	A	3	20
285	M25964	PRJNA378732	U.S. CC11 invasive disease isolates	N/A	SAMN08199160	2013	United States	N/A	Normally sterile site	C	No	11	CC11	F3-3	P1.5,2	2-2	NadA-2/3.3	22	A	2	29
286	M26247	PRJNA378732	U.S. CC11 invasive disease isolates	N/A	SAMN08199168	2013	United States	N/A	Normally sterile site	C	No	11	CC11	F3-3	P1.5,2	2-2	NadA-2/3.3	22	A	2	29
287	M23599	PRJNA378732	U.S. CC11 invasive disease isolates	N/A	SAMN08199119	2011	United States	N/A	Normally sterile site	C	No	11	CC11	F4-12	Missing	2-2	NadA-2/3.3	22	A	2	29
288	M25635	PRJNA378732	U.S. CC11 invasive disease isolates	N/A	SAMN08199151	2012	United States	N/A	Normally sterile site	C	No	11	CC11	F4-12	Missing	2-2	NadA-2/3.3	22	A	2	29
289	M19056	PRJNA378732	U.S. CC11 invasive disease isolates	N/A	SAMN08199076	2009	United States	N/A	Normally sterile site	C	No	11	CC11	F4-12	P1.5,2	2-2	NadA-2/3.3	22	A	2	29
290	M20758	PRJNA378732	U.S. CC11 invasive disease isolates	N/A	SAMN08199082	2009	United States	N/A	Normally sterile site	C	No	11	CC11	F4-12	P1.5,2	2-2	NadA-2/3.3	22	A	2	29
291	M25874	PRJNA378732	U.S. CC11 invasive disease isolates	N/A	SAMN08199158	2012	United States	N/A	Normally sterile site	C	No	11	CC11	F3-6	P1.5-1,10-8	2-78	Incomplete coding region	299	B	1	20
292	M37398	Folaranmi et al. 2017	Previously described isolate from MSM	N/A	SRS2474401	2015	United States	N/A	Normally sterile site	C	No	11	CC11	F3-6	P1.18-1,3	2-2	Incomplete coding region	972	B	1	20
293	M37399	Folaranmi et al. 2017	Previously described isolate from MSM	N/A	SRS2474398	2015	United States	N/A	Normally sterile site	C	No	11	CC11	F3-6	P1.18-1,3	2-2	Incomplete coding region	972	B	1	20
294	M37400	Folaranmi et al. 2017	Previously described isolate from MSM	N/A	SRS2474397	2015	United States	N/A	Normally sterile site	C	No	11	CC11	F3-6	P1.18-1,3	2-2	Incomplete coding region	972	B	1	20
295	M37427	Folaranmi et al. 2017	Previously described isolate from MSM	N/A	SRS2474414	2015	United States	N/A	Normally sterile site	C	No	11	CC11	F3-6	P1.18-1,3	2-2	Incomplete coding region	972	B	1	20
296	M37430	Folaranmi et al. 2017	Previously described isolate from MSM	N/A	SRS2474399	2015	United States	N/A	Normally sterile site	C	No	11	CC11	F3-6	P1.18-1,3	2-2	Incomplete coding region	972	B	1	20
297	M37470	Folaranmi et al. 2017	Previously described isolate from MSM	N/A	SRS2474394	2015	United States	N/A	Normally sterile site	C	No	11	CC11	F3-6	P1.18-1,3	2-2	Incomplete coding region	972	B	1	20
298	M37654	Folaranmi et al. 2017	Previously described isolate from MSM	N/A	SRS2474393	2015	United States	N/A	Normally sterile site	C	No	11	CC11	F3-6	P1.18-1,3	2-2	Incomplete coding region	972	B	1	20
299	M21591	PubMLST	U.S. CC11 invasive disease isolates	50529	N/A	2010	United States	N/A	Normally sterile site	C	No	2724	CC11	F3-6	P1.21-7,16	2-2	Incomplete coding region	299	B	1	20
300	M25684	PRJNA378732	U.S. CC11 invasive disease isolates	N/A	SAMN08199153	2012	United States	N/A	Normally sterile site	C	No	11	CC11	F3-6	P1.5-1,10-8	2-2	Incomplete coding region	128	B	1	20
301	M24930	Folaranmi et al. 2017	Previously described isolate from MSM	N/A	SRS2474527	2012	United States	N/A	Normally sterile site	C	No	11	CC11	F3-6	P1.5-1,10-8	2-2	Incomplete coding region	227	B	1	20
302	M25244	PRJNA378732	U.S. CC11 invasive disease isolates	N/A	SAMN08199144	2012	United States	N/A	Normally sterile site	C	No	11	CC11	F3-6	P1.5-1,10-8	2-2	Incomplete coding region	306	B	1	20
303	M26296	Folaranmi et al. 2017	Previously described isolate from MSM	N/A	SRS2474388	2013	United States	N/A	Normally sterile site	C	No	11	CC11	F3-6	P1.5-1,10-8	2-2	Incomplete coding region	306	B	1	20
304	M26924	Folaranmi et al. 2017	Previously described isolate from MSM	N/A	SRS2474385	2012	United States	N/A	Normally sterile site	C	No	11	CC11	F3-6	P1.5-1,10-8	2-2	Incomplete coding region	306	B	1	20
305	M25688	PRJNA378732	U.S. CC11 invasive disease isolates	N/A	SAMN08199156	2012	United States	N/A	Normally sterile site	C	No	11	CC11	F3-6	P1.5-1,10-8	2-2	Incomplete coding region	444	B	1	20
306	M25941	Folaranmi et al. 2017	Previously described isolate from MSM	N/A	SRS2474382	2012	United States	N/A	Normally sterile site	C	No	11	CC11	F3-6	P1.5-1,10-8	2-2	Incomplete coding region	635	B	1	20
307	M23600	PRJNA378732	U.S. CC11 invasive disease isolates	N/A	SAMN08199120	2011	United States	N/A	Normally sterile site	C	No	11	CC11	F3-6	P1.5-1,10-8	2-2	Incomplete coding region	923	B	1	20
308	M38355	PRJNA378732	U.S. CC11 invasive disease isolates	N/A	SAMN08199229	2015	United States	N/A	Normally sterile site	C	No	11	CC11	F3-6	P1.5-1,10-8	2-210	Incomplete coding region	899	B	1	20
309	M28413	Folaranmi et al. 2017	Previously described isolate from MSM	N/A	SRS2474404	2013	United States	N/A	Normally sterile site	C	No	11	CC11	F3-6	P1.5-1,10-8	New	Incomplete coding region	895	B	1	20
310	M29225	PRJNA378732	U.S. CC11 invasive disease isolates	N/A	SAMN08199212	2014	United States	N/A	Normally sterile site	C	No	11	CC11	F3-6	P1.5-1,10-8	New	Incomplete coding region	130	B	1	20
311	M21374	PRJNA378732	U.S. CC11 invasive disease isolates	N/A	SAMN08199092	2010	United States	N/A	Normally sterile site	C	No	11	CC11	F3-6	P1.5-1,10-8	2-2	Incomplete coding region	10	B	1	20
312	M27458	PRJNA378732	U.S. CC11 invasive disease isolates	N/A	SAMN08199179	2013	United States	N/A	Normally sterile site	C	No	11	CC11	F3-6	P1.5-1,10-8	2-2	Incomplete coding region	252	B	1	20
313	M23677	PRJNA378732	U.S. CC11 invasive disease isolates	N/A	SAMN08199121	2011	United States	N/A	Normally sterile site	C	No	11	CC11	F3-6	P1.5-1,10-8	2-2	Incomplete coding region	306	B	1	20
314	M25670	Folaranmi et al. 2017	Previously described isolate from MSM	N/A	SRS2474413	2012	United States	N/A	Normally sterile site	C	No	11	CC11	F3-6	P1.5-1,10-8	2-2	Incomplete coding region	306	B	1	20
315	M26294	Folaranmi et al. 2017	Previously described isolate from MSM	N/A	SRS2474391	2012	United States	N/A	Normally sterile site	C	No	11	CC11	F3-6	P1.5-1,10-8	2-2	Incomplete coding region	306	B	1	20
316	M26295	Folaranmi et al. 2017	Previously described isolate from MSM	N/A	SRS2474389	2013	United States	N/A	Normally sterile site	C	No	11	CC11	F3-6	P1.5-1,10-8	2-2	Incomplete coding region	306	B	1	20
317	M26925	Folaranmi et al. 2017	Previously described isolate from MSM	N/A	SRS2474384	2012	United States	N/A	Normally sterile site	C	No	11	CC11	F3-6	P1.5-1,10-8	2-2	Incomplete coding region	306	B	1	20
318	M26926	Folaranmi et al. 2017	Previously described isolate from MSM	N/A	SRS2474412	2012	United States	N/A	Normally sterile site	C	No	11	CC11	F3-6	P1.5-1,10-8	2-2	Incomplete coding region	306	B	1	20
319	M26927	Folaranmi et al. 2017	Previously described isolate from MSM	N/A	SRS2474411	2012	United States	N/A	Normally sterile site	C	No	11	CC11	F3-6	P1.5-1,10-8	2-2	Incomplete coding region	306	B	1	20
320	M26949	Folaranmi et al. 2017	Previously described isolate from MSM	N/A	SRS2474408	2011	United States	N/A	Normally sterile site	C	No	11	CC11	F3-6	P1.5-1,10-8	2-2	Incomplete coding region	306	B	1	20
321	M27459	PRJNA378732	U.S. CC11 invasive disease isolates	N/A	SAMN08199180	2013	United States	N/A	Normally sterile site	C	No	11	CC11	F3-6	P1.5-1,10-8	2-2	Incomplete coding region	306	B	1	20
322	M27477	PRJNA378732	U.S. CC11 invasive disease isolates	N/A	SAMN08199183	2013	United States	N/A	Normally sterile site	C	No	11	CC11	F3-6	P1.5-1,10-8	2-2	Incomplete coding region	4	B	1	20
323	M26263	Folaranmi et al. 2017	Previously described isolate from MSM	N/A	PRJNA400487	2013	United States	N/A	Normally sterile site	C	No	11	CC11	F3-6	P1.5-1,10-8	2-2	Incomplete coding region	635	B	1	20
324	M26417	Folaranmi et al. 2017	Previously described isolate from MSM	N/A	PRJNA400487	2013	United States	N/A	Normally sterile site	C	No	11	CC11	F3-6	P1.5-1,10-8	2-2	Incomplete coding region	635	B	1	20
325	M27471	PRJNA378732	U.S. CC11 invasive disease isolates	N/A	SAMN08199182	2013	United States	N/A	Normally sterile site	C	No	11	CC11	F3-6	P1.5-1,10-8	2-78	Incomplete coding region	895	B	1	20
326	M20957	PRJNA378732	U.S. CC11 invasive disease isolates	N/A	SAMN08199084	2009	United States	N/A	Normally sterile site	C	No	11	CC11	F3-6	P1.5,2	2-172	NadA-2/3.2	433	B	1	20
327	M21716	PRJNA378732	U.S. CC11 invasive disease isolates	N/A	SAMN08199098	2010	United States	N/A	Normally sterile site	C	No	11	CC11	F3-6	P1.22-1,14	2-85	NadA-2/3.2	4	B	1	20
328	M28979	PRJNA378732	U.S. CC11 invasive disease isolates	N/A	SAMN08199207	2013	United States	N/A	Normally sterile site	C	No	11	CC11	Missing	P1.5-1,10-8	2-2	Incomplete coding region	453	B	1	20
329	M25687	PRJNA378732	U.S. CC11 invasive disease isolates	N/A	SAMN08199155	2012	United States	N/A	Normally sterile site	C	No	11	CC11	Missing	P1.5-1,10-8	2-2	Incomplete coding region	635	B	1	20
330	M26948	Folaranmi et al. 2017	Previously described isolate from MSM	N/A	SRS2474409	2011	United States	N/A	Normally sterile site	C	No	11	CC11	F3-6	P1.5-1,10-8	2-2	Incomplete coding region	226	B	1	Incomplete coding region
331	M26919	Folaranmi et al. 2017	Previously described isolate from MSM	N/A	SRS2474387	2012	United States	N/A	Normally sterile site	C	No	11	CC11	F3-6	P1.5-1,10-8	2-75	Incomplete coding region	Internal stop codon	N/A	N/A	20
332	M26922	Folaranmi et al. 2017	Previously described isolate from MSM	N/A	SRS2474386	2012	United States	N/A	Normally sterile site	C	No	11	CC11	F3-6	P1.5-1,10-35	New	Incomplete coding region	New	N/A	N/A	20
333	M26931	Folaranmi et al. 2017	Previously described isolate from MSM	N/A	SRS2474410	2012	United States	N/A	Normally sterile site	C	No	11	CC11	Missing	P1.5-1,10-1	New	Incomplete coding region	New	N/A	N/A	20
334	M38252	PRJNA378732	U.S. CC11 invasive disease isolates	N/A	SAMN08199228	2015	United States	N/A	Normally sterile site	C	No	11	CC11	F1-12	P1.5-1,10-8	2-78	Incomplete coding region	Internal stop codon	N/A	N/A	20
335	M25633	PRJNA378732	U.S. CC11 invasive disease isolates	N/A	SAMN08199150	2012	United States	N/A	Normally sterile site	C	No	11	CC11	F3-6	P1.5-1,10-8	2-78	Incomplete coding region	Internal stop codon	N/A	N/A	20
336	M37929	PRJNA378732	U.S. CC11 invasive disease isolates	N/A	SAMN08199225	2015	United States	N/A	Normally sterile site	C	No	11	CC11	F3-6	P1.18-1,3	2-2	Incomplete coding region	Internal stop codon	N/A	N/A	20
337	M18980	PRJNA378732	U.S. CC11 invasive disease isolates	N/A	SAMN08199075	2009	United States	N/A	Normally sterile site	C	No	11	CC11	F3-6	P1.5-1,10-8	2-2	Incomplete coding region	Internal stop codon	N/A	N/A	20
338	M21273	PRJNA378732	U.S. CC11 invasive disease isolates	47235	SAMN06144986	2009	United States	N/A	Normally sterile site	C	No	2724	CC11	F3-6	P1.5-1,10-8	2-2	Incomplete coding region	Internal stop codon	N/A	N/A	20
339	M28971	PRJNA378732	U.S. CC11 invasive disease isolates	N/A	SAMN08199206	2013	United States	N/A	Normally sterile site	C	No	11	CC11	F3-6	P1.5-1,10-8	2-223	Incomplete coding region	Internal stop codon	N/A	N/A	20
340	M29276	PRJNA378732	U.S. CC11 invasive disease isolates	N/A	SAMN08199213	2014	United States	N/A	Normally sterile site	C	No	9435	CC11	F3-6	P1.5-1,10-8	2-78	Incomplete coding region	Internal stop codon	N/A	N/A	20
341	M26059	PRJNA378732	U.S. CC11 invasive disease isolates	N/A	SAMN08199163	2013	United States	N/A	Normally sterile site	C	No	11	CC11	F3-6	P1.5-1,10-8	2-78	Incomplete coding region	Internal stop codon	N/A	N/A	20
342	M25241	PRJNA378732	U.S. CC11 invasive disease isolates	N/A	SAMN08199143	2012	United States	N/A	Normally sterile site	C	No	11	CC11	F3-6	P1.5-1,10-8	2-127	Incomplete coding region	Internal stop codon	N/A	N/A	20
343	M26017	Folaranmi et al. 2017	Previously described isolate from MSM	N/A	SRS2474390	2012	United States	N/A	Normally sterile site	C	No	11	CC11	F3-6	P1.5-1,10-8	2-2	Incomplete coding region	Internal stop codon	N/A	N/A	20
344	M27885	PRJNA378732	U.S. CC11 invasive disease isolates	N/A	SAMN08199198	2013	United States	N/A	Normally sterile site	C	No	11	CC11	F3-6	P1.5-1,10-8	2-50	Incomplete coding region	Internal stop codon	N/A	N/A	20
345	M26089	PRJNA378732	U.S. CC11 invasive disease isolates	N/A	SAMN08199166	2012	United States	N/A	Normally sterile site	C	No	11	CC11	F3-6	P1.5-1,10-8	2-78	Incomplete coding region	Internal stop codon	N/A	N/A	20
346	M27267	PRJNA378732	U.S. CC11 invasive disease isolates	N/A	SAMN08199177	2013	United States	N/A	Normally sterile site	C	No	11	CC11	F3-6	P1.5-1,10-8	2-78	Incomplete coding region	Internal stop codon	N/A	N/A	20
347	M25953	Folaranmi et al. 2017	Previously described isolate from MSM	N/A	SRS2474383	2013	United States	N/A	Normally sterile site	C	No	11	CC11	F3-6	P1.5-1,10-8	2-78	Incomplete coding region	Internal stop codon	N/A	N/A	20
348	M21902	PubMLST	U.S. CC11 invasive disease isolates	50530	N/A	2010	United States	N/A	Normally sterile site	C	No	11	CC11	F5-8	P1.5-1,10-8	2-2	Incomplete coding region	Internal stop codon	N/A	N/A	20
349	M40148	Nanduri et al 2016	Previously described isolate from MSM	56754	N/A	2016	United States	N/A	Normally sterile site	C	No	11	CC11	F3-6	P1.5-1,10-1	2-285	Incomplete coding region	895	B	1	20
350	M40214	Nanduri et al 2016	Previously described isolate from MSM	56755	N/A	2016	United States	N/A	Normally sterile site	C	No	11	CC11	F3-6	P1.5-1,10-1	2-285	Incomplete coding region	895	B	1	20
351	M40215	Nanduri et al 2016	Previously described isolate from MSM	56756	N/A	2016	United States	N/A	Normally sterile site	C	No	11	CC11	F3-6	P1.5-1,10-1	2-285	Incomplete coding region	895	B	1	20
352	FAM18	Reference	Phylogenetic Reference	698	NC_008767	1983	United States	N/A	Normally sterile site	C	No	11	CC11	F1-30	P1.5,2	2-2	NadA-2/3.3	22	A	2	29
353	M07149	Reference	Phylogenetic Reference	46979	CP016650	2000	Saudi Arabia	N/A	Normally sterile site	W	No	11	CC11	F1-1	P1.5,2	2-2	NadA-2/3.6	9	B	1	96

## Sheet: Dictionary
ID	Sequential identifier for records
Isolate Name	Name of isolate. This is the name that was provided to the PubMLST database
Data collection	Published reference from which the strain list was compiled. Newly sequenced isolates are identified as being from "this study".
PubMLST ID	Record identifier within the PubMLST.org database
Year collected	Year in which the bacteria were isolated from human host.
Country	Country in which the bacteria were isolated from human host.
State	State in which the bacteria were isolated from human host. This is not provided for isolates from sterile sites that are not in the US NmNG Urethritis Clade
Source_of_Specimen	Body site from which the bacteria were isolated. Grouped as described in the methods.
Serogroup	Meningococcal serogroup. NG is nongroupable.
US NmNG Urethritis Clade	Whether the isolate belongs to the US NmNG Urethritis Clade
MLST Sequence Type (ST)	Multi locus sequence type.
MLST Clonal Complex (CC)	Clonal complex that the above sequence type is assigned to.
FetA_type*	FetA variable region type from PubMLST
PorA_type*	PorA variable region type from PubMLST. Format is "P1." + VR1 + VR2
PorB_type*	PorB variable region type from PubMLST
NadA*	NadA peptide identifier from PubMLST. Some genomes with incomplete coding sequence for nadA were confirmed to have IS1301 insertion using ISMAPPER, and are documented as nadA::IS1301.
FHbp_pep*	FHbp peptide identifier from PubMLST
FHbp_subfamily	Pfizer subfamily of FHbp peptide (A,B). Not applicable (N/A) if FHbp peptide is uncharacterized.
FHbp_variant	Novartis variant family of FHbp peptide (1,2,3). Not applicable (N/A) if FHbp peptide is uncharacterized.
NhbA	NhbA peptide identifier from PubMLST
N. gonorrhoeae DNA	Base pairs of gonococcal DNA inferrred to have been acquired by the isolate, relative to M21273 (Figure 3). Value is not applicable (N/A) if the isolate was not used in that analysis.
* "Missing" indicates that locus could not be identified.
