# Supplementary material for: Expansion of a urethritis-associated Neisseria meningitidis clade in the United States with concurrent acquisition of N. gonorrhoeae alleles
Source: BMC Genomics. 2018 Mar 2;19:176. doi: 10.1186/s12864-018-4560-x (PMC5834837; doi:10.1186/s12864-018-4560-x)
Supplement: Supplementary file 3 — Homologous allele replacements identified by ClonalFrameML, including gene annotations and the results of searching the BLAST RefSeq genomic database. The “Dictionary” worksheet defines the columns used in the “Recombination events” worksheet. (XLSX 230 kb) [file 12864_2018_4560_MOESM3_ESM.xlsx]

## Sheet: Recombination Events
Node	Node_category	recomb_begin	recomb_end	best strain	Unambiguous_CrossSpecies	isolate_count	recomb_masked	recomb_match	recomb_mismatch	recomb_length	seq unambig%	recomb_tract_id	best id query subject	Nm max id query subject	ref max id query subject	best-Nm id diff	best-ref id diff	best-anc id diff	other species	other max id query subject	best-other id diff	ff0_genes	ff0_products	ff0_left50_genes	ff0_left50_products	ff0_right50_genes	ff0_right50_products	PubMLST loci in region	ff1_genes	ff1_products	ff1_right50_genes	ff1_right50_products	Prokka loci in region	ff1_left50_genes	ff1_left50_products	SeqName	tip_labels
M16917	Not urethritis clade	269438	280003	Neisseria gonorrhoeae	Yes	1	3379	6915	272	10566	68.0201	96.2154	98.7477	95.5475	95.1858	3.20022	3.56199	2.53235	Neisseria meningitidis	95.5475	3.20022	NEIS1873, NEIS1872, NEIS1870, NEIS1874, NEIS1857, NEIS1871, NEIS1858, NEIS1856, NEIS1859	hypothetical protein, autotransporter A, phospho-2-dehydro-3-deoxyheptonate aldolase, dihydrofolate reductase	NEIS1875	hypothetical protein	NEIS1856	hypothetical protein	NEIS1875_(-)_269123_269417 hypothetical protein NEIS1875_(-)_269123_269405 hypothetical protein NEIS1874_(+)_269470_270526 phospho-2-dehydro-3-deoxyheptonate aldolase NEIS1873_(+)_270593_271082 dihydrofolate reductase NEIS1872_(-)_271431_271923 hypothetical protein NEIS1871_(-)_271919_272357 hypothetical protein NEIS1870_(+)_272459_272705 hypothetical protein NEIS1859_(+)_274453_276313 autotransp…	aroG, folA, gene, mepM, aidA-I	Murein DD-endopeptidase MepM, CYTH domain protein, hypothetical protein, AIDA-I autotransporter precursor, Phospho-2-dehydro-3-deoxyheptonate aldolase, Phe-sensitive, TPR repeat-containing protein precursor, Dihydrofolate reductase	mepM	Murein DD-endopeptidase MepM	aroG_(+)_269470_270526 Phospho-2-dehydro-3-deoxyheptonate aldolase, Phe-sensitive folA_(+)_270593_271082 Dihydrofolate reductase gene_(-)_271431_271908 CYTH domain protein gene_(-)_271919_272348 hypothetical protein gene_(+)_272459_272705 hypothetical protein gene_(-)_273969_274434 hypothetical protein aidA-I_(+)_274453_276313 AIDA-I autotransporter precursor gene_(+)_276587_278018 TPR repeat-con…			M16917_269438_280003	M16917
M16917	Not urethritis clade	1839483	1840838	Neisseria meningitidis NM255	No	1	672	645	39	1356	50.4425	94.2982	89.9123	89.9123	82.0175	0	7.89474	-4.38596				fHbp_DNAfrag_Pasteur, NEIS0349 (fHbp), fHbp, NEIS0348	factor H binding protein lipoprotein, , hypothetical protein	NEIS0349 (fHbp), fHbp	factor H binding protein lipoprotein,	NEIS0348	hypothetical protein	NEIS0349 (fHbp)_(+)_1839385_1840227 factor H binding protein lipoprotein fHbp_(+)_1839460_1840224 fHbp_DNAfrag_Pasteur_(+)_1839610_1840074 NEIS0348_(+)_1840372_1841050 hypothetical protein	gene, tsaB	hypothetical protein, tRNA threonylcarbamoyladenosine biosynthesis protein TsaB	tsaB	tRNA threonylcarbamoyladenosine biosynthesis protein TsaB	gene_(+)_1839403_1839862 hypothetical protein gene_(+)_1839825_1840227 hypothetical protein tsaB_(+)_1840372_1841050 tRNA threonylcarbamoyladenosine biosynthesis protein TsaB	gene	hypothetical protein	M16917_1839483_1840838	M16917
M16917	Not urethritis clade	2108524	2108639	Neisseria meningitidis M01-240355	No	1	0	107	9	116	100	92.2414	100	100	92.2414	0	7.75862	7.75862				NEIS0048 (galE)	UDP-glucose epimerase	NEIS0048 (galE)	UDP-glucose epimerase	NEIS0048 (galE)	UDP-glucose epimerase	NEIS0048 (galE)_(-)_2108108_2109128 UDP-glucose epimerase	galE_1	UDP-glucose 4-epimerase	galE_1	UDP-glucose 4-epimerase	galE_1_(-)_2108108_2109128 UDP-glucose 4-epimerase	galE_1	UDP-glucose 4-epimerase	M16917_2108524_2108639	M16917
M17574	Not urethritis clade	1839474	1841515	Neisseria meningitidis	No	1	725	1246	71	2042	64.4956	94.609	88.2308	88.2308	84.4343	0	3.79651	-6.37813	Neisseria lactamica	80.3341	7.89674	fHbp_DNAfrag_Pasteur, NEIS0349 (fHbp), fHbp, NEIS0347, NEIS0346, NEIS0348	factor H binding protein lipoprotein, , hypothetical protein, putative acetyltransferase	NEIS0349 (fHbp), fHbp	factor H binding protein lipoprotein,	NEIS0346	hypothetical protein	NEIS0349 (fHbp)_(+)_1839385_1840227 factor H binding protein lipoprotein fHbp_(+)_1839460_1840224 fHbp_DNAfrag_Pasteur_(+)_1839610_1840074 NEIS0348_(+)_1840372_1841050 hypothetical protein NEIS0347_(+)_1841046_1841487 putative acetyltransferase NEIS0346_(+)_1841480_1842218 hypothetical protein	gene, tsaB	hypothetical protein, ribosomal-protein-alanine N-acetyltransferase, tRNA threonylcarbamoyladenosine biosynthesis protein TsaB	gene	hypothetical protein	gene_(+)_1839403_1839862 hypothetical protein gene_(+)_1839825_1840227 hypothetical protein tsaB_(+)_1840372_1841050 tRNA threonylcarbamoyladenosine biosynthesis protein TsaB gene_(+)_1841046_1841487 ribosomal-protein-alanine N-acetyltransferase gene_(+)_1841480_1842218 hypothetical protein	gene	hypothetical protein	M17574_1839474_1841515	M17574
M17582	Not urethritis clade	1838366	1840530	Neisseria meningitidis LNP27256	No	1	671	1427	67	2165	69.0069	95.5154	94.4444	94.4444	100	0	-5.55556	-1.07095	Neisseria polysaccharea	88.9558	5.48862	fHbp_DNAfrag_Pasteur, NEIS0350 (fba), NEIS0349 (fHbp), fHbp, NEIS0348	factor H binding protein lipoprotein, , hypothetical protein, fructose-1,6-bisphosphate aldolase (EC 4.1.2.13)	NEIS0350 (fba)	fructose-1,6-bisphosphate aldolase (EC 4.1.2.13)	NEIS0348	hypothetical protein	NEIS0350 (fba)_(+)_1838181_1839246 fructose-1,6-bisphosphate aldolase (EC 4.1.2.13) NEIS0349 (fHbp)_(+)_1839385_1840227 factor H binding protein lipoprotein fHbp_(+)_1839460_1840224 fHbp_DNAfrag_Pasteur_(+)_1839610_1840074 NEIS0348_(+)_1840372_1841050 hypothetical protein	fda, gene, tsaB	hypothetical protein, Fructose-bisphosphate aldolase, tRNA threonylcarbamoyladenosine biosynthesis protein TsaB	tsaB	tRNA threonylcarbamoyladenosine biosynthesis protein TsaB	fda_(+)_1838181_1839246 Fructose-bisphosphate aldolase gene_(+)_1839403_1839862 hypothetical protein gene_(+)_1839825_1840227 hypothetical protein tsaB_(+)_1840372_1841050 tRNA threonylcarbamoyladenosine biosynthesis protein TsaB	fda	Fructose-bisphosphate aldolase	M17582_1838366_1840530	M17582
M17658	Not urethritis clade	1444475	1452732	Neisseria meningitidis alpha14	No	1	112	7956	190	8258	98.6437	97.6676	99.9509	99.9509	97.6676	0	2.28333	2.28333	Neisseria sp	97.9131	2.03781	NEIS0724, NEIS0722, NEIS0721 (pilT2), NEIS0726, NEIS2381, NEIS0719, NEIS0720, NEIS0727, NEIS0723, NEIS0718	DNA polymerase III subunit delta', uracil phosphoribosyltransferase, putative 5'-methylthioadenosine/S- adenosylhomocysteine nucleosidase, hypothetical protein, GTP-binding protein LepA, type IV pilus assembly protein, signal peptidase I, pilT_like protein	NEIS0727	uracil phosphoribosyltransferase	NEIS0718	signal peptidase I	NEIS0727_(-)_1444283_1444910 uracil phosphoribosyltransferase NEIS0726_(-)_1445015_1445327 hypothetical protein NEIS2381_(-)_1445375_1445642 hypothetical protein NEIS0724_(-)_1445667_1446447 hypothetical protein NEIS0723_(-)_1446451_1446802 type IV pilus assembly protein NEIS0722_(-)_1446805_1447783 DNA polymerase III subunit delta' NEIS0721 (pilT2)_(-)_1447816_1448929 pilT_like protein NEIS0720_…	dnaX_2, pilT_1, gene, lepA, grxD, lepB, upp, mtnN, ycfH	Uracil phosphoribosyltransferase, Signal peptidase I, 5'-methylthioadenosine/S-adenosylhomocysteine nucleosidase, putative deoxyribonuclease YcfH, DNA polymerase III subunit tau, hypothetical protein, Glutaredoxin-4, Elongation factor 4, Twitching mobility protein	lepB	Signal peptidase I	upp_(-)_1444283_1444910 Uracil phosphoribosyltransferase gene_(-)_1444899_1445016 hypothetical protein grxD_(-)_1445015_1445327 Glutaredoxin-4 gene_(-)_1445427_1445619 hypothetical protein ycfH_(-)_1445667_1446447 putative deoxyribonuclease YcfH gene_(-)_1446451_1446802 hypothetical protein dnaX_2_(-)_1446805_1447783 DNA polymerase III subunit tau pilT_1_(-)_1447816_1448947 Twitching mobility pro…	upp	Uracil phosphoribosyltransferase	M17658_1444475_1452732	M17658
M17658	Not urethritis clade	1454444	1455013	Neisseria meningitidis	No	1	40	518	12	570	92.9825	97.7358	98.1132	98.1132	97.7358	0	0.377358	0.377358	Neisseria polysaccharea	97.1698	0.943396	NEIP0715, NEIS0715	cysteine synthase, Hypothetical protein/cysteine synthase	NEIS0717	hypothetical protein	NEIP0715, NEIS0715	cysteine synthase, Hypothetical protein/cysteine synthase	NEIS0717_(-)_1453431_1454412 hypothetical protein NEIS0715_(-)_1454848_1455835 cysteine synthase NEIP0715_(-)_1454851_1455781 Hypothetical protein/cysteine synthase	cysK	Cysteine synthase	cysK	Cysteine synthase	cysK_(-)_1454848_1455781 Cysteine synthase			M17658_1454444_1455013	M17658
M17658	Not urethritis clade	1456252	1457419	Neisseria meningitidis alpha14	No	1	0	1155	13	1168	100	98.887	99.9144	99.9144	98.887	0	1.0274	1.0274	Neisseria sp	99.3151	0.599315	NEIS0713, NEIS0714	hypothetical protein, diaminopimelate epimerase	NEIS0714	hypothetical protein	NEIS0713	diaminopimelate epimerase	NEIS0714_(-)_1455974_1456580 hypothetical protein NEIS0713_(-)_1456576_1457428 diaminopimelate epimerase	dapF, gene	hypothetical protein, Diaminopimelate epimerase	dapF	Diaminopimelate epimerase	gene_(-)_1455974_1456580 hypothetical protein dapF_(-)_1456576_1457428 Diaminopimelate epimerase	gene	hypothetical protein	M17658_1456252_1457419	M17658
M17658	Not urethritis clade	1458443	1462238	Neisseria meningitidis alpha14	No	1	1	3671	124	3796	99.9737	96.7325	100	100	96.7325	0	3.26746	3.26746	Neisseria sp	97.9183	2.08169	NEIS0708, NEIS0709, NEIS0710, NEIS0711	hypothetical protein, phosphoribosylaminoimidazole-succinocarboxamide synthase, polynucleotide phosphorylase/polyadenylase, putative dTDP-4-dehydrorhamnose reductase	NEIS0711	hypothetical protein	NEIS0708	putative dTDP-4-dehydrorhamnose reductase	NEIS0711_(+)_1457874_1458543 hypothetical protein NEIS0710_(-)_1458614_1460735 polynucleotide phosphorylase/polyadenylase NEIS0709_(-)_1460971_1461835 phosphoribosylaminoimidazole-succinocarboxamide synthase NEIS0708_(+)_1462034_1462898 putative dTDP-4-dehydrorhamnose reductase	purC, pnp, gene, rmlD	hypothetical protein, Polyribonucleotide nucleotidyltransferase, Phosphoribosylaminoimidazole-succinocarboxamide synthase, dTDP-4-dehydrorhamnose reductase	rmlD	dTDP-4-dehydrorhamnose reductase	gene_(+)_1457874_1458543 hypothetical protein pnp_(-)_1458614_1460735 Polyribonucleotide nucleotidyltransferase purC_(-)_1460971_1461835 Phosphoribosylaminoimidazole-succinocarboxamide synthase rmlD_(+)_1462034_1462898 dTDP-4-dehydrorhamnose reductase	gene	hypothetical protein	M17658_1458443_1462238	M17658
M17658	Not urethritis clade	1463833	1464850	Neisseria meningitidis alpha14	No	1	0	968	50	1018	100	95.0884	100	100	95.0884	0	4.91159	4.91159				NEIS0705, NEIS0706	putative integrase/recombinase, ferredoxin	NEIS0706	ferredoxin	NEIS0705	putative integrase/recombinase	NEIS0706_(-)_1463821_1464022 ferredoxin NEIS0705_(-)_1464193_1465069 putative integrase/recombinase	gene, xerD	BFD-like [2Fe-2S] binding domain protein, Tyrosine recombinase XerD	xerD	Tyrosine recombinase XerD	gene_(-)_1463821_1464022 BFD-like [2Fe-2S] binding domain protein xerD_(-)_1464193_1465069 Tyrosine recombinase XerD	gene	BFD-like [2Fe-2S] binding domain protein	M17658_1463833_1464850	M17658
M17658	Not urethritis clade	1466268	1469180	Neisseria meningitidis alpha14	No	1	0	2844	69	2913	100	97.6313	99.9313	99.9313	97.6313	0	2.30003	2.30003	Neisseria gonorrhoeae	97.597	2.33436	NEIS0702 (hfq), NEIS0699, NEIS0698, NEIS0703, NEIS0700, NEIS0701	hypothetical protein, putative 2-amino-4-hydroxy-6- hydroxymethyldihydropteridine- pyrophosphokinase, putative D-alanyl-D-alanine-endopeptidase, putative regulator	NEIS0703	putative D-alanyl-D-alanine-endopeptidase	NEIS0698	hypothetical protein	NEIS0703_(+)_1465869_1466820 putative D-alanyl-D-alanine-endopeptidase NEIS0702 (hfq)_(+)_1466948_1467242 putative regulator NEIS0701_(+)_1467326_1467893 hypothetical protein NEIS0700_(+)_1467946_1468321 putative regulator NEIS0699_(+)_1468330_1468825 putative 2-amino-4-hydroxy-6- hydroxymethyldihydropteridine- pyrophosphokinase NEIS0698_(-)_1468949_1469429 hypothetical protein	pbpG, hfq, gene, folK	Putative rRNA methylase, D-alanyl-D-alanine endopeptidase precursor, hypothetical protein, 2-amino-4-hydroxy-6- hydroxymethyldihydropteridine pyrophosphokinase, RNA-binding protein Hfq	gene	hypothetical protein	pbpG_(+)_1465881_1466820 D-alanyl-D-alanine endopeptidase precursor hfq_(+)_1466948_1467242 RNA-binding protein Hfq gene_(+)_1467326_1467893 Putative rRNA methylase gene_(+)_1467946_1468321 hypothetical protein folK_(+)_1468330_1468825 2-amino-4-hydroxy-6- hydroxymethyldihydropteridine pyrophosphokinase gene_(-)_1468949_1469429 hypothetical protein	pbpG	D-alanyl-D-alanine endopeptidase precursor	M17658_1466268_1469180	M17658
M17658	Not urethritis clade	1836987	1839958	Neisseria meningitidis NM27	No	1	636	2179	157	2972	78.6003	93.2791	91.524	91.524	90.4538	0	1.07021	-1.75514	Neisseria cinerea	94.7774	-3.25342	fHbp_DNAfrag_Pasteur, NEIS0350 (fba), NEIS0349 (fHbp), fHbp, NEIS0351	putative integrase/recombinase, factor H binding protein lipoprotein, , fructose-1,6-bisphosphate aldolase (EC 4.1.2.13)	NEIS0352	1-deoxy-D-xylulose-5-phosphate synthase	fHbp_DNAfrag_Pasteur, NEIS0349 (fHbp), fHbp	factor H binding protein lipoprotein,	NEIS0352_(-)_1835072_1836986 1-deoxy-D-xylulose-5-phosphate synthase NEIS0351_(-)_1837070_1837988 putative integrase/recombinase NEIS0350 (fba)_(+)_1838181_1839246 fructose-1,6-bisphosphate aldolase (EC 4.1.2.13) NEIS0349 (fHbp)_(+)_1839385_1840227 factor H binding protein lipoprotein fHbp_(+)_1839460_1840224 fHbp_DNAfrag_Pasteur_(+)_1839610_1840074	fda, gene, xerC	hypothetical protein, Tyrosine recombinase XerC, Fructose-bisphosphate aldolase	gene	hypothetical protein	dxs_(-)_1835072_1836986 1-deoxy-D-xylulose-5-phosphate synthase xerC_(-)_1837070_1837988 Tyrosine recombinase XerC fda_(+)_1838181_1839246 Fructose-bisphosphate aldolase gene_(+)_1839403_1839862 hypothetical protein gene_(+)_1839825_1840227 hypothetical protein	dxs	1-deoxy-D-xylulose-5-phosphate synthase	M17658_1836987_1839958	M17658
M17659	Not urethritis clade	244719	244962		No	1	209	28	7	244		80						-80				NEIS1900 (lgtE), NEIS2155 (lgtD), NEIS1901 (lgtB), NEIS1902 (lgtA)	, lacto-N-neotetraose biosynthesis glycosyl transferase	NEIS2155 (lgtD), NEIS1902 (lgtA)	, lacto-N-neotetraose biosynthesis glycosyl transferase	NEIS1900 (lgtE), NEIS1901 (lgtB)	lacto-N-neotetraose biosynthesis glycosyl transferase	NEIS1902 (lgtA)_(+)_243695_244742 lacto-N-neotetraose biosynthesis glycosyl transferase NEIS2155 (lgtD)_(+)_243743_244742 NEIS1901 (lgtB)_(+)_244783_245623 lacto-N-neotetraose biosynthesis glycosyl transferase NEIS1900 (lgtE)_(+)_244783_245623 lacto-N-neotetraose biosynthesis glycosyl transferase	lex1_1, epsE_1	Lipooligosaccharide biosynthesis protein lex-1, Putative glycosyltransferase EpsE	lex1_1	Lipooligosaccharide biosynthesis protein lex-1	epsE_1_(+)_243695_244742 Putative glycosyltransferase EpsE lex1_1_(+)_244783_245623 Lipooligosaccharide biosynthesis protein lex-1	epsE_1	Putative glycosyltransferase EpsE	M17659_244719_244962	M17659
M17659	Not urethritis clade	1839415	1840530	Neisseria meningitidis NM133	No	1	670	429	17	1116	39.9642	96.1883	82.5112	82.5112	82.5112	0	0	-13.6771	Neisseria cinerea	81.3901	1.12108	fHbp_DNAfrag_Pasteur, NEIS0349 (fHbp), fHbp, NEIS0348	factor H binding protein lipoprotein, , hypothetical protein	NEIS0349 (fHbp)	factor H binding protein lipoprotein	NEIS0348	hypothetical protein	NEIS0349 (fHbp)_(+)_1839385_1840227 factor H binding protein lipoprotein fHbp_(+)_1839460_1840224 fHbp_DNAfrag_Pasteur_(+)_1839610_1840074 NEIS0348_(+)_1840372_1841050 hypothetical protein	gene, tsaB	hypothetical protein, tRNA threonylcarbamoyladenosine biosynthesis protein TsaB	tsaB	tRNA threonylcarbamoyladenosine biosynthesis protein TsaB	gene_(+)_1839403_1839862 hypothetical protein gene_(+)_1839825_1840227 hypothetical protein tsaB_(+)_1840372_1841050 tRNA threonylcarbamoyladenosine biosynthesis protein TsaB	gene	hypothetical protein	M17659_1839415_1840530	M17659
M25917	urethritis clade	245825	245844		No	1	0	16	4	20		80						-80											lex1_2	Lipooligosaccharide biosynthesis protein lex-1	lex1_2	Lipooligosaccharide biosynthesis protein lex-1	lex1_2_(+)_245771_246578 Lipooligosaccharide biosynthesis protein lex-1	lex1_2	Lipooligosaccharide biosynthesis protein lex-1	M25917_245825_245844	M25917
M25917	urethritis clade	1905676	1905766		No	1	60	27	4	91		87.0968						-87.0968				NEIS0276	putative rotamase	NEIS0276	putative rotamase	NEIS0276	putative rotamase	NEIS0276_(-)_1904763_1905888 putative rotamase	prsA_2	Foldase protein PrsA precursor	prsA_2	Foldase protein PrsA precursor	prsA_2_(-)_1904763_1905888 Foldase protein PrsA precursor	prsA_2	Foldase protein PrsA precursor	M25917_1905676_1905766	M25917
M28961	urethritis clade	244935	245076	Neisseria meningitidis H44/76	No	1	0	138	4	142	100	97.1831	100	100	97.1831	0	2.8169	2.8169	Neisseria sp	97.8873	2.11268	NEIS1900 (lgtE), NEIS1901 (lgtB)	lacto-N-neotetraose biosynthesis glycosyl transferase	NEIS1900 (lgtE), NEIS1901 (lgtB)	lacto-N-neotetraose biosynthesis glycosyl transferase	NEIS1900 (lgtE), NEIS1901 (lgtB)	lacto-N-neotetraose biosynthesis glycosyl transferase	NEIS1901 (lgtB)_(+)_244783_245623 lacto-N-neotetraose biosynthesis glycosyl transferase NEIS1900 (lgtE)_(+)_244783_245623 lacto-N-neotetraose biosynthesis glycosyl transferase	lex1_1	Lipooligosaccharide biosynthesis protein lex-1	lex1_1	Lipooligosaccharide biosynthesis protein lex-1	lex1_1_(+)_244783_245623 Lipooligosaccharide biosynthesis protein lex-1	lex1_1	Lipooligosaccharide biosynthesis protein lex-1	M28961_244935_245076	M28961
M29031	urethritis clade	96107	96111		No	1	0	2	3	5		40						-40						NEIS2027	hypoxanthine-guanine phosphoribosyltransferase			NEIS2027_(+)_95524_96088 hypoxanthine-guanine phosphoribosyltransferase					hpt_(+)_95524_96088 Hypoxanthine phosphoribosyltransferase	hpt	Hypoxanthine phosphoribosyltransferase	M29031_96107_96111	M29031
M29031	urethritis clade	1674611	1674680	Neisseria meningitidis M01-240355	No	1	0	63	7	70	100	90	100	100	100	0	0	10	Neisseria gonorrhoeae	97.1429	2.85714	NEIS0489	putative ABC transporter ATP-binding protein			NEIS0489	putative ABC transporter ATP-binding protein	NEIS0489_(-)_1674671_1676606 putative ABC transporter ATP-binding protein	macB	Macrolide export ATP-binding/permease protein MacB	macB	Macrolide export ATP-binding/permease protein MacB	macB_(-)_1674671_1676606 Macrolide export ATP-binding/permease protein MacB			M29031_1674611_1674680	M29031
M37428	urethritis clade	224228	225822	Neisseria meningitidis M04-240196	No	1	0	1549	46	1595	100	97.116	100	100	97.0533	0	2.94671	2.88401	Neisseria sp	97.6803	2.31975	NEIS1920	putative transglycosylase	NEIS1921 (rpsU), BACT000021 (rpsU)	30S ribosomal protein S21	NEIS1920	putative transglycosylase	BACT000021 (rpsU)_(-)_223987_224200 30S ribosomal protein S21 NEIS1921 (rpsU)_(-)_223987_224200 30S ribosomal protein S21 NEIS1920_(-)_224488_226336 putative transglycosylase	slt	Soluble lytic murein transglycosylase precursor	slt	Soluble lytic murein transglycosylase precursor	rpsU_(-)_223987_224200 30S ribosomal protein S21 slt_(-)_224488_226336 Soluble lytic murein transglycosylase precursor	rpsU	30S ribosomal protein S21	M37428_224228_225822	M37428
M37428	urethritis clade	250510	250616	Neisseria meningitidis	No	1	0	102	5	107	100	95.3271	100	100	100	0	0	4.6729	Neisseria sp	98.1308	1.86916										gene	Transposase DDE domain protein	gene_(-)_250654_251239 Transposase DDE domain protein			M37428_250510_250616	M37428
M37428	urethritis clade	294349	294362		No	1	0	8	6	14		57.1429						-57.1429				NEIS1839 (pilD)	type IV prepilin like protein leader peptide processing enzyme	NEIS1839 (pilD)	type IV prepilin like protein leader peptide processing enzyme	NEIS1839 (pilD)	type IV prepilin like protein leader peptide processing enzyme	NEIS1839 (pilD)_(-)_294102_294963 type IV prepilin like protein leader peptide processing enzyme	outO	Type 4 prepilin-like proteins leader peptide-processing enzyme	outO	Type 4 prepilin-like proteins leader peptide-processing enzyme	outO_(-)_294102_294963 Type 4 prepilin-like proteins leader peptide-processing enzyme	outO	Type 4 prepilin-like proteins leader peptide-processing enzyme	M37428_294349_294362	M37428
M37428	urethritis clade	1423471	1423477		No	1	0	4	3	7		57.1429						-57.1429				NEIS0747	peptidyl-tRNA hydrolase	NEIS0747	peptidyl-tRNA hydrolase	NEIS0747	peptidyl-tRNA hydrolase	NEIS0747_(+)_1423412_1423991 peptidyl-tRNA hydrolase	pth	Peptidyl-tRNA hydrolase	pth	Peptidyl-tRNA hydrolase	pth_(+)_1423412_1423991 Peptidyl-tRNA hydrolase	pth	Peptidyl-tRNA hydrolase	M37428_1423471_1423477	M37428
M37428	urethritis clade	1647803	1649935	Neisseria gonorrhoeae MS11	Yes	1	5	2050	78	2133	99.7656	96.3346	99.906	96.6165	96.3346	3.28947	3.57143	3.57143	Neisseria meningitidis	96.6165	3.28947	NEIS0515, NEIS0516, NEIS0514	hypothetical protein, AsnC family transcriptional regulator, glycine cleavage system aminomethyltransferase T	NEIS0516	glycine cleavage system aminomethyltransferase T	NEIS0514	hypothetical protein	NEIS0516_(-)_1647626_1648727 glycine cleavage system aminomethyltransferase T NEIS0515_(+)_1649238_1649721 AsnC family transcriptional regulator NEIS0514_(+)_1649767_1650373 hypothetical protein	gcvT, gene, lrp_2	hypothetical protein, Aminomethyltransferase, Leucine-responsive regulatory protein	gene	hypothetical protein	gcvT_(-)_1647626_1648727 Aminomethyltransferase lrp_2_(+)_1649238_1649721 Leucine-responsive regulatory protein gene_(+)_1649776_1650373 hypothetical protein	gcvT	Aminomethyltransferase	M37428_1647803_1649935	M37428
M37428	urethritis clade	1793078	1794405	Neisseria gonorrhoeae	Yes	1	32	1240	56	1328	97.5904	95.679	99.6142	96.142	95.679	3.47222	3.93519	3.93519	Neisseria lactamica	96.6821	2.9321	NEIS0385, NEIS0384 (lspA)	4-hydroxy-3-methylbut-2-enyl diphosphate reductase, lipoprotein signal peptidase	NEIS0385	4-hydroxy-3-methylbut-2-enyl diphosphate reductase	NEIS0384 (lspA)	lipoprotein signal peptidase	NEIS0385_(-)_1793030_1793999 4-hydroxy-3-methylbut-2-enyl diphosphate reductase NEIS0384 (lspA)_(-)_1794027_1794525 lipoprotein signal peptidase	ispH, lspA	Lipoprotein signal peptidase, 4-hydroxy-3-methylbut-2-enyl diphosphate reductase	lspA	Lipoprotein signal peptidase	ispH_(-)_1793030_1793999 4-hydroxy-3-methylbut-2-enyl diphosphate reductase lspA_(-)_1794027_1794555 Lipoprotein signal peptidase	ispH	4-hydroxy-3-methylbut-2-enyl diphosphate reductase	M37428_1793078_1794405	M37428
M37428	urethritis clade	1861602	1864174	Neisseria meningitidis M04-240196	No	1	1	2496	76	2573	99.9611	97.0451	99.9222	99.9222	97.0451	0	2.87714	2.87714				NEIS0325 (mlp), NEIS0324, NEIS0326	leucyl-tRNA synthetase, lipoprotein, putative periplasmic protein	NEIS0326	leucyl-tRNA synthetase	NEIS0324	putative periplasmic protein	NEIS0326_(-)_1860522_1863153 leucyl-tRNA synthetase NEIS0325 (mlp)_(+)_1863419_1863935 lipoprotein NEIS0324_(+)_1863941_1864385 putative periplasmic protein	gene, leuS	hypothetical protein, Leucine--tRNA ligase, SmpA / OmlA family protein	gene	hypothetical protein	leuS_(-)_1860522_1863159 Leucine--tRNA ligase gene_(+)_1863419_1863935 SmpA / OmlA family protein gene_(+)_1863941_1864385 hypothetical protein	leuS	Leucine--tRNA ligase	M37428_1861602_1864174	M37428
M37428	urethritis clade	1864828	1866223	Neisseria meningitidis M04-240196	No	1	1	1375	20	1396	99.9284	98.5663	100	100	98.5663	0	1.43369	1.43369	Neisseria gonorrhoeae	98.3513	1.64875	NEIS0323 (ppk), ppk	, polyphosphate kinase	NEIS0323 (ppk), ppk	, polyphosphate kinase	NEIS0323 (ppk)	polyphosphate kinase	NEIS0323 (ppk)_(+)_1864553_1866611 polyphosphate kinase ppk_(+)_1864598_1865177	ppk	Polyphosphate kinase	ppk	Polyphosphate kinase	ppk_(+)_1864553_1866611 Polyphosphate kinase	ppk	Polyphosphate kinase	M37428_1864828_1866223	M37428
M37428	urethritis clade	1918286	1920575	Neisseria meningitidis M04-240196	No	1	0	2236	54	2290	100	97.6419	100	100	97.6419	0	2.35808	2.35808				NEIS0265, NEIS0264, NEIS0262, NEIS0263	hypothetical protein, putative tRNA/rRNA methyltransferase, hydrolase	NEIS0265	hypothetical protein	NEIS0262	putative tRNA/rRNA methyltransferase	NEIS0265_(-)_1917870_1918659 hypothetical protein NEIS0264_(-)_1918660_1919431 hydrolase NEIS0263_(+)_1919402_1920128 hypothetical protein NEIS0262_(+)_1920192_1920657 putative tRNA/rRNA methyltransferase	bioH, gene, trmL	hypothetical protein, DNA utilization protein GntX, Pimeloyl-[acyl-carrier protein] methyl ester esterase, tRNA (cytidine(34)-2'-O)-methyltransferase	trmL	tRNA (cytidine(34)-2'-O)-methyltransferase	gene_(-)_1917870_1918659 hypothetical protein bioH_(-)_1918660_1919347 Pimeloyl-[acyl-carrier protein] methyl ester esterase gene_(+)_1919402_1920128 DNA utilization protein GntX trmL_(+)_1920192_1920657 tRNA (cytidine(34)-2'-O)-methyltransferase	gene	hypothetical protein	M37428_1918286_1920575	M37428
M37428	urethritis clade	1921479	1922758	Neisseria meningitidis M04-240196	No	1	0	1256	24	1280	100	98.125	99.9219	99.9219	98.0469	0	1.875	1.79688	Neisseria gonorrhoeae	98.5938	1.32812	NEIS0258, NEIS0261, NEIS0260, NEIS2519, NEIS0259	hypothetical protein, putative ABC transporter, putative periplasmic protein, Holliday junction DNA helicase RuvA	NEIS0261	putative periplasmic protein	NEIS0258	putative ABC transporter	NEIS0261_(+)_1920786_1921506 putative periplasmic protein NEIS0260_(+)_1921559_1921886 hypothetical protein NEIS0259_(+)_1921967_1922552 Holliday junction DNA helicase RuvA NEIS2519_(+)_1922551_1922689 hypothetical protein NEIS0258_(+)_1922717_1924571 putative ABC transporter	ruvA, gene	Putative multidrug export ATP-binding/permease protein, RlpA-like protein precursor, Holliday junction ATP-dependent DNA helicase RuvA, hypothetical protein, Peptidase propeptide and YPEB domain protein	gene	Putative multidrug export ATP-binding/permease protein	gene_(+)_1920786_1921506 RlpA-like protein precursor gene_(+)_1921559_1921886 Peptidase propeptide and YPEB domain protein ruvA_(+)_1921967_1922552 Holliday junction ATP-dependent DNA helicase RuvA gene_(+)_1922551_1922689 hypothetical protein gene_(+)_1922714_1924571 Putative multidrug export ATP-binding/permease protein	gene	RlpA-like protein precursor	M37428_1921479_1922758	M37428
M37450	urethritis clade	244935	245076	Neisseria meningitidis H44/76	No	1	0	138	4	142	100	97.1831	100	100	97.1831	0	2.8169	2.8169	Neisseria sp	97.8873	2.11268	NEIS1900 (lgtE), NEIS1901 (lgtB)	lacto-N-neotetraose biosynthesis glycosyl transferase	NEIS1900 (lgtE), NEIS1901 (lgtB)	lacto-N-neotetraose biosynthesis glycosyl transferase	NEIS1900 (lgtE), NEIS1901 (lgtB)	lacto-N-neotetraose biosynthesis glycosyl transferase	NEIS1901 (lgtB)_(+)_244783_245623 lacto-N-neotetraose biosynthesis glycosyl transferase NEIS1900 (lgtE)_(+)_244783_245623 lacto-N-neotetraose biosynthesis glycosyl transferase	lex1_1	Lipooligosaccharide biosynthesis protein lex-1	lex1_1	Lipooligosaccharide biosynthesis protein lex-1	lex1_1_(+)_244783_245623 Lipooligosaccharide biosynthesis protein lex-1	lex1_1	Lipooligosaccharide biosynthesis protein lex-1	M37450_244935_245076	M37450
M37454	urethritis clade	243395	245844	Neisseria meningitidis	No	1	840	1523	87	2450	65.7143	94.5963	96.3975	96.3975	94.5963	0	1.80124	1.80124	Neisseria lactamica	95.9006	0.496894	NEIS1900 (lgtE), NEIS1903, NEIS2155 (lgtD), NEIS1901 (lgtB), NEIS1902 (lgtA)	glycyl-tRNA synthetase subunit beta, lacto-N-neotetraose biosynthesis glycosyl transferase,	NEIS1903	glycyl-tRNA synthetase subunit beta			NEIS1903_(+)_241615_243679 glycyl-tRNA synthetase subunit beta NEIS1902 (lgtA)_(+)_243695_244742 lacto-N-neotetraose biosynthesis glycosyl transferase NEIS2155 (lgtD)_(+)_243743_244742 NEIS1901 (lgtB)_(+)_244783_245623 lacto-N-neotetraose biosynthesis glycosyl transferase NEIS1900 (lgtE)_(+)_244783_245623 lacto-N-neotetraose biosynthesis glycosyl transferase	lex1_2, glyS, gene, epsE_1, lex1_1	Glycine--tRNA ligase beta subunit, Putative glycosyltransferase EpsE, Lipooligosaccharide biosynthesis protein lex-1, hypothetical protein	lex1_2	Lipooligosaccharide biosynthesis protein lex-1	glyS_(+)_241615_243679 Glycine--tRNA ligase beta subunit epsE_1_(+)_243695_244742 Putative glycosyltransferase EpsE lex1_1_(+)_244783_245623 Lipooligosaccharide biosynthesis protein lex-1 gene_(+)_245634_245730 hypothetical protein lex1_2_(+)_245771_246578 Lipooligosaccharide biosynthesis protein lex-1	glyS	Glycine--tRNA ligase beta subunit	M37454_243395_245844	M37454
M37945	urethritis clade	168552	168981	Neisseria sp. HMSC056A04	Yes	1	0	417	13	430	100	96.9767	100	98.1395	96.9767	1.86047	3.02326	3.02326	Neisseria flavescens	98.6047	1.39535	NEIS1966	putative inner membrane transport protein	NEIS1966	putative inner membrane transport protein	NEIS1966, NEIS1965	putative inner membrane transport protein	NEIS1966_(-)_168048_169023 putative inner membrane transport protein NEIS1965_(-)_169012_169846 putative inner membrane transport protein	yfhA	putative siderophore transport system permease protein YfhA	yfhA, feuB	putative siderophore transport system permease protein YfhA, Iron-uptake system permease protein FeuB	yfhA_(-)_168048_169023 putative siderophore transport system permease protein YfhA feuB_(-)_169012_169981 Iron-uptake system permease protein FeuB	yfhA	putative siderophore transport system permease protein YfhA	M37945_168552_168981	M37945
M37945	urethritis clade	245004	245058	Neisseria meningitidis WUE 2594	No	1	0	48	7	55	100	87.2727	98.1818	98.1818	87.2727	0	10.9091	10.9091	Neisseria lactamica	96.3636	1.81818	NEIS1900 (lgtE), NEIS1901 (lgtB)	lacto-N-neotetraose biosynthesis glycosyl transferase	NEIS1900 (lgtE), NEIS1901 (lgtB)	lacto-N-neotetraose biosynthesis glycosyl transferase	NEIS1900 (lgtE), NEIS1901 (lgtB)	lacto-N-neotetraose biosynthesis glycosyl transferase	NEIS1901 (lgtB)_(+)_244783_245623 lacto-N-neotetraose biosynthesis glycosyl transferase NEIS1900 (lgtE)_(+)_244783_245623 lacto-N-neotetraose biosynthesis glycosyl transferase	lex1_1	Lipooligosaccharide biosynthesis protein lex-1	lex1_1	Lipooligosaccharide biosynthesis protein lex-1	lex1_1_(+)_244783_245623 Lipooligosaccharide biosynthesis protein lex-1	lex1_1	Lipooligosaccharide biosynthesis protein lex-1	M37945_245004_245058	M37945
M37945	urethritis clade	760963	764480	Neisseria meningitidis M01-240013	No	1	14	3348	156	3518	99.602	95.5479	96.9749	96.9749	95.5479	0	1.42694	1.42694	Neisseria lactamica	95.9189	1.05594	NEIS1409, NEIS1410	aminotransferase AlaT, ClpB protein			NEIS1409	ClpB protein	NEIS1410_(+)_760964_762179 aminotransferase AlaT NEIS1409_(-)_762264_764844 ClpB protein	clpB, alaA	Glutamate-pyruvate aminotransferase AlaA, Chaperone protein ClpB	clpB	Chaperone protein ClpB	alaA_(+)_760964_762179 Glutamate-pyruvate aminotransferase AlaA clpB_(-)_762264_764844 Chaperone protein ClpB			M37945_760963_764480	M37945
M37945	urethritis clade	765057	768836	Neisseria meningitidis 053442	No	1	30	3599	151	3780	99.2063	95.9733	96.2933	96.2933	95.9733	0	0.32	0.32				NEIS1405, NEIS1408, NEIS1407, NEIS2446	hypothetical protein, exopolyphosphatase, tryptophanyl-tRNA synthetase			NEIS1405	exopolyphosphatase	NEIS1408_(+)_765103_766114 tryptophanyl-tRNA synthetase NEIS1407_(+)_766119_766461 hypothetical protein NEIS2446_(+)_766780_767146 hypothetical protein NEIS1405_(-)_767354_768863 exopolyphosphatase	ppx, gene, trpS	hypothetical protein, Tryptophan--tRNA ligase, Exopolyphosphatase	ppx	Exopolyphosphatase	trpS_(+)_765103_766114 Tryptophan--tRNA ligase gene_(+)_766119_766461 hypothetical protein gene_(+)_766780_767146 hypothetical protein ppx_(-)_767354_768863 Exopolyphosphatase			M37945_765057_768836	M37945
M38333	urethritis clade	173908	174191	Neisseria gonorrhoeae	Yes	1	14	256	14	284	95.0704	94.8148	100	96.2963	94.8148	3.7037	5.18519	5.18519	Neisseria meningitidis	96.2963	3.7037	NEIS1963 (fetA), NEIP1963	Iron-regulated outer membrane protein FrpB, enterobactin receptor FetA	NEIS1963 (fetA), NEIP1963	Iron-regulated outer membrane protein FrpB, enterobactin receptor FetA			NEIS1963 (fetA)_(-)_171808_173971 enterobactin receptor FetA NEIP1963_(-)_171811_173971 Iron-regulated outer membrane protein FrpB	tdhA	TonB-dependent heme receptor A precursor			tdhA_(-)_171808_173971 TonB-dependent heme receptor A precursor	tdhA	TonB-dependent heme receptor A precursor	M38333_173908_174191	M38333
M38333	urethritis clade	528574	529998	Neisseria gonorrhoeae	Yes	1	1	1338	86	1425	99.9298	93.9607	99.9298	95.0843	94.4522	4.84551	5.47753	5.9691	Neisseria meningitidis	95.0843	4.84551	NEIS1607, NEIS1608	DedA family integral membrane protein, phosphoglucosamine mutase	NEIS1608	phosphoglucosamine mutase	NEIS1607	DedA family integral membrane protein	NEIS1608_(+)_528041_529376 phosphoglucosamine mutase NEIS1607_(+)_529564_530248 DedA family integral membrane protein	gene, glmM	hypothetical protein, Phosphoglucosamine mutase	gene	hypothetical protein	glmM_(+)_528041_529376 Phosphoglucosamine mutase gene_(+)_529564_530248 hypothetical protein	glmM	Phosphoglucosamine mutase	M38333_528574_529998	M38333
M38333	urethritis clade	551017	553370	Neisseria gonorrhoeae	Yes	1	183	2079	92	2354	92.226	95.7623	99.9539	96.0387	95.8084	3.91525	4.14556	4.19162	Neisseria meningitidis	96.0387	3.91525	NEIS1588, NEIS1587, NEIS1589	Putative paraquat-inducible protein B, haem utilisation protein, Putative paraquat-inducible protein A	NEIS1589	Putative paraquat-inducible protein B	NEIS1587	haem utilisation protein	NEIS1589_(-)_549463_551104 Putative paraquat-inducible protein B NEIS1588_(-)_551096_552401 Putative paraquat-inducible protein A NEIS1587_(+)_552831_553524 haem utilisation protein	pqiB, gene, pqiA	Paraquat-inducible protein B, Paraquat-inducible protein A, Heme oxygenase	gene	Heme oxygenase	pqiB_(-)_549463_551104 Paraquat-inducible protein B pqiA_(-)_551096_552557 Paraquat-inducible protein A gene_(+)_552894_553524 Heme oxygenase	pqiB	Paraquat-inducible protein B	M38333_551017_553370	M38333
M38333	urethritis clade	594370	596108	Neisseria gonorrhoeae PID332	Yes	1	2	1687	50	1739	99.885	97.1215	100	97.8123	97.0639	2.18768	2.9361	2.87853	Neisseria meningitidis	97.8123	2.18768	NEIS1719, NEIS1552, NEIS1553 (lptA)	hypothetical protein, Lipid A phosphoethanolamine transferase, Opa1800 OMP	NEIS1553 (lptA)	Lipid A phosphoethanolamine transferase	NEIS1719	Opa1800 OMP	NEIS1553 (lptA)_(+)_593612_595247 Lipid A phosphoethanolamine transferase NEIS1552_(+)_595322_595880 hypothetical protein NEIS1719_(-)_596080_596866 Opa1800 OMP	piiC_2, ydjA, gene, eptA	hypothetical protein, Outer membrane protein P.IIC precursor, Phosphoethanolamine transferase EptA, Putative NAD(P)H nitroreductase YdjA	piiC_2	Outer membrane protein P.IIC precursor	eptA_(+)_593612_595247 Phosphoethanolamine transferase EptA ydjA_(+)_595322_595880 Putative NAD(P)H nitroreductase YdjA gene_(+)_595897_596107 hypothetical protein piiC_2_(-)_596080_596866 Outer membrane protein P.IIC precursor	eptA	Phosphoethanolamine transferase EptA	M38333_594370_596108	M38333
M38333	urethritis clade	1120637	1121161	Neisseria gonorrhoeae	Yes	1	0	511	14	525	100	97.3333	100	97.5238	97.3333	2.47619	2.66667	2.66667	Neisseria meningitidis	97.5238	2.47619	NEIS1234	putative membrane bound murein transglycosylase	NEIS1234	putative membrane bound murein transglycosylase	NEIS1234	putative membrane bound murein transglycosylase	NEIS1234_(+)_1119510_1121487 putative membrane bound murein transglycosylase	mltD	Membrane-bound lytic murein transglycosylase D precursor	mltD	Membrane-bound lytic murein transglycosylase D precursor	mltD_(+)_1119510_1121487 Membrane-bound lytic murein transglycosylase D precursor	mltD	Membrane-bound lytic murein transglycosylase D precursor	M38333_1120637_1121161	M38333
M38333	urethritis clade	1121982	1124994	Neisseria gonorrhoeae	Yes	1	255	2628	130	3013	91.5367	95.2864	99.6737	94.9239	95.2864	4.74982	4.38724	4.38724	Neisseria meningitidis	94.9239	4.74982	NEIS1236, NEIS1235, NEIS1237 (cmk)	putative ribosomal small subunit pseudouridine synthase, cytidylate kinase, pseudo	NEIS1235	putative ribosomal small subunit pseudouridine synthase	NEIS1237 (cmk)	cytidylate kinase	NEIS1235_(+)_1121554_1122247 putative ribosomal small subunit pseudouridine synthase NEIS1236_(+)_1122697_1124103 pseudo NEIS1237 (cmk)_(+)_1124346_1125003 cytidylate kinase	gene, cmk, rsuA	hypothetical protein, Sodium:neurotransmitter symporter family protein, Ribosomal small subunit pseudouridine synthase A, Cytidylate kinase	cmk	Cytidylate kinase	rsuA_(+)_1121554_1122247 Ribosomal small subunit pseudouridine synthase A gene_(+)_1122895_1123234 hypothetical protein gene_(+)_1123293_1124103 Sodium:neurotransmitter symporter family protein cmk_(+)_1124346_1125003 Cytidylate kinase	rsuA	Ribosomal small subunit pseudouridine synthase A	M38333_1121982_1124994	M38333
M38333	urethritis clade	1868004	1871812	Neisseria gonorrhoeae	Yes	1	2	3623	184	3809	99.9475	95.1668	99.7899	96.0074	95.1668	3.78251	4.62306	4.62306	Neisseria meningitidis	96.0074	3.78251	NEIS0320, NEIS0319 (rpmH), BACT000063 (rpmH), NEIS0317, NEIS0316, NEIS0318	putative inner membrane protein translocase component YidC, chromosomal replication initiation protein, hypothetical protein, 50S ribosomal protein L34, ribonuclease P	NEIS0321 (dnaN)	DNA polymerase III subunit beta	NEIS0316	putative inner membrane protein translocase component YidC	NEIS0321 (dnaN)_(-)_1866873_1867977 DNA polymerase III subunit beta NEIS0320_(-)_1868056_1869613 chromosomal replication initiation protein NEIS0319 (rpmH)_(+)_1869905_1870040 50S ribosomal protein L34 BACT000063 (rpmH)_(+)_1869905_1870040 50S ribosomal protein L34 NEIS0318_(+)_1870042_1870408 ribonuclease P NEIS0317_(+)_1870472_1870694 hypothetical protein NEIS0316_(+)_1870865_1872503 putative i…	rnpA, yidD, rpmH, dnaA, yidC	Ribonuclease P protein component, Putative membrane protein insertion efficiency factor, 50S ribosomal protein L34, Chromosomal replication initiator protein DnaA, Membrane protein insertase YidC	yidC	Membrane protein insertase YidC	dnaN_(-)_1866873_1867977 DNA polymerase III subunit beta dnaA_(-)_1868056_1869613 Chromosomal replication initiator protein DnaA rpmH_(+)_1869905_1870040 50S ribosomal protein L34 rnpA_(+)_1870042_1870408 Ribonuclease P protein component yidD_(+)_1870472_1870694 Putative membrane protein insertion efficiency factor yidC_(+)_1870865_1872503 Membrane protein insertase YidC	dnaN	DNA polymerase III subunit beta	M38333_1868004_1871812	M38333
M38357	urethritis clade	234260	240960	Neisseria gonorrhoeae MU_NG26	Yes	1	294	6233	174	6701	95.6126	97.2842	99.9532	97.5339	97.2374	2.41923	2.71578	2.66896	Neisseria meningitidis	97.5339	2.41923	NEIS1907, NEIS1911, NEIS1905, NEIS1909, NEIS1908, NEIS1906, NEIS1904, NEIS1910	glycyl-tRNA synthetase subunit alpha, F0F1 ATP synthase subunit B, F0F1 ATP synthase subunit gamma, F0F1 ATP synthase subunit delta, F0F1 ATP synthase subunit C, F0F1 ATP synthase subunit alpha, F0F1 ATP synthase subunit beta, F0F1 ATP synthase subunit epsilon	NEIS1911	F0F1 ATP synthase subunit C	NEIS1904	glycyl-tRNA synthetase subunit alpha	NEIS1911_(+)_234156_234393 F0F1 ATP synthase subunit C NEIS1910_(+)_234463_234934 F0F1 ATP synthase subunit B NEIS1909_(+)_234938_235472 F0F1 ATP synthase subunit delta NEIS1908_(+)_235482_237030 F0F1 ATP synthase subunit alpha NEIS1907_(+)_237054_237930 F0F1 ATP synthase subunit gamma NEIS1906_(+)_237967_239365 F0F1 ATP synthase subunit beta NEIS1905_(+)_239375_239798 F0F1 ATP synthase subunit e…	atpH, atpD, atpA, atpF, atpE, atpC, glyQ, atpG	ATP synthase gamma chain, ATP synthase subunit alpha, Glycine--tRNA ligase alpha subunit, ATP synthase subunit c, ATP synthase subunit delta, ATP synthase subunit b, ATP synthase epsilon chain, ATP synthase subunit beta	glyQ	Glycine--tRNA ligase alpha subunit	atpE_(+)_234156_234393 ATP synthase subunit c atpF_(+)_234463_234934 ATP synthase subunit b atpH_(+)_234938_235472 ATP synthase subunit delta atpA_(+)_235482_237030 ATP synthase subunit alpha atpG_(+)_237054_237930 ATP synthase gamma chain atpD_(+)_237967_239365 ATP synthase subunit beta atpC_(+)_239375_239798 ATP synthase epsilon chain glyQ_(+)_240202_241108 Glycine--tRNA ligase alpha subunit	atpE	ATP synthase subunit c	M38357_234260_240960	M38357
M38357	urethritis clade	248328	249804	Neisseria gonorrhoeae	Yes	1	208	1231	38	1477	85.9174	97.0055	98.8968	96.6903	96.2175	2.20646	2.67928	1.89125	Neisseria polysaccharea	96.6115	2.28526	NEIS1899, NEIS1898	hypothetical protein, 16S ribosomal RNA methyltransferase RsmE	NEIS1899	16S ribosomal RNA methyltransferase RsmE			NEIS1899_(-)_247956_248682 16S ribosomal RNA methyltransferase RsmE NEIS1898_(+)_248890_249685 hypothetical protein	suhB_1, rsmE	Inositol-1-monophosphatase, Ribosomal RNA small subunit methyltransferase E			rsmE_(-)_247956_248682 Ribosomal RNA small subunit methyltransferase E suhB_1_(+)_248890_249685 Inositol-1-monophosphatase	rsmE	Ribosomal RNA small subunit methyltransferase E	M38357_248328_249804	M38357
M38357	urethritis clade	767361	769556	Neisseria meningitidis	No	1	0	2109	87	2196	100	96.0383	96.5392	96.5392	95.9927	0	0.546448	0.500911				NEIS1405, NEIS1404	hypothetical protein, exopolyphosphatase	NEIS1405	exopolyphosphatase	NEIS1404	hypothetical protein	NEIS1405_(-)_767354_768863 exopolyphosphatase NEIS1404_(-)_768979_769711 hypothetical protein	ppx, gene	TPR repeat-containing protein precursor, Exopolyphosphatase	gene	TPR repeat-containing protein precursor	ppx_(-)_767354_768863 Exopolyphosphatase gene_(-)_768979_769711 TPR repeat-containing protein precursor	ppx	Exopolyphosphatase	M38357_767361_769556	M38357
M38543	urethritis clade	245035	245076	Neisseria meningitidis H44/76	No	1	0	39	3	42	100	92.8571	100	100	92.8571	0	7.14286	7.14286	Neisseria sp	95.2381	4.7619	NEIS1900 (lgtE), NEIS1901 (lgtB)	lacto-N-neotetraose biosynthesis glycosyl transferase	NEIS1900 (lgtE), NEIS1901 (lgtB)	lacto-N-neotetraose biosynthesis glycosyl transferase	NEIS1900 (lgtE), NEIS1901 (lgtB)	lacto-N-neotetraose biosynthesis glycosyl transferase	NEIS1901 (lgtB)_(+)_244783_245623 lacto-N-neotetraose biosynthesis glycosyl transferase NEIS1900 (lgtE)_(+)_244783_245623 lacto-N-neotetraose biosynthesis glycosyl transferase	lex1_1	Lipooligosaccharide biosynthesis protein lex-1	lex1_1	Lipooligosaccharide biosynthesis protein lex-1	lex1_1_(+)_244783_245623 Lipooligosaccharide biosynthesis protein lex-1	lex1_1	Lipooligosaccharide biosynthesis protein lex-1	M38543_245035_245076	M38543
M38544	urethritis clade	556212	556311	Neisseria meningitidis	No	1	0	95	5	100	100	95	100	100	96	0	4	5	Neisseria lactamica	97	3															M38544_556212_556311	M38544
M38549	urethritis clade	1281149	1283211	Neisseria gonorrhoeae	Yes	1	0	1960	103	2063	100	95.0073	99.6607	95.7344	95.0073	3.92632	4.65342	4.65342	Neisseria meningitidis	95.7344	3.92632	NEIS1379, NEIS1380	DNA polymerase III subunits gamma and tau, hypothetical protein	NEIS1379	DNA polymerase III subunits gamma and tau	NEIS1380	hypothetical protein	NEIS1379_(+)_1280688_1282818 DNA polymerase III subunits gamma and tau NEIS1380_(+)_1282897_1283233 hypothetical protein	dnaX_1, ybaB	Nucleoid-associated protein YbaB, DNA polymerase III subunit tau	ybaB	Nucleoid-associated protein YbaB	dnaX_1_(+)_1280688_1282818 DNA polymerase III subunit tau ybaB_(+)_1282897_1283233 Nucleoid-associated protein YbaB	dnaX_1	DNA polymerase III subunit tau	M38549_1281149_1283211	M38549
M38551	urethritis clade	244935	245844	Neisseria meningitidis WUE 2594	No	1	595	304	11	910	34.6154	96.5079	93.9683	93.9683	95.873	0	-1.90476	-2.53968	Neisseria lactamica	98.4127	-4.44444	NEIS1900 (lgtE), NEIS1901 (lgtB)	lacto-N-neotetraose biosynthesis glycosyl transferase	NEIS1900 (lgtE), NEIS1901 (lgtB)	lacto-N-neotetraose biosynthesis glycosyl transferase			NEIS1901 (lgtB)_(+)_244783_245623 lacto-N-neotetraose biosynthesis glycosyl transferase NEIS1900 (lgtE)_(+)_244783_245623 lacto-N-neotetraose biosynthesis glycosyl transferase	lex1_2, gene, lex1_1	Lipooligosaccharide biosynthesis protein lex-1, hypothetical protein	lex1_2	Lipooligosaccharide biosynthesis protein lex-1	lex1_1_(+)_244783_245623 Lipooligosaccharide biosynthesis protein lex-1 gene_(+)_245634_245730 hypothetical protein lex1_2_(+)_245771_246578 Lipooligosaccharide biosynthesis protein lex-1	lex1_1	Lipooligosaccharide biosynthesis protein lex-1	M38551_244935_245844	M38551
M38569	urethritis clade	727771	736365	Neisseria gonorrhoeae	Yes	1	201	7998	396	8595	97.6614	95.2823	99.8451	95.5802	95.4015	4.26495	4.44365	4.56278	Neisseria meningitidis	95.5802	4.26495	NEIS1430, NEIS1437, NEIS1432, NEIS1435, NEIS1429, NEIS1431, NEIS1436, NEIS1433	aspartate kinase, arginyl-tRNA synthetase, nicotinate phosphoribosyltransferase, ribonuclease PH, hypothetical protein	NEIS1437	hypothetical protein	NEIS1429	aspartate kinase	NEIS1437_(-)_727672_729130 hypothetical protein NEIS1436_(-)_729657_731376 arginyl-tRNA synthetase NEIS1435_(-)_731467_732728 nicotinate phosphoribosyltransferase NEIS1433_(-)_732717_733572 hypothetical protein NEIS1432_(-)_733816_734593 hypothetical protein NEIS1431_(+)_734809_735274 hypothetical protein NEIS1430_(+)_735355_736084 ribonuclease PH NEIS1429_(+)_736285_737503 aspartate kinase	pncB2, gene, tcdA, lysC, scpA, argS, rph	Nicotinate phosphoribosyltransferase 2, Sulfatase, Arginine--tRNA ligase, Universal stress protein/MT1672, Aspartokinase, tRNA threonylcarbamoyladenosine dehydratase, Segregation and condensation protein A, Ribonuclease PH	lysC	Aspartokinase	gene_(-)_727672_729091 Sulfatase argS_(-)_729657_731376 Arginine--tRNA ligase pncB2_(-)_731467_732676 Nicotinate phosphoribosyltransferase 2 scpA_(-)_732717_733572 Segregation and condensation protein A tcdA_(-)_733816_734593 tRNA threonylcarbamoyladenosine dehydratase gene_(+)_734809_735274 Universal stress protein/MT1672 rph_(+)_735355_736084 Ribonuclease PH lysC_(+)_736285_737503 Aspartokinase	gene	Sulfatase	M38569_727771_736365	M38569
M38569	urethritis clade	1195367	1196141	Neisseria gonorrhoeae	Yes	1	0	720	55	775	100	92.9032	100	96.3871	92.6452	3.6129	7.35484	7.09677	Neisseria meningitidis	96.3871	3.6129	NEIS1300, NEIS1301	hypothetical protein, thioredoxin I	NEIS1300	hypothetical protein	NEIS1301	thioredoxin I	NEIS1300_(-)_1195304_1195778 hypothetical protein NEIS1301_(+)_1196075_1196408 thioredoxin I	trxA, dnrN	Thioredoxin-1, Iron-sulfur cluster repair protein DnrN	trxA	Thioredoxin-1	dnrN_(-)_1195304_1195778 Iron-sulfur cluster repair protein DnrN trxA_(+)_1196075_1196408 Thioredoxin-1	dnrN	Iron-sulfur cluster repair protein DnrN	M38569_1195367_1196141	M38569
M38569	urethritis clade	1196769	1201904	Neisseria gonorrhoeae	Yes	1	190	4771	175	5136	96.3006	96.4618	99.7776	96.4618	96.4416	3.31581	3.33603	3.31581	Neisseria meningitidis	96.4618	3.31581	NEIS1302, NEIS1305, NEIS1303, NEIS1306, NEIS1304	hypothetical protein, putative ATP-dependent RNA helicase, bifunctional N-succinyldiaminopimelate- aminotransferase/acetylornithine transaminase protein, putative membrane lipoprotein	NEIS1302	hypothetical protein	NEIS1306	bifunctional N-succinyldiaminopimelate- aminotransferase/acetylornithine transaminase protein	NEIS1302_(-)_1196460_1197525 hypothetical protein NEIS1303_(+)_1197735_1199124 putative ATP-dependent RNA helicase NEIS1304_(-)_1199765_1200320 putative membrane lipoprotein NEIS1305_(-)_1200404_1200965 hypothetical protein NEIS1306_(+)_1201308_1202505 bifunctional N-succinyldiaminopimelate- aminotransferase/acetylornithine transaminase protein	rlmK, rhlE_1, gene, aruC	Ribosomal RNA large subunit methyltransferase K, hypothetical protein, Succinylornithine transaminase/acetylornithine aminotransferase, ATP-dependent RNA helicase RhlE	aruC	Succinylornithine transaminase/acetylornithine aminotransferase	rlmK_(-)_1196460_1197408 Ribosomal RNA large subunit methyltransferase K rhlE_1_(+)_1197735_1199124 ATP-dependent RNA helicase RhlE gene_(-)_1199765_1200320 hypothetical protein gene_(-)_1200404_1200905 hypothetical protein aruC_(+)_1201308_1202505 Succinylornithine transaminase/acetylornithine aminotransferase	rlmK	Ribosomal RNA large subunit methyltransferase K	M38569_1196769_1201904	M38569
M38584	urethritis clade	799072	801091	Neisseria meningitidis LNP27256	No	1	2	1943	75	2020	99.901	96.2834	100	100	100	0	0	3.71655	Neisseria sp	99.1576	0.842418	NEIS0905 (pip), NEIS0906, pip	, putative lipoprotein, proline iminopeptidase	NEIS0905 (pip), pip	, proline iminopeptidase	NEIS0907, NEIS0906	putative lipoprotein, dihydrodipicolinate synthase	NEIS0905 (pip)_(+)_798911_799847 proline iminopeptidase pip_(+)_798975_799391 NEIS0906_(-)_799903_801100 putative lipoprotein NEIS0907_(-)_801108_801984 dihydrodipicolinate synthase	gene, pip	Proline iminopeptidase, lipoprotein	dapA	4-hydroxy-tetrahydrodipicolinate synthase	pip_(+)_798914_799847 Proline iminopeptidase gene_(-)_799903_801031 lipoprotein dapA_(-)_801108_801984 4-hydroxy-tetrahydrodipicolinate synthase	pip	Proline iminopeptidase	M38584_799072_801091	M38584
M38587	urethritis clade	244935	245076	Neisseria meningitidis H44/76	No	1	0	138	4	142	100	97.1831	99.2958	99.2958	97.8873	0	1.40845	2.11268	Neisseria sp	98.5915	0.704225	NEIS1900 (lgtE), NEIS1901 (lgtB)	lacto-N-neotetraose biosynthesis glycosyl transferase	NEIS1900 (lgtE), NEIS1901 (lgtB)	lacto-N-neotetraose biosynthesis glycosyl transferase	NEIS1900 (lgtE), NEIS1901 (lgtB)	lacto-N-neotetraose biosynthesis glycosyl transferase	NEIS1901 (lgtB)_(+)_244783_245623 lacto-N-neotetraose biosynthesis glycosyl transferase NEIS1900 (lgtE)_(+)_244783_245623 lacto-N-neotetraose biosynthesis glycosyl transferase	lex1_1	Lipooligosaccharide biosynthesis protein lex-1	lex1_1	Lipooligosaccharide biosynthesis protein lex-1	lex1_1_(+)_244783_245623 Lipooligosaccharide biosynthesis protein lex-1	lex1_1	Lipooligosaccharide biosynthesis protein lex-1	M38587_244935_245076	M38587
M38588	urethritis clade	1663083	1665551	Neisseria gonorrhoeae	Yes	1	38	2327	104	2469	98.4609	95.7219	99.8766	96.956	95.7219	2.92061	4.15467	4.15467	Neisseria meningitidis	96.956	2.92061	NEIS0498, NEIS0499, NEIS0500, NEIS0497	hypothetical protein, putative ubiquinone biosynthesis protein UbiB, putative transcriptional regulator, iron-sulfur cluster insertion protein ErpA	NEIS0500	putative ubiquinone biosynthesis protein UbiB			NEIS0500_(-)_1662165_1663677 putative ubiquinone biosynthesis protein UbiB NEIS0499_(-)_1663711_1664176 hypothetical protein NEIS0498_(-)_1664335_1664674 iron-sulfur cluster insertion protein ErpA NEIS0497_(-)_1664805_1665492 putative transcriptional regulator	gene, ubiB, erpA	hypothetical protein, putative HTH-type transcriptional regulator, putative protein kinase UbiB, Iron-sulfur cluster insertion protein ErpA			ubiB_(-)_1662165_1663677 putative protein kinase UbiB gene_(-)_1663711_1664176 hypothetical protein erpA_(-)_1664335_1664674 Iron-sulfur cluster insertion protein ErpA gene_(-)_1664805_1665492 putative HTH-type transcriptional regulator	ubiB	putative protein kinase UbiB	M38588_1663083_1665551	M38588
M38588	urethritis clade	1998487	1999264	Neisseria gonorrhoeae	Yes	1	0	761	17	778	100	97.8149	100	98.4576	97.8149	1.54242	2.18509	2.18509	Neisseria meningitidis	98.4576	1.54242	NEIS0185	putative inner membrane amino-acid transport protein	NEIS0185	putative inner membrane amino-acid transport protein	NEIS0185	putative inner membrane amino-acid transport protein	NEIS0185_(+)_1998197_1999625 putative inner membrane amino-acid transport protein	alsT_2	Amino-acid carrier protein AlsT	alsT_2	Amino-acid carrier protein AlsT	alsT_2_(+)_1998197_1999625 Amino-acid carrier protein AlsT	alsT_2	Amino-acid carrier protein AlsT	M38588_1998487_1999264	M38588
M38589	urethritis clade	245035	245076	Neisseria meningitidis H44/76	No	1	0	39	3	42	100	92.8571	100	100	92.8571	0	7.14286	7.14286	Neisseria sp	95.2381	4.7619	NEIS1900 (lgtE), NEIS1901 (lgtB)	lacto-N-neotetraose biosynthesis glycosyl transferase	NEIS1900 (lgtE), NEIS1901 (lgtB)	lacto-N-neotetraose biosynthesis glycosyl transferase	NEIS1900 (lgtE), NEIS1901 (lgtB)	lacto-N-neotetraose biosynthesis glycosyl transferase	NEIS1901 (lgtB)_(+)_244783_245623 lacto-N-neotetraose biosynthesis glycosyl transferase NEIS1900 (lgtE)_(+)_244783_245623 lacto-N-neotetraose biosynthesis glycosyl transferase	lex1_1	Lipooligosaccharide biosynthesis protein lex-1	lex1_1	Lipooligosaccharide biosynthesis protein lex-1	lex1_1_(+)_244783_245623 Lipooligosaccharide biosynthesis protein lex-1	lex1_1	Lipooligosaccharide biosynthesis protein lex-1	M38589_245035_245076	M38589
M38589	urethritis clade	281424	285398	Neisseria gonorrhoeae	Yes	1	402	3421	152	3975	89.8868	95.7459	100	96.4176	96.0537	3.58242	3.94626	4.25413	Neisseria meningitidis	96.4176	3.58242	NEIS1852, NEIS1855, NEIS1853, NEIS1854	hypothetical protein, 7-cyano-7-deazaguanine reductase, multidrug resistance translocase	NEIS1855	hypothetical protein	NEIS1852	multidrug resistance translocase	NEIS1855_(-)_281163_281850 hypothetical protein NEIS1854_(-)_281926_282400 7-cyano-7-deazaguanine reductase NEIS1853_(+)_282811_283996 multidrug resistance translocase NEIS1852_(+)_283995_285546 multidrug resistance translocase	queF, yhhQ, emrA, emrB	NADPH-dependent 7-cyano-7-deazaguanine reductase, Inner membrane protein YhhQ, Multidrug export protein EmrB, Multidrug export protein EmrA	emrB	Multidrug export protein EmrB	yhhQ_(-)_281163_281850 Inner membrane protein YhhQ queF_(-)_281926_282400 NADPH-dependent 7-cyano-7-deazaguanine reductase emrA_(+)_282841_283996 Multidrug export protein EmrA emrB_(+)_284019_285546 Multidrug export protein EmrB	yhhQ	Inner membrane protein YhhQ	M38589_281424_285398	M38589
M38589	urethritis clade	550192	554135	Neisseria gonorrhoeae	Yes	1	432	3357	155	3944	89.0467	95.5866	100	95.4157	95.615	4.58428	4.38497	4.41344	Neisseria meningitidis	95.4157	4.58428	NEIS1588, NEIS1587, hmbR, NEIS1589	Putative paraquat-inducible protein B, haem utilisation protein, Haemoglobin receptor protein, Putative paraquat-inducible protein A	NEIS1589	Putative paraquat-inducible protein B	hmbR	Haemoglobin receptor protein	NEIS1589_(-)_549463_551104 Putative paraquat-inducible protein B NEIS1588_(-)_551096_552401 Putative paraquat-inducible protein A NEIS1587_(+)_552831_553524 haem utilisation protein hmbR_(+)_553698_556078 Haemoglobin receptor protein	pqiB, hgpA, gene, pqiA	Paraquat-inducible protein B, Paraquat-inducible protein A, Heme oxygenase, Hemoglobin and hemoglobin-haptoglobin-binding protein A precursor	hgpA	Hemoglobin and hemoglobin-haptoglobin-binding protein A precursor	pqiB_(-)_549463_551104 Paraquat-inducible protein B pqiA_(-)_551096_552557 Paraquat-inducible protein A gene_(+)_552894_553524 Heme oxygenase hgpA_(+)_553698_554886 Hemoglobin and hemoglobin-haptoglobin-binding protein A precursor	pqiB	Paraquat-inducible protein B	M38589_550192_554135	M38589
M38589	urethritis clade	1181124	1185569	Neisseria gonorrhoeae	Yes	1	16	4246	184	4446	99.6401	95.8465	99.9097	97.2686	95.8465	2.64108	4.06321	4.06321	Neisseria meningitidis	97.2686	2.64108	NEIS1290 (gatC), NEIS1292, NEIS1288, NEIS1291, NEIS1289, NEIS1287	hypothetical protein, aspartyl/glutamyl-tRNA(Asp/Gln) amidotransferase subunit C, aspartyl/glutamyl-tRNA amidotransferase subunit A, putative aldehyde dehydrogenase	NEIS1287	hypothetical protein	NEIS1292	hypothetical protein	NEIS1287_(+)_1180835_1181270 hypothetical protein NEIS1288_(-)_1181318_1182662 putative aldehyde dehydrogenase NEIS1289_(-)_1182666_1183380 hypothetical protein NEIS1290 (gatC)_(+)_1183461_1183761 aspartyl/glutamyl-tRNA(Asp/Gln) amidotransferase subunit C NEIS1291_(+)_1183823_1185269 aspartyl/glutamyl-tRNA amidotransferase subunit A NEIS1292_(+)_1185265_1186198 hypothetical protein	gene, sad, gatC, gatA	hypothetical protein, Glutamyl-tRNA(Gln) amidotransferase subunit C, Succinate semialdehyde dehydrogenase [NAD(P)+] Sad, Glutamyl-tRNA(Gln) amidotransferase subunit A	gene	hypothetical protein	gene_(+)_1180835_1181270 hypothetical protein sad_(-)_1181318_1182662 Succinate semialdehyde dehydrogenase [NAD(P)+] Sad gene_(-)_1182666_1183320 hypothetical protein gatC_(+)_1183470_1183761 Glutamyl-tRNA(Gln) amidotransferase subunit C gatA_(+)_1183823_1185269 Glutamyl-tRNA(Gln) amidotransferase subunit A gene_(+)_1185265_1186198 hypothetical protein	gene	hypothetical protein	M38589_1181124_1185569	M38589
M38589	urethritis clade	2062763	2068936	Neisseria gonorrhoeae PID1	Yes	1	1970	4053	151	6174	68.092	96.4082	99.1912	96.5747	96.3844	2.61656	2.80685	2.78306	Neisseria meningitidis	96.5747	2.61656	NEIS0110, NEIS0115, NEIS0113, NEIS0108, NEIS0114, NEIS0112, NEIS0109, NEIS0111	putative inner membrane protein, SMG-family protein, SMF-family protein, DNA topoisomerase I, hypothetical protein, putative ferredoxin			NEIS0108	SMF-family protein	NEIS0115_(-)_2062849_2063101 putative ferredoxin NEIS0114_(-)_2063223_2063793 hypothetical protein NEIS0113_(-)_2063881_2064259 hypothetical protein NEIS0112_(+)_2064377_2064930 putative inner membrane protein NEIS0111_(+)_2064949_2065645 hypothetical protein NEIS0110_(-)_2065717_2068024 DNA topoisomerase I NEIS0109_(-)_2068095_2068557 SMG-family protein NEIS0108_(-)_2068582_2069770 SMF-family pr…	gene, fdx_2, rsmD, topA	Ribosomal RNA small subunit methyltransferase D, hypothetical protein, Ferredoxin, DNA topoisomerase 1, helix-turn-helix protein	gene	hypothetical protein	gene_(-)_2062669_2062753 tRNA-Tyr fdx_2_(-)_2062849_2063101 Ferredoxin rsmD_(-)_2063223_2063793 Ribosomal RNA small subunit methyltransferase D gene_(-)_2063881_2064259 helix-turn-helix protein gene_(+)_2064949_2065645 hypothetical protein topA_(-)_2065717_2068024 DNA topoisomerase 1 gene_(-)_2068095_2068557 hypothetical protein gene_(-)_2068582_2069770 hypothetical protein	gene	tRNA-Tyr	M38589_2062763_2068936	M38589
M38591	urethritis clade	77045	79175	Neisseria gonorrhoeae	Yes	1	39	2032	60	2131	98.1699	97.1319	100	97.7533	97.1319	2.24665	2.86807	2.86807	Neisseria meningitidis	97.7533	2.24665	NEIS2045, NEIS2046 (hemk)	hemk protein, putative integral membrane protein	NEIS2046 (hemk)	hemk protein	NEIS2045, NEIS2044	hypothetical protein, putative integral membrane protein	NEIS2046 (hemk)_(+)_76466_77738 hemk protein NEIS2045_(+)_77823_79212 putative integral membrane protein NEIS2044_(+)_79212_79437 hypothetical protein	gene, prmC_1	Release factor glutamine methyltransferase, Na+/H+ antiporter family protein	gene	hypothetical protein, Na+/H+ antiporter family protein	prmC_1_(+)_76466_77738 Release factor glutamine methyltransferase gene_(+)_77823_79212 Na+/H+ antiporter family protein gene_(+)_79212_79437 hypothetical protein	prmC_1	Release factor glutamine methyltransferase	M38591_77045_79175	M38591
M38591	urethritis clade	196049	199246	Neisseria gonorrhoeae	Yes	1	206	2909	83	3198	93.5585	97.2259	99.8663	97.2259	97.2259	2.64037	2.64037	2.64037	Neisseria meningitidis	97.2259	2.64037	NEIS1946 (hpuA), NEIS1947 (hpuB)	haemoglobin-haptoglobin utilisation protein	NEIS1947 (hpuB)	haemoglobin-haptoglobin utilisation protein	NEIS1946 (hpuA)	haemoglobin-haptoglobin utilisation protein	NEIS1947 (hpuB)_(-)_195902_198335 haemoglobin-haptoglobin utilisation protein NEIS1946 (hpuA)_(-)_198365_199438 haemoglobin-haptoglobin utilisation protein	gene, lbpA_1	hypothetical protein, Lactoferrin-binding protein A precursor	gene	hypothetical protein	lbpA_1_(-)_195902_198335 Lactoferrin-binding protein A precursor gene_(-)_198365_199352 hypothetical protein	lbpA_1	Lactoferrin-binding protein A precursor	M38591_196049_199246	M38591
M38591	urethritis clade	247986	250202	Neisseria gonorrhoeae	Yes	1	273	1876	68	2217	87.6861	96.5021	99.6399	96.8621	96.0905	2.77778	3.54938	3.13786	Neisseria polysaccharea	96.2963	3.34362	NEIS1899, NEIS1896, NEIS1898	hypothetical protein, 16S ribosomal RNA methyltransferase RsmE	NEIS1899	16S ribosomal RNA methyltransferase RsmE			NEIS1899_(-)_247956_248682 16S ribosomal RNA methyltransferase RsmE NEIS1898_(+)_248890_249685 hypothetical protein NEIS1896_(-)_249902_250178 hypothetical protein	suhB_1, gene, rsmE	hypothetical protein, Inositol-1-monophosphatase, Ribosomal RNA small subunit methyltransferase E			rsmE_(-)_247956_248682 Ribosomal RNA small subunit methyltransferase E suhB_1_(+)_248890_249685 Inositol-1-monophosphatase gene_(-)_249902_250178 hypothetical protein	rsmE	Ribosomal RNA small subunit methyltransferase E	M38591_247986_250202	M38591
M38611	urethritis clade	1342475	1346824	Neisseria meningitidis	No	1	105	4058	187	4350	97.5862	95.5948	97.4558	97.4558	95.6184	0	1.83746	1.86101				NEIS0834, NEIS0832, NEIS0836, NEIS0835, NEIS0833	hypothetical protein, deoxyuridine 5'-triphosphate nucleotidohydrolase, Phage integrase, succinyldiaminopimelate transaminase	NEIS0836	Phage integrase	NEIS0832	hypothetical protein	NEIS0836_(-)_1341914_1343111 Phage integrase NEIS0835_(-)_1343642_1344422 hypothetical protein NEIS0834_(-)_1344683_1345871 succinyldiaminopimelate transaminase NEIS0833_(-)_1345946_1346399 deoxyuridine 5'-triphosphate nucleotidohydrolase NEIS0832_(+)_1346541_1347024 hypothetical protein NEIS0832_(+)_1346601_1347024 hypothetical protein	gene, dapL, dut, intA_2, ygaZ	Prophage CP4-57 integrase, Deoxyuridine 5'-triphosphate nucleotidohydrolase, hypothetical protein, LL-diaminopimelate aminotransferase, tRNA-Ser, Inner membrane protein YgaZ	ygaZ	Inner membrane protein YgaZ	intA_2_(-)_1341914_1343111 Prophage CP4-57 integrase gene_(-)_1343302_1343392 tRNA-Ser gene_(-)_1343469_1343560 tRNA-Ser gene_(-)_1343642_1344422 hypothetical protein dapL_(-)_1344683_1345871 LL-diaminopimelate aminotransferase dut_(-)_1345946_1346399 Deoxyuridine 5'-triphosphate nucleotidohydrolase ygaZ_(+)_1346541_1347024 Inner membrane protein YgaZ	intA_2	Prophage CP4-57 integrase	M38611_1342475_1346824	M38611
M38611	urethritis clade	1347825	1348092	Neisseria meningitidis 8013	No	1	175	90	3	268	34.7015	96.7742	81.7204	81.7204	81.7204	0	0	-15.0538	Neisseria lactamica	81.7204	0															M38611_1347825_1348092	M38611
M38611	urethritis clade	1348792	1350920	Neisseria meningitidis	No	1	186	1860	83	2129	91.2635	95.7283	96.6547	96.6547	95.7797	0	0.874936	0.926402				NEIS0831, NEIS0828, NEIS0830, NEIS0829	type IV biogenesis protein, minor pilin	NEIS0831	minor pilin	NEIS0828	type IV biogenesis protein	NEIS0831_(-)_1348717_1349206 minor pilin NEIS0830_(-)_1349195_1349795 type IV biogenesis protein NEIS0829_(-)_1349773_1350712 type IV biogenesis protein NEIS0828_(-)_1350708_1351335 type IV biogenesis protein	gene, fimA	hypothetical protein, Fimbrial protein precursor	gene	hypothetical protein	fimA_(-)_1348717_1349191 Fimbrial protein precursor gene_(-)_1349195_1349795 hypothetical protein gene_(-)_1349773_1350712 hypothetical protein gene_(-)_1350708_1351335 hypothetical protein	fimA	Fimbrial protein precursor	M38611_1348792_1350920	M38611
M38613	urethritis clade	241803	245004	Neisseria meningitidis	No	1	245	2799	158	3202	92.3485	94.6567	95.0626	95.0626	95.0964	0	-0.0338181	0.405817	Neisseria lactamica	95.7727	-0.710179	NEIS1900 (lgtE), NEIS1903, NEIS2155 (lgtD), NEIS1901 (lgtB), NEIS1902 (lgtA)	glycyl-tRNA synthetase subunit beta, lacto-N-neotetraose biosynthesis glycosyl transferase,	NEIS1903	glycyl-tRNA synthetase subunit beta	NEIS1900 (lgtE), NEIS1901 (lgtB)	lacto-N-neotetraose biosynthesis glycosyl transferase	NEIS1903_(+)_241615_243679 glycyl-tRNA synthetase subunit beta NEIS1902 (lgtA)_(+)_243695_244742 lacto-N-neotetraose biosynthesis glycosyl transferase NEIS2155 (lgtD)_(+)_243743_244742 NEIS1901 (lgtB)_(+)_244783_245623 lacto-N-neotetraose biosynthesis glycosyl transferase NEIS1900 (lgtE)_(+)_244783_245623 lacto-N-neotetraose biosynthesis glycosyl transferase	glyS, lex1_1, epsE_1	Glycine--tRNA ligase beta subunit, Putative glycosyltransferase EpsE, Lipooligosaccharide biosynthesis protein lex-1	lex1_1	Lipooligosaccharide biosynthesis protein lex-1	glyS_(+)_241615_243679 Glycine--tRNA ligase beta subunit epsE_1_(+)_243695_244742 Putative glycosyltransferase EpsE lex1_1_(+)_244783_245623 Lipooligosaccharide biosynthesis protein lex-1	glyS	Glycine--tRNA ligase beta subunit	M38613_241803_245004	M38613
M38613	urethritis clade	986069	987803	Neisseria gonorrhoeae FA19	Yes	1	39	1652	44	1735	97.7522	97.4057	99.941	96.1675	95.9906	3.77358	3.95047	2.53538	Neisseria meningitidis	96.1675	3.77358	NEIS1107, NEIS1108, NEIS1110	lipoyl synthase, bacterioferritin B, bacterioferritin A	NEIS1107	bacterioferritin B	NEIS1110	lipoyl synthase	NEIS1107_(-)_985661_986135 bacterioferritin B NEIS1108_(-)_986162_986627 bacterioferritin A NEIS1110_(-)_987089_988160 lipoyl synthase	bfr_2, bfr_1, lipA	Bacterioferritin, Lipoyl synthase	lipA	Lipoyl synthase	bfr_1_(-)_985661_986135 Bacterioferritin bfr_2_(-)_986162_986627 Bacterioferritin lipA_(-)_987089_988073 Lipoyl synthase	bfr_1	Bacterioferritin	M38613_986069_987803	M38613
M38613	urethritis clade	1296886	1297022	Neisseria meningitidis 053442	No	1	0	133	4	137	100	97.0803	100	100	100	0	0	2.91971	Neisseria gonorrhoeae	99.2701	0.729927															M38613_1296886_1297022	M38613
M38613	urethritis clade	2065744	2071582	Neisseria gonorrhoeae	Yes	1	187	5461	191	5839	96.7974	96.6207	99.9115	95.5591	95.3468	4.35244	4.56476	3.29087	Neisseria meningitidis	95.5591	4.35244	NEIS0110, NEIS0108, NEIS0109, NEIS0107, NEIS0106	SMG-family protein, SMF-family protein, DNA topoisomerase I, putative two-component trancriptional regulator, putative two-component sensor kinase	NEIS0110	DNA topoisomerase I	NEIS0106	putative two-component sensor kinase	NEIS0110_(-)_2065717_2068024 DNA topoisomerase I NEIS0109_(-)_2068095_2068557 SMG-family protein NEIS0108_(-)_2068582_2069770 SMF-family protein NEIS0107_(-)_2069860_2071138 putative two-component trancriptional regulator NEIS0106_(-)_2071130_2073248 putative two-component sensor kinase	zraR, gene, kinB, topA	hypothetical protein, Alginate biosynthesis sensor protein KinB, DNA topoisomerase 1, Transcriptional regulatory protein ZraR	kinB	Alginate biosynthesis sensor protein KinB	topA_(-)_2065717_2068024 DNA topoisomerase 1 gene_(-)_2068095_2068557 hypothetical protein gene_(-)_2068582_2069770 hypothetical protein zraR_(-)_2069860_2071138 Transcriptional regulatory protein ZraR kinB_(-)_2071130_2073248 Alginate biosynthesis sensor protein KinB	topA	DNA topoisomerase 1	M38613_2065744_2071582	M38613
M38614	urethritis clade	244935	245076	Neisseria meningitidis H44/76	No	1	0	138	4	142	100	97.1831	100	100	97.1831	0	2.8169	2.8169	Neisseria sp	97.8873	2.11268	NEIS1900 (lgtE), NEIS1901 (lgtB)	lacto-N-neotetraose biosynthesis glycosyl transferase	NEIS1900 (lgtE), NEIS1901 (lgtB)	lacto-N-neotetraose biosynthesis glycosyl transferase	NEIS1900 (lgtE), NEIS1901 (lgtB)	lacto-N-neotetraose biosynthesis glycosyl transferase	NEIS1901 (lgtB)_(+)_244783_245623 lacto-N-neotetraose biosynthesis glycosyl transferase NEIS1900 (lgtE)_(+)_244783_245623 lacto-N-neotetraose biosynthesis glycosyl transferase	lex1_1	Lipooligosaccharide biosynthesis protein lex-1	lex1_1	Lipooligosaccharide biosynthesis protein lex-1	lex1_1_(+)_244783_245623 Lipooligosaccharide biosynthesis protein lex-1	lex1_1	Lipooligosaccharide biosynthesis protein lex-1	M38614_244935_245076	M38614
M38616	urethritis clade	244935	245076	Neisseria meningitidis H44/76	No	1	0	138	4	142	100	97.1831	100	100	97.1831	0	2.8169	2.8169	Neisseria sp	97.8873	2.11268	NEIS1900 (lgtE), NEIS1901 (lgtB)	lacto-N-neotetraose biosynthesis glycosyl transferase	NEIS1900 (lgtE), NEIS1901 (lgtB)	lacto-N-neotetraose biosynthesis glycosyl transferase	NEIS1900 (lgtE), NEIS1901 (lgtB)	lacto-N-neotetraose biosynthesis glycosyl transferase	NEIS1901 (lgtB)_(+)_244783_245623 lacto-N-neotetraose biosynthesis glycosyl transferase NEIS1900 (lgtE)_(+)_244783_245623 lacto-N-neotetraose biosynthesis glycosyl transferase	lex1_1	Lipooligosaccharide biosynthesis protein lex-1	lex1_1	Lipooligosaccharide biosynthesis protein lex-1	lex1_1_(+)_244783_245623 Lipooligosaccharide biosynthesis protein lex-1	lex1_1	Lipooligosaccharide biosynthesis protein lex-1	M38616_244935_245076	M38616
M38635	urethritis clade	238212	238995	Neisseria meningitidis alpha704	No	1	0	752	32	784	100	95.9184	100	100	95.9184	0	4.08163	4.08163	Neisseria polysaccharea	97.449	2.55102	NEIS1906	F0F1 ATP synthase subunit beta	NEIS1906	F0F1 ATP synthase subunit beta	NEIS1906	F0F1 ATP synthase subunit beta	NEIS1906_(+)_237967_239365 F0F1 ATP synthase subunit beta	atpD	ATP synthase subunit beta	atpD	ATP synthase subunit beta	atpD_(+)_237967_239365 ATP synthase subunit beta	atpD	ATP synthase subunit beta	M38635_238212_238995	M38635
M38635	urethritis clade	241622	245844	Neisseria meningitidis alpha704	No	1	840	3226	157	4223	80.1089	95.3591	99.9113	99.9113	96.778	0	3.13331	4.55217	Neisseria sp	95.8617	4.04966	NEIS1900 (lgtE), NEIS1903, NEIS2155 (lgtD), NEIS1901 (lgtB), NEIS1902 (lgtA)	glycyl-tRNA synthetase subunit beta, lacto-N-neotetraose biosynthesis glycosyl transferase,	NEIS2478, NEIS1903	hypothetical protein, glycyl-tRNA synthetase subunit beta			NEIS2478_(+)_241184_241595 hypothetical protein NEIS1903_(+)_241615_243679 glycyl-tRNA synthetase subunit beta NEIS1902 (lgtA)_(+)_243695_244742 lacto-N-neotetraose biosynthesis glycosyl transferase NEIS2155 (lgtD)_(+)_243743_244742 NEIS1901 (lgtB)_(+)_244783_245623 lacto-N-neotetraose biosynthesis glycosyl transferase NEIS1900 (lgtE)_(+)_244783_245623 lacto-N-neotetraose biosynthesis glycosyl tr…	lex1_2, glyS, gene, epsE_1, lex1_1	Glycine--tRNA ligase beta subunit, Putative glycosyltransferase EpsE, Lipooligosaccharide biosynthesis protein lex-1, hypothetical protein	lex1_2	Lipooligosaccharide biosynthesis protein lex-1	gene_(+)_241184_241595 hypothetical protein glyS_(+)_241615_243679 Glycine--tRNA ligase beta subunit epsE_1_(+)_243695_244742 Putative glycosyltransferase EpsE lex1_1_(+)_244783_245623 Lipooligosaccharide biosynthesis protein lex-1 gene_(+)_245634_245730 hypothetical protein lex1_2_(+)_245771_246578 Lipooligosaccharide biosynthesis protein lex-1	gene, glyS	hypothetical protein, Glycine--tRNA ligase beta subunit	M38635_241622_245844	M38635
M38635	urethritis clade	304327	304713	Neisseria meningitidis NM174	No	1	0	381	6	387	100	98.4496	99.7416	99.7416	98.4496	0	1.29199	1.29199				NEIS1829 (tspA)	Neisseria-specific antigen protein TspA	NEIS1829 (tspA)	Neisseria-specific antigen protein TspA	NEIS1829 (tspA)	Neisseria-specific antigen protein TspA	NEIS1829 (tspA)_(-)_304045_306673 Neisseria-specific antigen protein TspA	gene	LysM domain protein	gene	LysM domain protein	gene_(-)_304045_306640 LysM domain protein	gene	LysM domain protein	M38635_304327_304713	M38635
M38635	urethritis clade	363153	370221	Neisseria meningitidis alpha704	No	1	3	6905	161	7069	99.9576	97.7215	99.9575	99.9575	97.8489	0	2.10869	2.23606	Neisseria sp	97.9904	1.96717	NEIS1766 (putA), NEIS1764, NEIS1765, NEIS1763	hypothetical protein, bifunctional proline dehydrogenase/pyrroline-5- carboxylate dehydrogenase, sodium/proline symporter, putative chelatase	NEIS1766 (putA)	bifunctional proline dehydrogenase/pyrroline-5- carboxylate dehydrogenase	NEIS1763	putative chelatase	NEIS1766 (putA)_(-)_362816_366422 bifunctional proline dehydrogenase/pyrroline-5- carboxylate dehydrogenase NEIS1765_(-)_366670_368197 sodium/proline symporter NEIS1764_(+)_368646_369000 hypothetical protein NEIS1763_(+)_369013_370510 putative chelatase	putP, putA, gene, comM	Membrane fusogenic activity, Sodium/proline symporter, Competence protein ComM, Bifunctional protein PutA	comM	Competence protein ComM	putA_(-)_362816_366422 Bifunctional protein PutA putP_(-)_366670_368197 Sodium/proline symporter gene_(+)_368679_369000 Membrane fusogenic activity comM_(+)_369013_370510 Competence protein ComM	putA	Bifunctional protein PutA	M38635_363153_370221	M38635
M38635	urethritis clade	378357	380090	Neisseria meningitidis alpha704	No	1	0	1686	48	1734	100	97.2318	100	100	98.6736	0	1.32641	2.76817	Neisseria gonorrhoeae	98.6159	1.38408	NEIS1751, NEIS1750, NEIS1753, penA	, hypothetical protein, penicillin-binding protein 2, UDP-N-acetylmuramoylalanyl-D-glutamate--2, 6- diaminopimelate ligase	NEIS1753, penA	, penicillin-binding protein 2	NEIS1750	hypothetical protein	NEIS1753_(+)_376789_378535 penicillin-binding protein 2 penA_(+)_378109_378511 NEIS1751_(+)_378559_380038 UDP-N-acetylmuramoylalanyl-D-glutamate--2, 6- diaminopimelate ligase NEIS1750_(+)_380060_381707 hypothetical protein	murE, ybiP, penA	Penicillin-binding protein 2, Putative phosphoethanolamine transferase YbiP, UDP-N-acetylmuramoyl-L-alanyl-D-glutamate--2, 6-diaminopimelate ligase	ybiP	Putative phosphoethanolamine transferase YbiP	penA_(+)_376789_378535 Penicillin-binding protein 2 murE_(+)_378559_380038 UDP-N-acetylmuramoyl-L-alanyl-D-glutamate--2, 6-diaminopimelate ligase ybiP_(+)_380060_381707 Putative phosphoethanolamine transferase YbiP	penA	Penicillin-binding protein 2	M38635_378357_380090	M38635
M38635	urethritis clade	499354	501554	Neisseria meningitidis NM2795	No	1	272	1910	19	2201	87.642	99.015	100	100	99.015	0	0.984966	0.984966	Neisseria sp	99.7926	0.207361	NEIS1636, NEIS1637, NEIS1635	hypothetical protein, transcriptional regulator	NEIS1637	hypothetical protein	NEIS1635	transcriptional regulator	NEIS1637_(-)_498757_500326 hypothetical protein NEIS1636_(+)_500614_500872 hypothetical protein NEIS1635_(-)_501150_501783 transcriptional regulator	abgT, mtrR, gene	hypothetical protein, p-aminobenzoyl-glutamate transport protein, HTH-type transcriptional regulator MtrR	mtrR	HTH-type transcriptional regulator MtrR	abgT_(-)_498757_500326 p-aminobenzoyl-glutamate transport protein gene_(+)_500659_500872 hypothetical protein mtrR_(-)_501150_501783 HTH-type transcriptional regulator MtrR	abgT	p-aminobenzoyl-glutamate transport protein	M38635_499354_501554	M38635
M38635	urethritis clade	515571	517589	Neisseria meningitidis M01-240355	No	1	159	1803	57	2019	92.1248	96.9355	98.7634	98.7634	97.043	0	1.72043	1.82796	Neisseria sp	98.2258	0.537634	NEIS1618 (lgtF), NEIS1619 (rfaK), NEIS1621, NEIS1622	putative integral membrane ion transporter, hypothetical protein, alpha-1,2 N-acetylglucosamine transferase, beta-1,4 glucosyltransferase	NEIS1622	putative integral membrane ion transporter	NEIS1618 (lgtF)	beta-1,4 glucosyltransferase	NEIS1622_(-)_514446_515784 putative integral membrane ion transporter NEIS1621_(-)_515961_516132 hypothetical protein NEIS1619 (rfaK)_(-)_516170_517235 alpha-1,2 N-acetylglucosamine transferase NEIS1618 (lgtF)_(-)_517235_517994 beta-1,4 glucosyltransferase	mshA_1, gene, sunS	Sodium:neurotransmitter symporter family protein, D-inositol 3-phosphate glycosyltransferase, SPBc2 prophage-derived glycosyltransferase SunS	sunS	SPBc2 prophage-derived glycosyltransferase SunS	gene_(-)_514446_515784 Sodium:neurotransmitter symporter family protein mshA_1_(-)_516170_517235 D-inositol 3-phosphate glycosyltransferase sunS_(-)_517235_517994 SPBc2 prophage-derived glycosyltransferase SunS	gene	Sodium:neurotransmitter symporter family protein	M38635_515571_517589	M38635
M38635	urethritis clade	521273	523767	Neisseria meningitidis NM2795	No	1	8	2380	107	2495	99.6794	95.6976	100	100	95.6976	0	4.30237	4.30237	Neisseria sp	96.0595	3.94049	NEIS1614, NEIS1611, NEIS1613, NEIS1610	hypothetical protein, 3-octaprenyl-4-hydroxybenzoate carboxy-lyase	NEIS1614	hypothetical protein	NEIS1610	hypothetical protein	NEIS1614_(+)_521116_521551 hypothetical protein NEIS1614_(+)_521233_521551 hypothetical protein NEIS1613_(+)_521557_522073 hypothetical protein NEIS1611_(+)_522086_523571 3-octaprenyl-4-hydroxybenzoate carboxy-lyase NEIS1610_(-)_523635_525750 hypothetical protein	yciB_2, gene, ubiD	hypothetical protein, intracellular septation protein A, 3-octaprenyl-4-hydroxybenzoate carboxy-lyase, putative assembly protein	gene	putative assembly protein	yciB_2_(+)_521116_521551 intracellular septation protein A gene_(+)_521557_522073 hypothetical protein ubiD_(+)_522092_523571 3-octaprenyl-4-hydroxybenzoate carboxy-lyase gene_(-)_523635_525750 putative assembly protein	yciB_2	intracellular septation protein A	M38635_521273_523767	M38635
M38635	urethritis clade	579256	580559	Neisseria meningitidis NM2795	No	1	354	929	21	1304	72.8528	97.7895	98.8421	98.8421	96.6316	0	2.21053	1.05263	Neisseria sp	96.9474	1.89474	sRNA25a, NEIS1564, sRNA25b, NEIS1563, FfrR_Regulon	, hypothetical protein, putative disulphide bond formation protein, small regulatory RNA	NEIS1566 (AsnC)	transcription regulator AsnC	NEIS1563	hypothetical protein	NEIS1566 (AsnC)_(+)_578782_579247 transcription regulator AsnC FfrR_Regulon_(-)_579304_579673 sRNA25b_(-)_579324_579415 small regulatory RNA sRNA25a_(-)_579528_579618 small regulatory RNA NEIS1564_(+)_580004_580493 putative disulphide bond formation protein NEIS1563_(-)_580551_581280 hypothetical protein	gene	putative transcriptional regulatory protein, disulfide bond formation protein B	gene	putative transcriptional regulatory protein	lrp_1_(+)_578782_579247 Leucine-responsive regulatory protein gene_(+)_579836_580493 disulfide bond formation protein B gene_(-)_580551_581280 putative transcriptional regulatory protein	lrp_1	Leucine-responsive regulatory protein	M38635_579256_580559	M38635
M38635	urethritis clade	581740	584093	Neisseria meningitidis NM2795	No	1	0	2305	49	2354	100	97.9184	100	100	97.9184	0	2.08156	2.08156	Neisseria sp	98.5556	1.44435	NEIS1559, NEIS1560, NEIS1562	hemolysin, putative sodium:alanine symporter, putative integral membrane protein	NEIS1562	putative sodium:alanine symporter	NEIS1559	putative integral membrane protein	NEIS1562_(+)_581606_583025 putative sodium:alanine symporter NEIS1560_(-)_583088_583715 hemolysin NEIS1559_(+)_583857_585198 putative integral membrane protein	alsT_1, gene	hemolysin-III related, Amino-acid carrier protein AlsT, putative membrane protein	gene	putative membrane protein	alsT_1_(+)_581606_583025 Amino-acid carrier protein AlsT gene_(-)_583088_583715 hemolysin-III related gene_(+)_583857_585198 putative membrane protein	alsT_1	Amino-acid carrier protein AlsT	M38635_581740_584093	M38635
M38635	urethritis clade	817048	817949	Neisseria meningitidis alpha704	No	1	0	887	15	902	100	98.337	100	100	98.337	0	1.66297	1.66297	Neisseria sp	98.0044	1.99557	NEIS0923, NEIS0924 (lpdA2), NEIP0923	Antioxidant AhpC TSA family glutaredoxin, putative redoxin, dihydrolipoamide dehydrogenase (EC 1.8.1.4)	NEIS0923, NEIP0923	Antioxidant AhpC TSA family glutaredoxin, putative redoxin	NEIS0924 (lpdA2)	dihydrolipoamide dehydrogenase (EC 1.8.1.4)	NEIS0923_(+)_816617_817355 putative redoxin NEIP0923_(+)_816617_817352 Antioxidant AhpC TSA family glutaredoxin NEIS0924 (lpdA2)_(+)_817603_819007 dihydrolipoamide dehydrogenase (EC 1.8.1.4)	gene, pdhD	Dihydrolipoyl dehydrogenase, Hybrid peroxiredoxin hyPrx5	pdhD	Dihydrolipoyl dehydrogenase	gene_(+)_816617_817355 Hybrid peroxiredoxin hyPrx5 pdhD_(+)_817537_819007 Dihydrolipoyl dehydrogenase	gene	Hybrid peroxiredoxin hyPrx5	M38635_817048_817949	M38635
M38635	urethritis clade	855901	859377	Neisseria meningitidis Nm1140	No	1	30	3310	137	3477	99.1372	96.0255	99.8549	99.8549	96.0255	0	3.82942	3.82942				NEIS0961, NEIS0962, NEIS0963	bifunctional phosphoribosylaminoimidazolecarboxamide formyltransferase/IMP cyclohydrolase, phosphoserine phosphatase, putative integral membrane protein	NEIS0961	phosphoserine phosphatase			NEIS0961_(+)_855107_855941 phosphoserine phosphatase NEIS0962_(+)_855985_857227 putative integral membrane protein NEIS0963_(+)_857391_858972 bifunctional phosphoribosylaminoimidazolecarboxamide formyltransferase/IMP cyclohydrolase	purH, serB, clcA_2	Phosphoserine phosphatase, H(+)/Cl(-) exchange transporter ClcA, Bifunctional purine biosynthesis protein PurH			serB_(+)_855107_855941 Phosphoserine phosphatase clcA_2_(+)_856129_857227 H(+)/Cl(-) exchange transporter ClcA purH_(+)_857391_858972 Bifunctional purine biosynthesis protein PurH	serB	Phosphoserine phosphatase	M38635_855901_859377	M38635
M38635	urethritis clade	1821422	1824113	Neisseria meningitidis alpha704	No	1	0	2581	111	2692	100	95.8767	99.9629	99.9629	97.2511	0	2.71174	4.08618	Neisseria sp	95.951	4.01189	carB, NEIS0362, NEIS0363 (carB)	, lysR family transcriptional regulator, carbamoyl phosphate synthase large subunit (EC 6.3.5.5)	NEIS0363 (carB)	carbamoyl phosphate synthase large subunit (EC 6.3.5.5)	NEIS0362	lysR family transcriptional regulator	NEIS0363 (carB)_(+)_1820610_1823826 carbamoyl phosphate synthase large subunit (EC 6.3.5.5) carB_(+)_1822260_1822755 NEIS0362_(-)_1824050_1824950 lysR family transcriptional regulator	dmlR_2, carB	HTH-type transcriptional regulator DmlR, Carbamoyl-phosphate synthase large chain	dmlR_2	HTH-type transcriptional regulator DmlR	carB_(+)_1820610_1823826 Carbamoyl-phosphate synthase large chain dmlR_2_(-)_1824050_1824950 HTH-type transcriptional regulator DmlR	carB	Carbamoyl-phosphate synthase large chain	M38635_1821422_1824113	M38635
M38635	urethritis clade	1824965	1829619	Neisseria meningitidis Nm1140	No	1	369	4172	114	4655	92.073	97.3402	99.9767	99.9767	97.7601	0	2.21652	2.63649				NEIS0361, NEIS0360, NEIS2581, NEIS0358, NEIS0357	hypothetical protein, putative acetyl-CoA carboxylase biotin carboxylase component, acetyl-CoA carboxylase biotin carboxyl carrier protein subunit, S-adenosylmethionine:tRNA ribosyltransferase- isomerase	NEIS0362	lysR family transcriptional regulator			NEIS0362_(-)_1824050_1824950 lysR family transcriptional regulator NEIS0361_(+)_1825137_1825716 hypothetical protein NEIS0360_(-)_1826086_1827127 S-adenosylmethionine:tRNA ribosyltransferase- isomerase NEIS2581_(+)_1827243_1827501 hypothetical protein NEIS0358_(+)_1827482_1827938 acetyl-CoA carboxylase biotin carboxyl carrier protein subunit NEIS0357_(+)_1828049_1829411 putative acetyl-CoA carbox…	mdaB_2, accB, queA, accC	Biotin carboxylase, S-adenosylmethionine:tRNA ribosyltransferase-isomerase, Modulator of drug activity B, Biotin carboxyl carrier protein of acetyl-CoA carboxylase			dmlR_2_(-)_1824050_1824950 HTH-type transcriptional regulator DmlR mdaB_2_(+)_1825137_1825716 Modulator of drug activity B queA_(-)_1826086_1827127 S-adenosylmethionine:tRNA ribosyltransferase-isomerase accB_(+)_1827482_1827938 Biotin carboxyl carrier protein of acetyl-CoA carboxylase accC_(+)_1828049_1829411 Biotin carboxylase	dmlR_2	HTH-type transcriptional regulator DmlR	M38635_1824965_1829619	M38635
M38635	urethritis clade	1873979	1874595	Neisseria meningitidis Nm1140	No	1	2	582	33	617	99.6759	94.6341	99.8374	99.8374	94.6341	0	5.20325	5.20325	Neisseria gonorrhoeae	98.374	1.46341	NEIS0313	hypothetical protein	NEIS0314	Maf-like protein	BACT000061 (rpmF), NEIS0313, NEIS0312 (rpmF)	hypothetical protein, 50S ribosomal protein L32	NEIS0314_(-)_1873355_1873946 Maf-like protein NEIS0313_(+)_1874093_1874597 hypothetical protein BACT000061 (rpmF)_(+)_1874630_1874810 50S ribosomal protein L32 NEIS0312 (rpmF)_(+)_1874630_1874810 50S ribosomal protein L32	gene	hypothetical protein	gene, rpmF	hypothetical protein, 50S ribosomal protein L32	yceF_(-)_1873355_1873946 Maf-like protein YceF gene_(+)_1874093_1874597 hypothetical protein rpmF_(+)_1874630_1874810 50S ribosomal protein L32	yceF	Maf-like protein YceF	M38635_1873979_1874595	M38635
M38686	urethritis clade	2130875	2130891		No	1	0	12	5	17		70.5882						-70.5882				NEIS0041, NEIS1996, NEIS1880	DNA transport competence protein	NEIS0041, NEIS1996, NEIS1880	DNA transport competence protein	NEIS0041, NEIS1996, NEIS1880	DNA transport competence protein	NEIS0041_(-)_2130854_2131319 DNA transport competence protein NEIS1880_(-)_2130854_2131319 DNA transport competence protein NEIS1996_(-)_2130854_2131319 DNA transport competence protein	comEA_4	ComE operon protein 1	comEA_4	ComE operon protein 1	comEA_4_(-)_2130854_2131154 ComE operon protein 1	comEA_4	ComE operon protein 1	M38686_2130875_2130891	M38686
M38689	urethritis clade	1258934	1262814	Neisseria gonorrhoeae	Yes	1	182	3533	166	3881	95.3105	95.5123	99.9459	95.8367	95.5123	4.10922	4.43363	4.43363	Neisseria meningitidis	95.8367	4.10922	NEIS1361, NEIS1363, NEIS1362	lysyl-tRNA synthetase, putative integral membrane protein, putative aminopeptidase	NEIS1361	lysyl-tRNA synthetase	NEIS1363	putative aminopeptidase	NEIS1361_(-)_1258847_1260359 lysyl-tRNA synthetase NEIS1362_(-)_1260513_1261767 putative integral membrane protein NEIS1363_(+)_1262041_1264021 putative aminopeptidase	lysS, pepQ, gene	manganese transport protein MntH, Lysine--tRNA ligase, Xaa-Pro dipeptidase	pepQ	Xaa-Pro dipeptidase	lysS_(-)_1258847_1260359 Lysine--tRNA ligase gene_(-)_1260513_1261767 manganese transport protein MntH pepQ_(+)_1262224_1264021 Xaa-Pro dipeptidase	lysS	Lysine--tRNA ligase	M38689_1258934_1262814	M38689
M38744	urethritis clade	23644	27693	Neisseria cinerea ATCC 14685	Yes	1	927	2744	379	4050	77.1111	87.8642	98.6872		81.8124	98.6872	16.8748	10.8229				NEIS2110, NEIS2112, NEIS2113	serine/threonine transporter SstT, putative periplasmic protein, putative outer membrane protein	NEIS2113	putative periplasmic protein	NEIS2110	serine/threonine transporter SstT	NEIS2113_(-)_20098_24268 putative periplasmic protein NEIS2112_(-)_24322_26170 putative outer membrane protein NEIS2110_(+)_26581_27811 serine/threonine transporter SstT	sstT, tamB, tama	Serine/threonine transporter SstT, Translocation and assembly module TamA precursor, Translocation and assembly module TamB	sstT	Serine/threonine transporter SstT	tamB_(-)_20098_24268 Translocation and assembly module TamB tama_(-)_24322_26170 Translocation and assembly module TamA precursor sstT_(+)_26581_27811 Serine/threonine transporter SstT	tamB	Translocation and assembly module TamB	M38744_23644_27693	M38744
M38745	urethritis clade	245035	245076	Neisseria meningitidis H44/76	No	1	0	39	3	42	100	92.8571	100	100	92.8571	0	7.14286	7.14286	Neisseria sp	95.2381	4.7619	NEIS1900 (lgtE), NEIS1901 (lgtB)	lacto-N-neotetraose biosynthesis glycosyl transferase	NEIS1900 (lgtE), NEIS1901 (lgtB)	lacto-N-neotetraose biosynthesis glycosyl transferase	NEIS1900 (lgtE), NEIS1901 (lgtB)	lacto-N-neotetraose biosynthesis glycosyl transferase	NEIS1901 (lgtB)_(+)_244783_245623 lacto-N-neotetraose biosynthesis glycosyl transferase NEIS1900 (lgtE)_(+)_244783_245623 lacto-N-neotetraose biosynthesis glycosyl transferase	lex1_1	Lipooligosaccharide biosynthesis protein lex-1	lex1_1	Lipooligosaccharide biosynthesis protein lex-1	lex1_1_(+)_244783_245623 Lipooligosaccharide biosynthesis protein lex-1	lex1_1	Lipooligosaccharide biosynthesis protein lex-1	M38745_245035_245076	M38745
M38745	urethritis clade	1276452	1278345	Neisseria gonorrhoeae	Yes	1	90	1755	49	1894	95.2482	97.2838	100	96.3969	95.4545	3.6031	4.54545	2.71619	Neisseria meningitidis	96.3969	3.6031	NEIS2530, NEIS1376, NEIS1374, NEIS1375	methyltransferase, phosphoribosylaminoimidazole carboxylase catalytic subunit, putative periplasmic protein, conserved hypothetical protein	NEIS1374	phosphoribosylaminoimidazole carboxylase catalytic subunit	NEIS2530	conserved hypothetical protein	NEIS1374_(-)_1276359_1276845 phosphoribosylaminoimidazole carboxylase catalytic subunit NEIS1375_(-)_1276893_1277610 putative periplasmic protein NEIS1376_(-)_1277609_1278278 methyltransferase NEIS2530_(-)_1278288_1278474 conserved hypothetical protein	gene, purE	hypothetical protein, N5-carboxyaminoimidazole ribonucleotide mutase, Putative O-methyltransferase/MSMEI_4947	gene	hypothetical protein	purE_(-)_1276359_1276845 N5-carboxyaminoimidazole ribonucleotide mutase gene_(-)_1276893_1277610 hypothetical protein gene_(-)_1277609_1278278 Putative O-methyltransferase/MSMEI_4947 gene_(-)_1278288_1278474 hypothetical protein	purE	N5-carboxyaminoimidazole ribonucleotide mutase	M38745_1276452_1278345	M38745
M38747	urethritis clade	294894	295078	Neisseria meningitidis 8013	No	1	0	174	11	185	100	94.0541	99.4595	99.4595	99.4595	0	0	5.40541	Neisseria sp	99.4595	0	NEIS1839 (pilD), NEIS1838 (pilG)	type IV biogenesis protein, type IV prepilin like protein leader peptide processing enzyme	NEIS1839 (pilD)	type IV prepilin like protein leader peptide processing enzyme	NEIS1838 (pilG)	type IV biogenesis protein	NEIS1839 (pilD)_(-)_294102_294963 type IV prepilin like protein leader peptide processing enzyme NEIS1838 (pilG)_(-)_295036_296262 type IV biogenesis protein	outO, epsF_1	Type 4 prepilin-like proteins leader peptide-processing enzyme, Type II secretion system protein F	epsF_1	Type II secretion system protein F	outO_(-)_294102_294963 Type 4 prepilin-like proteins leader peptide-processing enzyme epsF_1_(-)_295036_295696 Type II secretion system protein F	outO	Type 4 prepilin-like proteins leader peptide-processing enzyme	M38747_294894_295078	M38747
M38747	urethritis clade	1149602	1150812	Neisseria meningitidis	No	1	0	1187	24	1211	100	98.0182	98.0182	98.0182	98.0182	0	0	0	Neisseria gonorrhoeae	97.3576	0.660611	NEIS1263, NEIS1262	excinuclease ABC subunit C, putative cation-transporting ATPase	NEIS1262	putative cation-transporting ATPase	NEIS1263	excinuclease ABC subunit C	NEIS1262_(+)_1147413_1149726 putative cation-transporting ATPase NEIS1263_(+)_1149780_1151667 excinuclease ABC subunit C	copA_2, uvrC	Copper-exporting P-type ATPase A, UvrABC system protein C	uvrC	UvrABC system protein C	copA_2_(+)_1147563_1149726 Copper-exporting P-type ATPase A uvrC_(+)_1149780_1151667 UvrABC system protein C	copA_2	Copper-exporting P-type ATPase A	M38747_1149602_1150812	M38747
M38747	urethritis clade	1152146	1152981	Neisseria meningitidis LNP27256	No	1	0	822	14	836	100	98.3254	98.3254	98.3254	98.3254	0	0	0	Neisseria gonorrhoeae	98.0861	0.239234	NEIS1265	hypothetical protein	NEIS1265	hypothetical protein	NEIS1265	hypothetical protein	NEIS1265_(+)_1151753_1153188 hypothetical protein	hcpC_2	Putative beta-lactamase HcpC precursor	hcpC_2	Putative beta-lactamase HcpC precursor	hcpC_2_(+)_1152099_1153188 Putative beta-lactamase HcpC precursor	hcpC_2	Putative beta-lactamase HcpC precursor	M38747_1152146_1152981	M38747
M38747	urethritis clade	1154827	1155871	Neisseria gonorrhoeae	Yes	1	0	1000	45	1045	100	95.6938	98.3732	96.9378	95.6938	1.43541	2.67943	2.67943	Eikenella sp	97.512	0.861244	NEIS1269	excinuclease ABC subunit B	NEIS1269	excinuclease ABC subunit B	NEIS1269	excinuclease ABC subunit B	NEIS1269_(-)_1154605_1156633 excinuclease ABC subunit B	uvrB	UvrABC system protein B	uvrB	UvrABC system protein B	uvrB_(-)_1154605_1156705 UvrABC system protein B	uvrB	UvrABC system protein B	M38747_1154827_1155871	M38747
M38747	urethritis clade	1157570	1157662	Neisseria meningitidis 8013	No	1	0	87	6	93	100	93.5484	100	100	93.5484	0	6.45161	6.45161	Neisseria gonorrhoeae	100	0	NEIS1270	putative carboxy-terminal processing protease	NEIS1270	putative carboxy-terminal processing protease	NEIS1270	putative carboxy-terminal processing protease	NEIS1270_(-)_1156961_1158446 putative carboxy-terminal processing protease	ctpB	Carboxy-terminal processing protease CtpB precursor	ctpB	Carboxy-terminal processing protease CtpB precursor	ctpB_(-)_1156961_1158446 Carboxy-terminal processing protease CtpB precursor	ctpB	Carboxy-terminal processing protease CtpB precursor	M38747_1157570_1157662	M38747
M38747	urethritis clade	1159551	1160405	Neisseria gonorrhoeae NOR_2011_03-06	Yes	1	5	828	22	855	99.4152	97.4118	98.9412	97.5294	97.4118	1.41176	1.52941	1.52941	Neisseria meningitidis	97.5294	1.41176	NEIS1271, NEIP1271	hypothetical protein, Hypothetical protein	NEIS1271, NEIP1271	hypothetical protein, Hypothetical protein			NEIS1271_(-)_1158565_1160356 hypothetical protein NEIP1271_(-)_1158568_1160356 Hypothetical protein	envC	Murein hydrolase activator EnvC precursor			envC_(-)_1158565_1160356 Murein hydrolase activator EnvC precursor	envC	Murein hydrolase activator EnvC precursor	M38747_1159551_1160405	M38747
M38747	urethritis clade	1160994	1161105	Neisseria gonorrhoeae	Yes	1	0	104	8	112	100	92.8571	99.1071		92.8571	99.1071	6.25	6.25	Neisseria lactamica	95.5357	3.57143	NEIS1273	lipoprotein	NEIS1273	lipoprotein	NEIS1273	lipoprotein	NEIS1273_(+)_1160683_1161244 lipoprotein	gene	hypothetical protein	gene	hypothetical protein	gene_(+)_1160683_1161244 hypothetical protein	gene	hypothetical protein	M38747_1160994_1161105	M38747
M38750	urethritis clade	77045	79175	Neisseria gonorrhoeae	Yes	1	39	2032	60	2131	98.1699	97.1319	100	97.7533	97.1319	2.24665	2.86807	2.86807	Neisseria meningitidis	97.7533	2.24665	NEIS2045, NEIS2046 (hemk)	hemk protein, putative integral membrane protein	NEIS2046 (hemk)	hemk protein	NEIS2045, NEIS2044	hypothetical protein, putative integral membrane protein	NEIS2046 (hemk)_(+)_76466_77738 hemk protein NEIS2045_(+)_77823_79212 putative integral membrane protein NEIS2044_(+)_79212_79437 hypothetical protein	gene, prmC_1	Release factor glutamine methyltransferase, Na+/H+ antiporter family protein	gene	hypothetical protein, Na+/H+ antiporter family protein	prmC_1_(+)_76466_77738 Release factor glutamine methyltransferase gene_(+)_77823_79212 Na+/H+ antiporter family protein gene_(+)_79212_79437 hypothetical protein	prmC_1	Release factor glutamine methyltransferase	M38750_77045_79175	M38750
M38750	urethritis clade	196049	199229	Neisseria gonorrhoeae	Yes	1	206	2893	82	3181	93.524	97.2437	99.8992	97.2437	97.2437	2.65546	2.65546	2.65546	Neisseria meningitidis	97.2437	2.65546	NEIS1946 (hpuA), NEIS1947 (hpuB)	haemoglobin-haptoglobin utilisation protein	NEIS1947 (hpuB)	haemoglobin-haptoglobin utilisation protein	NEIS1946 (hpuA)	haemoglobin-haptoglobin utilisation protein	NEIS1947 (hpuB)_(-)_195902_198335 haemoglobin-haptoglobin utilisation protein NEIS1946 (hpuA)_(-)_198365_199438 haemoglobin-haptoglobin utilisation protein	gene, lbpA_1	hypothetical protein, Lactoferrin-binding protein A precursor	gene	hypothetical protein	lbpA_1_(-)_195902_198335 Lactoferrin-binding protein A precursor gene_(-)_198365_199352 hypothetical protein	lbpA_1	Lactoferrin-binding protein A precursor	M38750_196049_199229	M38750
M38750	urethritis clade	247986	250202	Neisseria gonorrhoeae	Yes	1	273	1876	68	2217	87.6861	96.5021	99.6399	96.8621	96.0905	2.77778	3.54938	3.13786	Neisseria polysaccharea	96.2963	3.34362	NEIS1899, NEIS1896, NEIS1898	hypothetical protein, 16S ribosomal RNA methyltransferase RsmE	NEIS1899	16S ribosomal RNA methyltransferase RsmE			NEIS1899_(-)_247956_248682 16S ribosomal RNA methyltransferase RsmE NEIS1898_(+)_248890_249685 hypothetical protein NEIS1896_(-)_249902_250178 hypothetical protein	suhB_1, gene, rsmE	hypothetical protein, Inositol-1-monophosphatase, Ribosomal RNA small subunit methyltransferase E			rsmE_(-)_247956_248682 Ribosomal RNA small subunit methyltransferase E suhB_1_(+)_248890_249685 Inositol-1-monophosphatase gene_(-)_249902_250178 hypothetical protein	rsmE	Ribosomal RNA small subunit methyltransferase E	M38750_247986_250202	M38750
M38752	urethritis clade	77045	79175	Neisseria gonorrhoeae	Yes	1	39	2032	60	2131	98.1699	97.1319	100	97.7533	97.1319	2.24665	2.86807	2.86807	Neisseria meningitidis	97.7533	2.24665	NEIS2045, NEIS2046 (hemk)	hemk protein, putative integral membrane protein	NEIS2046 (hemk)	hemk protein	NEIS2045, NEIS2044	hypothetical protein, putative integral membrane protein	NEIS2046 (hemk)_(+)_76466_77738 hemk protein NEIS2045_(+)_77823_79212 putative integral membrane protein NEIS2044_(+)_79212_79437 hypothetical protein	gene, prmC_1	Release factor glutamine methyltransferase, Na+/H+ antiporter family protein	gene	hypothetical protein, Na+/H+ antiporter family protein	prmC_1_(+)_76466_77738 Release factor glutamine methyltransferase gene_(+)_77823_79212 Na+/H+ antiporter family protein gene_(+)_79212_79437 hypothetical protein	prmC_1	Release factor glutamine methyltransferase	M38752_77045_79175	M38752
M38752	urethritis clade	196049	199229	Neisseria gonorrhoeae	Yes	1	206	2893	82	3181	93.524	97.2437	99.8992	97.2437	97.2437	2.65546	2.65546	2.65546	Neisseria meningitidis	97.2437	2.65546	NEIS1946 (hpuA), NEIS1947 (hpuB)	haemoglobin-haptoglobin utilisation protein	NEIS1947 (hpuB)	haemoglobin-haptoglobin utilisation protein	NEIS1946 (hpuA)	haemoglobin-haptoglobin utilisation protein	NEIS1947 (hpuB)_(-)_195902_198335 haemoglobin-haptoglobin utilisation protein NEIS1946 (hpuA)_(-)_198365_199438 haemoglobin-haptoglobin utilisation protein	gene, lbpA_1	hypothetical protein, Lactoferrin-binding protein A precursor	gene	hypothetical protein	lbpA_1_(-)_195902_198335 Lactoferrin-binding protein A precursor gene_(-)_198365_199352 hypothetical protein	lbpA_1	Lactoferrin-binding protein A precursor	M38752_196049_199229	M38752
M38752	urethritis clade	247986	250202	Neisseria gonorrhoeae	Yes	1	273	1876	68	2217	87.6861	96.5021	99.6399	96.8621	96.0905	2.77778	3.54938	3.13786	Neisseria polysaccharea	96.2963	3.34362	NEIS1899, NEIS1896, NEIS1898	hypothetical protein, 16S ribosomal RNA methyltransferase RsmE	NEIS1899	16S ribosomal RNA methyltransferase RsmE			NEIS1899_(-)_247956_248682 16S ribosomal RNA methyltransferase RsmE NEIS1898_(+)_248890_249685 hypothetical protein NEIS1896_(-)_249902_250178 hypothetical protein	suhB_1, gene, rsmE	hypothetical protein, Inositol-1-monophosphatase, Ribosomal RNA small subunit methyltransferase E			rsmE_(-)_247956_248682 Ribosomal RNA small subunit methyltransferase E suhB_1_(+)_248890_249685 Inositol-1-monophosphatase gene_(-)_249902_250178 hypothetical protein	rsmE	Ribosomal RNA small subunit methyltransferase E	M38752_247986_250202	M38752
M38851	urethritis clade	245004	245844	Neisseria meningitidis Nm8663	No	1	595	236	10	841	29.2509	95.935	96.748	96.748	94.7154	0	2.03252	0.813008	Neisseria lactamica	97.9675	-1.21951	NEIS1900 (lgtE), NEIS1901 (lgtB)	lacto-N-neotetraose biosynthesis glycosyl transferase	NEIS1900 (lgtE), NEIS1901 (lgtB)	lacto-N-neotetraose biosynthesis glycosyl transferase			NEIS1901 (lgtB)_(+)_244783_245623 lacto-N-neotetraose biosynthesis glycosyl transferase NEIS1900 (lgtE)_(+)_244783_245623 lacto-N-neotetraose biosynthesis glycosyl transferase	lex1_2, gene, lex1_1	Lipooligosaccharide biosynthesis protein lex-1, hypothetical protein	lex1_2	Lipooligosaccharide biosynthesis protein lex-1	lex1_1_(+)_244783_245623 Lipooligosaccharide biosynthesis protein lex-1 gene_(+)_245634_245730 hypothetical protein lex1_2_(+)_245771_246578 Lipooligosaccharide biosynthesis protein lex-1	lex1_1	Lipooligosaccharide biosynthesis protein lex-1	M38851_245004_245844	M38851
M38851	urethritis clade	367801	369225	Neisseria gonorrhoeae	Yes	1	1	1386	38	1425	99.9298	97.3315	100	97.7528	97.3315	2.24719	2.66854	2.66854	Neisseria meningitidis	97.7528	2.24719	NEIS1764, NEIS1765, NEIS1763	hypothetical protein, sodium/proline symporter, putative chelatase	NEIS1765	sodium/proline symporter	NEIS1763	putative chelatase	NEIS1765_(-)_366670_368197 sodium/proline symporter NEIS1764_(+)_368646_369000 hypothetical protein NEIS1763_(+)_369013_370510 putative chelatase	putP, gene, comM	Membrane fusogenic activity, Sodium/proline symporter, Competence protein ComM	comM	Competence protein ComM	putP_(-)_366670_368197 Sodium/proline symporter gene_(+)_368679_369000 Membrane fusogenic activity comM_(+)_369013_370510 Competence protein ComM	putP	Sodium/proline symporter	M38851_367801_369225	M38851
M38851	urethritis clade	550348	553259	Neisseria gonorrhoeae	Yes	1	181	2631	100	2912	93.7843	96.3383	100	96.1553	96.375	3.84475	3.62505	3.66166	Neisseria meningitidis	96.1553	3.84475	NEIS1588, NEIS1587, NEIS1589	Putative paraquat-inducible protein B, haem utilisation protein, Putative paraquat-inducible protein A	NEIS1589	Putative paraquat-inducible protein B	NEIS1587	haem utilisation protein	NEIS1589_(-)_549463_551104 Putative paraquat-inducible protein B NEIS1588_(-)_551096_552401 Putative paraquat-inducible protein A NEIS1587_(+)_552831_553524 haem utilisation protein	pqiB, gene, pqiA	Paraquat-inducible protein B, Paraquat-inducible protein A, Heme oxygenase	gene	Heme oxygenase	pqiB_(-)_549463_551104 Paraquat-inducible protein B pqiA_(-)_551096_552557 Paraquat-inducible protein A gene_(+)_552894_553524 Heme oxygenase	pqiB	Paraquat-inducible protein B	M38851_550348_553259	M38851
M38851	urethritis clade	723550	723560		No	1	0	5	6	11		45.4545						-45.4545				NEIS1442	2-C-methyl-D-erythritol 4-phosphate cytidylyltransferase	NEIS1442	2-C-methyl-D-erythritol 4-phosphate cytidylyltransferase	NEIS1442	2-C-methyl-D-erythritol 4-phosphate cytidylyltransferase	NEIS1442_(+)_723041_723731 2-C-methyl-D-erythritol 4-phosphate cytidylyltransferase	ispD	2-C-methyl-D-erythritol 4-phosphate cytidylyltransferase	ispD	2-C-methyl-D-erythritol 4-phosphate cytidylyltransferase	ispD_(+)_723041_723731 2-C-methyl-D-erythritol 4-phosphate cytidylyltransferase	ispD	2-C-methyl-D-erythritol 4-phosphate cytidylyltransferase	M38851_723550_723560	M38851
M38851	urethritis clade	975413	975425		No	1	0	8	5	13		61.5385						-61.5385				NEIS1099	putative GTP-binding protein	NEIS1099	putative GTP-binding protein	NEIS1099	putative GTP-binding protein	NEIS1099_(+)_974550_976362 putative GTP-binding protein	typA	GTP-binding protein TypA/BipA	typA	GTP-binding protein TypA/BipA	typA_(+)_974550_976362 GTP-binding protein TypA/BipA	typA	GTP-binding protein TypA/BipA	M38851_975413_975425	M38851
M38851	urethritis clade	1252403	1254819	Neisseria meningitidis alpha14	No	1	19	2289	109	2417	99.2139	95.4545	97.206	97.206	95.4545	0	1.75146	1.75146	Neisseria polysaccharea	95.7882	1.41785	NEIS1354, NEIS1353 (fis), NEIS1355, NEIS1352	Holliday junction resolvase, hypothetical protein, putative ATP-dependent RNA helicase, Fis family transcriptional regulator	NEIS1352	Holliday junction resolvase	NEIS1355	putative ATP-dependent RNA helicase	NEIS1352_(-)_1251986_1252523 Holliday junction resolvase NEIS1353 (fis)_(-)_1252525_1252765 Fis family transcriptional regulator NEIS1354_(-)_1252794_1253805 hypothetical protein NEIS1355_(+)_1254172_1255546 putative ATP-dependent RNA helicase	dusC_2, fis, rhlE_2, ruvC	DNA-binding protein Fis, tRNA-dihydrouridine synthase C, Crossover junction endodeoxyribonuclease RuvC, ATP-dependent RNA helicase RhlE	rhlE_2	ATP-dependent RNA helicase RhlE	ruvC_(-)_1251986_1252523 Crossover junction endodeoxyribonuclease RuvC fis_(-)_1252525_1252765 DNA-binding protein Fis dusC_2_(-)_1252794_1253805 tRNA-dihydrouridine synthase C rhlE_2_(+)_1254172_1255546 ATP-dependent RNA helicase RhlE	ruvC	Crossover junction endodeoxyribonuclease RuvC	M38851_1252403_1254819	M38851
M38851	urethritis clade	1606060	1611888	Neisseria gonorrhoeae	Yes	1	340	5242	247	5829	94.1671	95.5001	99.9453	95.4272	95.5001	4.51813	4.44525	4.44525	Neisseria polysaccharea	95.9009	4.04445	NEIS0552 (rpsO), NEIS0549, NEIS0554, BACT000015 (rpsO), NEIS0550, NEIS0553, NEIS0551	30S ribosomal protein S15, preprotein translocase subunit SecF, polyamine permease inner membrane protein, hypothetical protein, putative polyamine permease ATP-binding protein, preprotein translocase subunit SecD	NEIS0554	polyamine permease inner membrane protein	NEIS0548	hypothetical protein	NEIS0554_(-)_1605553_1606519 polyamine permease inner membrane protein NEIS0553_(-)_1606534_1607659 putative polyamine permease ATP-binding protein NEIS0552 (rpsO)_(-)_1608040_1608310 30S ribosomal protein S15 BACT000015 (rpsO)_(-)_1608040_1608310 30S ribosomal protein S15 NEIS0551_(-)_1608532_1609468 preprotein translocase subunit SecF NEIS0550_(-)_1609471_1611328 preprotein translocase subunit …	potA_2, gene, potH, hdaH, rpsO	30S ribosomal protein S15, Spermidine/putrescine import ATP-binding protein PotA, preprotein translocase subunit SecF, Histone deacetylase-like amidohydrolase, preprotein translocase subunit YajC, Putrescine transport system permease protein PotH, preprotein translocase subunit SecD	hdaH	Histone deacetylase-like amidohydrolase	potH_(-)_1605553_1606519 Putrescine transport system permease protein PotH potA_2_(-)_1606534_1607659 Spermidine/putrescine import ATP-binding protein PotA rpsO_(-)_1608040_1608310 30S ribosomal protein S15 gene_(-)_1608532_1609468 preprotein translocase subunit SecF gene_(-)_1609471_1611325 preprotein translocase subunit SecD gene_(-)_1611536_1611803 preprotein translocase subunit YajC hdaH_(+)_…	potH	Putrescine transport system permease protein PotH	M38851_1606060_1611888	M38851
M38852	urethritis clade	292608	293264	Neisseria gonorrhoeae	Yes	1	0	641	16	657	100	97.5647	100	99.0868	99.0868	0.913242	0.913242	2.43531	Neisseria meningitidis	99.0868	0.913242	NEIS1844 (pilF)	type IV biogenesis protein	NEIS1844 (pilF)	type IV biogenesis protein	NEIS1842	hypothetical protein	NEIS1844 (pilF)_(+)_291505_293182 type IV biogenesis protein NEIS1842_(-)_293266_293476 hypothetical protein	epsE_2	Type II secretion system protein E	yacG	DNA gyrase inhibitor YacG	epsE_2_(+)_291505_293182 Type II secretion system protein E yacG_(-)_293266_293476 DNA gyrase inhibitor YacG	epsE_2	Type II secretion system protein E	M38852_292608_293264	M38852
M38852	urethritis clade	352876	353430		No	1	547	3	5	555		37.5						-37.5											gene	Transposase DDE domain protein	gene	Transposase DDE domain protein	gene_(-)_352696_353503 Transposase DDE domain protein	gene	Transposase DDE domain protein	M38852_352876_353430	M38852
M38852	urethritis clade	750320	752900	Neisseria gonorrhoeae	Yes	1	3	2490	88	2581	99.8838	96.5865	99.9612	96.8192	96.5865	3.14197	3.37471	3.37471	Neisseria meningitidis	96.8192	3.14197	NEIS1420, NEIS1422	hypothetical protein, fimbrial assembly protein			NEIS1420	hypothetical protein	NEIS1422_(+)_750332_751121 fimbrial assembly protein NEIS1420_(+)_751488_753045 hypothetical protein	gene, corC_1	hypothetical protein, Magnesium and cobalt efflux protein CorC	corC_1	Magnesium and cobalt efflux protein CorC	gene_(+)_750332_751121 hypothetical protein corC_1_(+)_751488_753045 Magnesium and cobalt efflux protein CorC			M38852_750320_752900	M38852
M38854	urethritis clade	309868	310459	Neisseria meningitidis	No	1	0	551	41	592	100	93.0743	100	100	93.0743	0	6.92568	6.92568	Neisseria sp	99.8311	0.168919	NEIS1823, NEIS1822	D-tyrosyl-tRNA(Tyr) deacylase, tRNA-dihydrouridine synthase A	NEIS1823	D-tyrosyl-tRNA(Tyr) deacylase	NEIS1822	tRNA-dihydrouridine synthase A	NEIS1823_(+)_309797_310289 D-tyrosyl-tRNA(Tyr) deacylase NEIS1822_(+)_310319_311330 tRNA-dihydrouridine synthase A	dtd, dus	D-tyrosyl-tRNA(Tyr) deacylase, putative tRNA-dihydrouridine synthase	dus	putative tRNA-dihydrouridine synthase	dtd_(+)_309797_310289 D-tyrosyl-tRNA(Tyr) deacylase dus_(+)_310319_311330 putative tRNA-dihydrouridine synthase	dtd	D-tyrosyl-tRNA(Tyr) deacylase	M38854_309868_310459	M38854
M38854	urethritis clade	331652	331663		No	1	0	8	4	12		66.6667						-66.6667				NEIS0597 (mafB_MGI-1 or mafB2_MGI-2)	MafB1/MafB2 toxin protein	NEIS0597 (mafB_MGI-1 or mafB2_MGI-2)	MafB1/MafB2 toxin protein	NEIS0597 (mafB_MGI-1 or mafB2_MGI-2)	MafB1/MafB2 toxin protein	NEIS0597 (mafB_MGI-1 or mafB2_MGI-2)_(-)_330848_332375 MafB1/MafB2 toxin protein	gene	hypothetical protein	gene	hypothetical protein	gene_(-)_330848_332375 hypothetical protein	gene	hypothetical protein	M38854_331652_331663	M38854
M38854	urethritis clade	579341	579378	Neisseria meningitidis 8013	No	1	0	34	4	38	100	89.4737	100	100	100	0	0	10.5263	Neisseria lactamica	97.3684	2.63158	sRNA25b, FfrR_Regulon	, small regulatory RNA	sRNA25b, FfrR_Regulon	, small regulatory RNA	sRNA25b, FfrR_Regulon	, small regulatory RNA	FfrR_Regulon_(-)_579304_579673 sRNA25b_(-)_579324_579415 small regulatory RNA								M38854_579341_579378	M38854
M38855	urethritis clade	101097	101110		No	1	0	9	5	14		64.2857						-64.2857				NEIS2022	hypothetical protein	NEIS2022	hypothetical protein	NEIS2022	hypothetical protein	NEIS2022_(-)_100939_101815 hypothetical protein	idi	Isopentenyl-diphosphate Delta-isomerase	idi	Isopentenyl-diphosphate Delta-isomerase	idi_(-)_100939_101815 Isopentenyl-diphosphate Delta-isomerase	idi	Isopentenyl-diphosphate Delta-isomerase	M38855_101097_101110	M38855
M38855	urethritis clade	2007156	2011427	Neisseria gonorrhoeae	Yes	1	2	4040	230	4272	99.9532	94.6136	100	95.7845	94.6136	4.21546	5.38642	5.38642	Neisseria meningitidis	95.7845	4.21546	NEIS0178, NEIS0177, NEIS0176, NEIS0175, NEIS0174	ribosome recycling factor, putative undecaprenyl diphosphate synthase, phosphatidate cytidylyltransferase, 1-deoxy-D-xylulose 5-phosphate reductoisomerase, putative inner membrane protease	NEIS0178	ribosome recycling factor	NEIS0174	putative inner membrane protease	NEIS0178_(+)_2007121_2007679 ribosome recycling factor NEIS0177_(+)_2007734_2008481 putative undecaprenyl diphosphate synthase NEIS0176_(+)_2008483_2009281 phosphatidate cytidylyltransferase NEIS0175_(+)_2009285_2010521 1-deoxy-D-xylulose 5-phosphate reductoisomerase NEIS0174_(+)_2010555_2011896 putative inner membrane protease	dxr, frr, rseP, ispU, cdsA	Ditrans,polycis-undecaprenyl-diphosphate synthase ((2E,6E)-farnesyl-diphosphate specific), Regulator of sigma-E protease RseP, Phosphatidate cytidylyltransferase, Ribosome-recycling factor, 1-deoxy-D-xylulose 5-phosphate reductoisomerase	rseP	Regulator of sigma-E protease RseP	frr_(+)_2007121_2007679 Ribosome-recycling factor ispU_(+)_2007734_2008481 Ditrans,polycis-undecaprenyl-diphosphate synthase ((2E,6E)-farnesyl-diphosphate specific) cdsA_(+)_2008483_2009281 Phosphatidate cytidylyltransferase dxr_(+)_2009285_2010521 1-deoxy-D-xylulose 5-phosphate reductoisomerase rseP_(+)_2010555_2011896 Regulator of sigma-E protease RseP	frr	Ribosome-recycling factor	M38855_2007156_2011427	M38855
M38857	urethritis clade	293695	293702		No	1	0	5	3	8		62.5						-62.5				NEIS1841	hypothetical protein	NEIS1841	hypothetical protein	NEIS1841	hypothetical protein	NEIS1841_(-)_293468_294101 hypothetical protein	coaE	Dephospho-CoA kinase	coaE	Dephospho-CoA kinase	coaE_(-)_293468_294101 Dephospho-CoA kinase	coaE	Dephospho-CoA kinase	M38857_293695_293702	M38857
M38859	urethritis clade	279208	279213		No	1	0	3	3	6		50						-50						NEIS1857	hypothetical protein			NEIS1857_(-)_278218_279187 hypothetical protein					gene_(-)_278218_279187 hypothetical protein	gene	hypothetical protein	M38859_279208_279213	M38859
M38860	urethritis clade	244935	245076	Neisseria meningitidis H44/76	No	1	0	138	4	142	100	97.1831	100	100	97.1831	0	2.8169	2.8169	Neisseria sp	97.8873	2.11268	NEIS1900 (lgtE), NEIS1901 (lgtB)	lacto-N-neotetraose biosynthesis glycosyl transferase	NEIS1900 (lgtE), NEIS1901 (lgtB)	lacto-N-neotetraose biosynthesis glycosyl transferase	NEIS1900 (lgtE), NEIS1901 (lgtB)	lacto-N-neotetraose biosynthesis glycosyl transferase	NEIS1901 (lgtB)_(+)_244783_245623 lacto-N-neotetraose biosynthesis glycosyl transferase NEIS1900 (lgtE)_(+)_244783_245623 lacto-N-neotetraose biosynthesis glycosyl transferase	lex1_1	Lipooligosaccharide biosynthesis protein lex-1	lex1_1	Lipooligosaccharide biosynthesis protein lex-1	lex1_1_(+)_244783_245623 Lipooligosaccharide biosynthesis protein lex-1	lex1_1	Lipooligosaccharide biosynthesis protein lex-1	M38860_244935_245076	M38860
M38860	urethritis clade	566051	566100	Neisseria meningitidis 81858	No	1	0	43	7	50	100	86	96	96	100	0	-4	10																		M38860_566051_566100	M38860
M38861	urethritis clade	245004	245844	Neisseria meningitidis Nm8663	No	1	595	237	9	841	29.2509	96.3415	96.748	96.748	94.7154	0	2.03252	0.406504	Neisseria lactamica	97.9675	-1.21951	NEIS1900 (lgtE), NEIS1901 (lgtB)	lacto-N-neotetraose biosynthesis glycosyl transferase	NEIS1900 (lgtE), NEIS1901 (lgtB)	lacto-N-neotetraose biosynthesis glycosyl transferase			NEIS1901 (lgtB)_(+)_244783_245623 lacto-N-neotetraose biosynthesis glycosyl transferase NEIS1900 (lgtE)_(+)_244783_245623 lacto-N-neotetraose biosynthesis glycosyl transferase	lex1_2, gene, lex1_1	Lipooligosaccharide biosynthesis protein lex-1, hypothetical protein	lex1_2	Lipooligosaccharide biosynthesis protein lex-1	lex1_1_(+)_244783_245623 Lipooligosaccharide biosynthesis protein lex-1 gene_(+)_245634_245730 hypothetical protein lex1_2_(+)_245771_246578 Lipooligosaccharide biosynthesis protein lex-1	lex1_1	Lipooligosaccharide biosynthesis protein lex-1	M38861_245004_245844	M38861
M38862	urethritis clade	184581	187014	Neisseria meningitidis	No	1	4	2351	79	2434	99.8357	96.749	99.0123	99.0123	96.749	0	2.26337	2.26337				NEIS1957	DNA polymerase I			NEIS1957	DNA polymerase I	NEIS1957_(-)_184806_187599 DNA polymerase I	polA	DNA polymerase I	polA	DNA polymerase I	polA_(-)_184806_187599 DNA polymerase I			M38862_184581_187014	M38862
M38862	urethritis clade	219406	221283	Neisseria meningitidis Nm10259	No	1	1	1830	47	1878	99.9468	97.496	99.3607	99.3607	97.7091	0	1.65157	1.86468	Neisseria polysaccharea	96.6969	2.66383	NEIS1927, NEIS1926	putative inner membrane protein, cadmium resistance protein			NEIS1926	putative inner membrane protein	NEIS1927_(+)_219576_220218 cadmium resistance protein NEIS1926_(+)_220312_222025 putative inner membrane protein	gene	hypothetical protein, Cadmium resistance transporter	gene	hypothetical protein	gene_(+)_219588_220218 Cadmium resistance transporter gene_(+)_220363_222025 hypothetical protein			M38862_219406_221283	M38862
M38862	urethritis clade	221810	225679	Neisseria meningitidis Nm11003	No	1	7	3769	94	3870	99.8191	97.5667	98.6021	98.6021	97.9808	0	0.621279	1.03546	Neisseria polysaccharea	96.8936	1.70852	NEIS1922, NEIS1925, BACT000021 (rpsU), NEIS1921 (rpsU), NEIS1926, NEIS1924 (regG), NEIS1920	putative inner membrane protein, pilE expression regulator/putative sspA-like protein, 30S ribosomal protein S21, ClpXP protease specificity-enhancing factor, hypothetical protein, putative transglycosylase	NEIS1926	putative inner membrane protein	NEIS1920	putative transglycosylase	NEIS1926_(+)_220312_222025 putative inner membrane protein NEIS1925_(+)_222141_222747 pilE expression regulator/putative sspA-like protein NEIS1924 (regG)_(+)_222818_223211 ClpXP protease specificity-enhancing factor NEIS1922_(-)_223409_223814 hypothetical protein BACT000021 (rpsU)_(-)_223987_224200 30S ribosomal protein S21 NEIS1921 (rpsU)_(-)_223987_224200 30S ribosomal protein S21 NEIS1920_(-)…	sspA, gene, rpsU, slt	Yqey-like protein, 30S ribosomal protein S21, hypothetical protein, Stringent starvation protein A, Soluble lytic murein transglycosylase precursor	slt	Soluble lytic murein transglycosylase precursor	gene_(+)_220363_222025 hypothetical protein sspA_(+)_222141_222747 Stringent starvation protein A gene_(+)_222818_223211 hypothetical protein gene_(-)_223409_223856 Yqey-like protein rpsU_(-)_223987_224200 30S ribosomal protein S21 slt_(-)_224488_226336 Soluble lytic murein transglycosylase precursor	gene	hypothetical protein	M38862_221810_225679	M38862
M38862	urethritis clade	244935	245076	Neisseria meningitidis H44/76	No	1	0	138	4	142	100	97.1831	100	100	97.1831	0	2.8169	2.8169	Neisseria sp	97.8873	2.11268	NEIS1900 (lgtE), NEIS1901 (lgtB)	lacto-N-neotetraose biosynthesis glycosyl transferase	NEIS1900 (lgtE), NEIS1901 (lgtB)	lacto-N-neotetraose biosynthesis glycosyl transferase	NEIS1900 (lgtE), NEIS1901 (lgtB)	lacto-N-neotetraose biosynthesis glycosyl transferase	NEIS1901 (lgtB)_(+)_244783_245623 lacto-N-neotetraose biosynthesis glycosyl transferase NEIS1900 (lgtE)_(+)_244783_245623 lacto-N-neotetraose biosynthesis glycosyl transferase	lex1_1	Lipooligosaccharide biosynthesis protein lex-1	lex1_1	Lipooligosaccharide biosynthesis protein lex-1	lex1_1_(+)_244783_245623 Lipooligosaccharide biosynthesis protein lex-1	lex1_1	Lipooligosaccharide biosynthesis protein lex-1	M38862_244935_245076	M38862
M38862	urethritis clade	276068	277237	Neisseria meningitidis 93003	No	1	30	1089	51	1170	97.4359	95.5263	96.6667	96.6667	95.9649	0	0.701754	1.14035	Neisseria gonorrhoeae	96.0526	0.614035	NEIS1858, NEIS1859	hypothetical protein, autotransporter A	NEIS1859	autotransporter A	NEIS1858	hypothetical protein	NEIS1859_(+)_274453_276313 autotransporter A NEIS1858_(+)_276548_278018 hypothetical protein	gene, aidA-I	AIDA-I autotransporter precursor, TPR repeat-containing protein precursor	gene	TPR repeat-containing protein precursor	aidA-I_(+)_274453_276313 AIDA-I autotransporter precursor gene_(+)_276587_278018 TPR repeat-containing protein precursor	aidA-I	AIDA-I autotransporter precursor	M38862_276068_277237	M38862
M38862	urethritis clade	277868	277989	Neisseria lactamica Y92-1009	Yes	1	0	117	5	122	100	95.9016	100	97.541	95.9016	2.45902	4.09836	4.09836	Neisseria gonorrhoeae	99.1803	0.819672	NEIS1858	hypothetical protein	NEIS1858	hypothetical protein	NEIS1858	hypothetical protein	NEIS1858_(+)_276548_278018 hypothetical protein	gene	TPR repeat-containing protein precursor	gene	TPR repeat-containing protein precursor	gene_(+)_276587_278018 TPR repeat-containing protein precursor	gene	TPR repeat-containing protein precursor	M38862_277868_277989	M38862
M38862	urethritis clade	1188329	1188864	Neisseria meningitidis	No	1	0	524	12	536	100	97.7612	98.694	98.694	97.7612	0	0.932836	0.932836	Neisseria sp	97.9478	0.746269	NEIS1294	iron/sulphur-binding oxidoreductase	NEIS1294	iron/sulphur-binding oxidoreductase	NEIS1295	pyridoxamine 5'-phosphate oxidase	NEIS1294_(+)_1187762_1188773 iron/sulphur-binding oxidoreductase NEIS1295_(-)_1188901_1189534 pyridoxamine 5'-phosphate oxidase	ascD	CDP-6-deoxy-L-threo-D-glycero-4-hexulose-3- dehydrase reductase	pdxH	Pyridoxine/pyridoxamine 5'-phosphate oxidase	ascD_(+)_1187762_1188773 CDP-6-deoxy-L-threo-D-glycero-4-hexulose-3- dehydrase reductase pdxH_(-)_1188901_1189534 Pyridoxine/pyridoxamine 5'-phosphate oxidase	ascD	CDP-6-deoxy-L-threo-D-glycero-4-hexulose-3- dehydrase reductase	M38862_1188329_1188864	M38862
M38862	urethritis clade	1192936	1193877	Neisseria meningitidis	No	1	57	819	66	942	93.949	92.5424	100	100	92.5424	0	7.45763	7.45763				NEIS1298	exodeoxyribonuclease VII large subunit	NEIS1298	exodeoxyribonuclease VII large subunit	NEIS1298	exodeoxyribonuclease VII large subunit	NEIS1298_(-)_1192863_1194219 exodeoxyribonuclease VII large subunit	xseA	Exodeoxyribonuclease 7 large subunit	xseA	Exodeoxyribonuclease 7 large subunit	xseA_(-)_1192863_1194273 Exodeoxyribonuclease 7 large subunit	xseA	Exodeoxyribonuclease 7 large subunit	M38862_1192936_1193877	M38862
M38862	urethritis clade	1757468	1759976	Neisseria gonorrhoeae	Yes	1	5	2442	62	2509	99.8007	97.524	99.9201	97.7636	97.524	2.15655	2.39617	2.39617	Neisseria meningitidis	97.7636	2.15655	NEIS0414, NEIS0415	penicillin-binding protein 1, ribosome biogenesis GTP-binding protein YsxC	NEIS0415	ribosome biogenesis GTP-binding protein YsxC	NEIS0414	penicillin-binding protein 1	NEIS0415_(+)_1756850_1757480 ribosome biogenesis GTP-binding protein YsxC NEIS0414_(-)_1757600_1759997 penicillin-binding protein 1	mrcA, engB	putative GTP-binding protein EngB, Penicillin-binding protein 1A	mrcA	Penicillin-binding protein 1A	engB_(+)_1756850_1757480 putative GTP-binding protein EngB mrcA_(-)_1757600_1759997 Penicillin-binding protein 1A	engB	putative GTP-binding protein EngB	M38862_1757468_1759976	M38862
M38862	urethritis clade	1761177	1761802	Neisseria gonorrhoeae	Yes	1	0	613	13	626	100	97.9233	100	98.0831	97.9233	1.91693	2.07668	2.07668	Neisseria meningitidis	98.0831	1.91693	NEIS0411 (pilN), NEIS0412 (pilM)	type IV biogenesis protein	NEIS0412 (pilM)	type IV biogenesis protein	NEIS0411 (pilN)	type IV biogenesis protein	NEIS0412 (pilM)_(+)_1760148_1761264 type IV biogenesis protein NEIS0411 (pilN)_(+)_1761266_1761866 type IV biogenesis protein	gene	Competence protein A, Fimbrial assembly protein (PilN)	gene	Fimbrial assembly protein (PilN)	gene_(+)_1760148_1761264 Competence protein A gene_(+)_1761266_1761866 Fimbrial assembly protein (PilN)	gene	Competence protein A	M38862_1761177_1761802	M38862
M38862	urethritis clade	1770411	1770591	Neisseria meningitidis 2001001	No	1	0	165	16	181	100	91.1602	100	100	90.6077	0	9.39227	8.83978	Neisseria polysaccharea	95.5801	4.41989	NEIS0404	transcriptional regulator NrdR	NEIS0404	transcriptional regulator NrdR	NEIS0403, NEIS0404	transcriptional regulator NrdR, putative diaminohydroxyphosphoribosylaminopyrimidine deaminase/phosphoribosylamino)uracil reductase	NEIS0404_(+)_1770138_1770603 transcriptional regulator NrdR NEIS0403_(+)_1770635_1771745 putative diaminohydroxyphosphoribosylaminopyrimidine deaminase/phosphoribosylamino)uracil reductase	nrdR	Transcriptional repressor NrdR	nrdR, ribD	Transcriptional repressor NrdR, Riboflavin biosynthesis protein RibD	nrdR_(+)_1770138_1770603 Transcriptional repressor NrdR ribD_(+)_1770635_1771745 Riboflavin biosynthesis protein RibD	nrdR	Transcriptional repressor NrdR	M38862_1770411_1770591	M38862
M38862	urethritis clade	1772664	1783767	Neisseria meningitidis	No	1	2800	7899	405	11104	74.7839	95.1228	93.9427	93.9427	95.1349	0	-1.1922	-1.18015	Neisseria sp	95.4841	-1.54143	NEIS0394, NEIS0395, NEIS2840 (pglB2b), NEIS0402 (pglF), NEIS0397 (pglC), NEIS0396 (pglD), NEIS0398, NEIS0400 (pglH), NEIS2839 (pglB2a)	, valine--pyruvate transaminase, glycosyltransferase, phosphoglycosyltransferase, putative lipopolysaccharide biosynthesis translocase, hypothetical protein, glyceramido group transferase with ATP grasp domain, pilin glycosylation protein	NEIS0402 (pglF)	putative lipopolysaccharide biosynthesis translocase			NEIS0402 (pglF)_(+)_1771939_1773361 putative lipopolysaccharide biosynthesis translocase NEIS0400 (pglH)_(+)_1774445_1775618 glycosyltransferase NEIS2839 (pglB2a)_(+)_1775610_1776228 phosphoglycosyltransferase NEIS2840 (pglB2b)_(+)_1776214_1777189 glyceramido group transferase with ATP grasp domain NEIS0398_(+)_1777175_1777862 NEIS0397 (pglC)_(+)_1778333_1779509 pilin glycosylation protein NEIS03…	btrR, gene, yjjG, pglF, mshA_2, avtA, epsL	D-inositol 3-phosphate glycosyltransferase, Polysaccharide biosynthesis protein, Glycosyl transferases group 1, UDP-N-acetyl-alpha-D-glucosamine C6 dehydratase, L-glutamine:2-deoxy-scyllo-inosose aminotransferase, hypothetical protein, carbamoyl phosphate synthase-like protein, Pyrimidine 5'-nucleotidase YjjG, Valine--pyruvate aminotransferase, putative sugar transferase EpsL			gene_(+)_1771939_1773361 Polysaccharide biosynthesis protein gene_(+)_1773357_1773972 hypothetical protein mshA_2_(+)_1773916_1774432 D-inositol 3-phosphate glycosyltransferase gene_(+)_1774445_1775618 Glycosyl transferases group 1 epsL_(+)_1775610_1776228 putative sugar transferase EpsL gene_(+)_1776214_1777189 carbamoyl phosphate synthase-like protein yjjG_(+)_1777175_1777862 Pyrimidine 5'-nucl…	gene	Polysaccharide biosynthesis protein	M38862_1772664_1783767	M38862
M38862	urethritis clade	1931227	1932642	Neisseria meningitidis LNP27256	No	1	0	1364	52	1416	100	96.3277	96.3277	96.3277	96.3277	0	0	0	Neisseria polysaccharea	95.6921	0.635593	NEIS0251, NEIS0250	NADH dehydrogenase subunit L, hypothetical protein	NEIS0251	NADH dehydrogenase subunit L	NEIS0250	hypothetical protein	NEIS0251_(-)_1930426_1932451 NADH dehydrogenase subunit L NEIS0250_(-)_1932499_1932841 hypothetical protein	gene, nuoL	hypothetical protein, NADH-quinone oxidoreductase subunit L	gene	hypothetical protein	nuoL_(-)_1930426_1932451 NADH-quinone oxidoreductase subunit L gene_(-)_1932499_1932838 hypothetical protein	nuoL	NADH-quinone oxidoreductase subunit L	M38862_1931227_1932642	M38862
M38873	urethritis clade	446339	448759	Neisseria gonorrhoeae	Yes	1	87	2249	85	2421	96.4064	96.3582	99.6572	96.4867	96.3582	3.17052	3.29906	3.29906	Neisseria meningitidis	96.4867	3.17052	NEIS1690 (tbpA), NEIP1690	, Transferrin-binding protein 1	NEIS1690 (tbpA), NEIP1690	, Transferrin-binding protein 1			NEIS1690 (tbpA)_(+)_445902_448647 NEIP1690_(+)_445902_448644 Transferrin-binding protein 1	tbp1	Transferrin-binding protein 1 precursor			tbp1_(+)_445902_448647 Transferrin-binding protein 1 precursor	tbp1	Transferrin-binding protein 1 precursor	M38873_446339_448759	M38873
M38873	urethritis clade	914779	915753	Neisseria meningitidis Nm6938	No	1	2	940	33	975	99.7949	96.6084	100	100	96.6084	0	3.39157	3.39157	Neisseria sp	97.4306	2.56937	NEIS1031, NEIS1032	gamma-glutamyl phosphate reductase, putative cell-division protein	NEIS1031	putative cell-division protein	NEIS1032	gamma-glutamyl phosphate reductase	NEIS1031_(+)_911869_914902 putative cell-division protein NEIS1032_(-)_915126_916389 gamma-glutamyl phosphate reductase	ftsK_1, proA	Gamma-glutamyl phosphate reductase, DNA translocase FtsK	proA	Gamma-glutamyl phosphate reductase	ftsK_1_(+)_911869_914902 DNA translocase FtsK proA_(-)_915126_916389 Gamma-glutamyl phosphate reductase	ftsK_1	DNA translocase FtsK	M38873_914779_915753	M38873
M38896	urethritis clade	353791	357383	Neisseria meningitidis	No	1	169	3298	126	3593	95.2964	96.3201	99.7079	99.7079	96.3201	0	3.38785	3.38785				NEIS1772, NEIS1771, NEIS1773	putative cytoplasmic membrane protein, L-aspartate oxidase, quinolinate synthetase	NEIS1773	L-aspartate oxidase	NEIS1771	putative cytoplasmic membrane protein	NEIS1773_(-)_353685_355194 L-aspartate oxidase NEIS1772_(-)_355399_356512 quinolinate synthetase NEIS1771_(+)_356818_357757 putative cytoplasmic membrane protein	nadA, gene, nadB	hypothetical protein, L-aspartate oxidase, Quinolinate synthase A	gene	hypothetical protein	nadB_(-)_353685_355194 L-aspartate oxidase nadA_(-)_355399_356512 Quinolinate synthase A gene_(+)_356818_357757 hypothetical protein	nadB	L-aspartate oxidase	M38896_353791_357383	M38896
M38896	urethritis clade	411026	411600	Neisseria meningitidis NM3001	No	1	14	551	10	575	97.5652	98.2175	100	100	98.2175	0	1.78253	1.78253	Neisseria sp	99.1087	0.891266	NEIS1721	oxidoreductase	NEIS1721	oxidoreductase	NEIS1720	hypothetical protein	NEIS1721_(-)_410666_411539 oxidoreductase NEIS1720_(+)_411623_412436 hypothetical protein	tyrA	T-protein	gene	2-oxoglutaramate amidase	tyrA_(-)_410666_411539 T-protein gene_(+)_411623_412436 2-oxoglutaramate amidase	tyrA	T-protein	M38896_411026_411600	M38896
M38896	urethritis clade	450420	455988	Neisseria meningitidis Nm1140	No	1	113	5274	182	5569	97.9709	96.6642	99.4685	99.4685	97.2507	0	2.21774	2.80425	Neisseria sp	98.1855	1.28299	NEIS1689, BACT000020 (rpsT), NEIS1688 (rpsT), NEIS1686, NEIS1684, NEIP1687, NEIS1683, NEIS1687	aspartyl-tRNA synthetase, hypothetical protein, outer membrane phospholipase A precursor (ec 3.1.1.32), 30S ribosomal protein S20, putative polyamine permease substrate-binding protein, putative integral membrane protein, Phospholipase A1	NEIS1689	putative polyamine permease substrate-binding protein	NEIS1683	hypothetical protein	NEIS1689_(-)_449970_451113 putative polyamine permease substrate-binding protein BACT000020 (rpsT)_(+)_451415_451679 30S ribosomal protein S20 NEIS1688 (rpsT)_(+)_451415_451679 30S ribosomal protein S20 NEIP1687_(+)_451860_452985 Phospholipase A1 NEIS1687_(+)_451860_452988 outer membrane phospholipase A precursor (ec 3.1.1.32) NEIS1686_(+)_453094_453832 putative integral membrane protein NEIS1684…	gene, aspS, potF_1, rpsT	Putrescine-binding periplasmic protein precursor, hypothetical protein, 30S ribosomal protein S20, Putative phospholipase A1 precursor, Aspartate--tRNA ligase	gene	hypothetical protein	potF_1_(-)_449970_451113 Putrescine-binding periplasmic protein precursor rpsT_(+)_451415_451679 30S ribosomal protein S20 gene_(+)_451908_452988 Putative phospholipase A1 precursor gene_(+)_453130_453832 hypothetical protein aspS_(+)_453889_455698 Aspartate--tRNA ligase gene_(+)_455848_456133 hypothetical protein	potF_1	Putrescine-binding periplasmic protein precursor	M38896_450420_455988	M38896
M38896	urethritis clade	499145	506507	Neisseria gonorrhoeae	Yes	1	704	6249	410	7363	90.4387	93.8429	96.8464	94.8641	93.8279	1.98228	3.01847	3.00345	Neisseria meningitidis	94.8641	1.98228	NEIS1634, NEIS1635, NEIS1637, NEIS1633, NEIP1634, pro_NEIS1635, NEIS1636	Membrane fusion protein, drug efflux protein, mtrR promoter, hypothetical protein, transcriptional regulator, membrane fusion protein	NEIS1637	hypothetical protein	NEIS1633	drug efflux protein	NEIS1637_(-)_498757_500326 hypothetical protein NEIS1636_(+)_500614_500872 hypothetical protein NEIS1635_(-)_501150_501783 transcriptional regulator pro_NEIS1635_(-)_501783_501850 mtrR promoter NEIS1634_(+)_502186_503425 membrane fusion protein NEIP1634_(+)_502186_503422 Membrane fusion protein NEIS1633_(+)_503436_506640 drug efflux protein	abgT, gene, mexA, mtrR, mexB	Multidrug resistance protein MexB, Multidrug resistance protein MexA precursor, p-aminobenzoyl-glutamate transport protein, HTH-type transcriptional regulator MtrR, hypothetical protein	mexB	Multidrug resistance protein MexB	abgT_(-)_498757_500326 p-aminobenzoyl-glutamate transport protein gene_(+)_500659_500872 hypothetical protein mtrR_(-)_501150_501783 HTH-type transcriptional regulator MtrR mexA_(+)_502186_503425 Multidrug resistance protein MexA precursor mexB_(+)_503436_506640 Multidrug resistance protein MexB	abgT	p-aminobenzoyl-glutamate transport protein	M38896_499145_506507	M38896
M38896	urethritis clade	1075599	1080861	Neisseria meningitidis NM2795	No	1	97	5006	160	5263	98.1569	96.9028	99.3999	99.3999	96.9028	0	2.4971	2.4971	Neisseria lactamica	97.2319	2.16802	NEIS1194 (modB), NEIS1192, NEIS1193, NEIS1191	hypothetical protein, C32 tRNA thiolase, Type III restriction/modification system methyltransferase, type III restriction-modification system endonuclease protein	NEIS1191	hypothetical protein	NEIS1194 (modB)	Type III restriction/modification system methyltransferase	NEIS1191_(+)_1075565_1076432 hypothetical protein NEIS1192_(+)_1076529_1077489 C32 tRNA thiolase NEIS1193_(-)_1077582_1080522 type III restriction-modification system endonuclease protein NEIS1194 (modB)_(-)_1080534_1082479 Type III restriction/modification system methyltransferase	ttcA, ygfZ, gene	tRNA-modifying protein YgfZ, Type III restriction enzyme, res subunit, putative methyltransferase, tRNA 2-thiocytidine biosynthesis protein TtcA	gene	putative methyltransferase	ygfZ_(+)_1075565_1076432 tRNA-modifying protein YgfZ ttcA_(+)_1076529_1077489 tRNA 2-thiocytidine biosynthesis protein TtcA gene_(-)_1077582_1080522 Type III restriction enzyme, res subunit gene_(-)_1080534_1082397 putative methyltransferase	ygfZ	tRNA-modifying protein YgfZ	M38896_1075599_1080861	M38896
M38896	urethritis clade	1120932	1122933	Neisseria gonorrhoeae	Yes	1	212	1733	57	2002	89.4106	96.8156	100	96.8156	96.8156	3.18436	3.18436	3.18436	Neisseria meningitidis	96.8156	3.18436	NEIS1236, NEIS1234, NEIS1235	putative ribosomal small subunit pseudouridine synthase, pseudo, putative membrane bound murein transglycosylase	NEIS1234	putative membrane bound murein transglycosylase	NEIS1236	pseudo	NEIS1234_(+)_1119510_1121487 putative membrane bound murein transglycosylase NEIS1235_(+)_1121554_1122247 putative ribosomal small subunit pseudouridine synthase NEIS1236_(+)_1122697_1124103 pseudo	mltD, gene, rsuA	hypothetical protein, Ribosomal small subunit pseudouridine synthase A, Membrane-bound lytic murein transglycosylase D precursor	gene	hypothetical protein	mltD_(+)_1119510_1121487 Membrane-bound lytic murein transglycosylase D precursor rsuA_(+)_1121554_1122247 Ribosomal small subunit pseudouridine synthase A gene_(+)_1122895_1123234 hypothetical protein	mltD	Membrane-bound lytic murein transglycosylase D precursor	M38896_1120932_1122933	M38896
M38896	urethritis clade	1265039	1266639	Neisseria meningitidis alpha710	No	1	254	1293	54	1601	84.1349	95.9911	97.4759	97.4759	95.6941	0	1.78174	1.48478	Neisseria sp	84.1871	13.2888	NEIP1364, NEIS1364 (porA), PorA_VR1, PorA_VR2, 'porA	, PorA, porin, class 1 outer membrane protein, Outer membrane protein PorA	NEIP1364, 'porA, NEIS1364 (porA)	, PorA, porin, class 1 outer membrane protein, Outer membrane protein PorA			NEIS1364 (porA)_(-)_1264829_1265999 PorA, porin, class 1 outer membrane protein 'porA_(-)_1264832_1265942 NEIP1364_(-)_1264832_1265999 Outer membrane protein PorA PorA_VR2_(-)_1265378_1265432 PorA_VR1_(-)_1265834_1265873	porA	Major outer membrane protein P.IA precursor			porA_(-)_1264829_1265999 Major outer membrane protein P.IA precursor	porA	Major outer membrane protein P.IA precursor	M38896_1265039_1266639	M38896
M38896	urethritis clade	1268024	1270814	Neisseria meningitidis	No	1	1	2724	66	2791	99.9642	97.6344	99.3548	99.3548	97.6344	0	1.72043	1.72043	Neisseria sp	97.8853	1.46953	NEIS1368, NEIS1366, NEIS1367	3-phosphoshikimate 1-carboxyvinyltransferase, putative lipoprotein, phopholipase D-family protein	NEIS1366	3-phosphoshikimate 1-carboxyvinyltransferase	NEIS1368	phopholipase D-family protein	NEIS1366_(+)_1267835_1269137 3-phosphoshikimate 1-carboxyvinyltransferase NEIS1367_(-)_1269179_1269713 putative lipoprotein NEIS1368_(-)_1269920_1271498 phopholipase D-family protein	clsA, aroA, mepH_2	3-phosphoshikimate 1-carboxyvinyltransferase, Murein DD-endopeptidase MepH precursor, Major cardiolipin synthase ClsA	clsA	Major cardiolipin synthase ClsA	aroA_(+)_1267835_1269137 3-phosphoshikimate 1-carboxyvinyltransferase mepH_2_(-)_1269179_1269713 Murein DD-endopeptidase MepH precursor clsA_(-)_1269920_1271498 Major cardiolipin synthase ClsA	aroA	3-phosphoshikimate 1-carboxyvinyltransferase	M38896_1268024_1270814	M38896
M38896	urethritis clade	1543745	1546777	Neisseria meningitidis alpha704	No	1	0	2951	82	3033	100	97.2964	99.967	99.967	97.2964	0	2.67062	2.67062				NEIS0621 (lpxK), NEIS0620 (maeA), NEIS0619	malate oxidoreductase (EC 1.1.1.38), thymidylate kinase, tetraacyldisaccharide 4'-kinase (EC 2.7.1.130)	NEIS0621 (lpxK)	tetraacyldisaccharide 4'-kinase (EC 2.7.1.130)	NEIS0619	thymidylate kinase	NEIS0621 (lpxK)_(-)_1543400_1544435 tetraacyldisaccharide 4'-kinase (EC 2.7.1.130) NEIS0620 (maeA)_(-)_1544981_1546262 malate oxidoreductase (EC 1.1.1.38) NEIS0619_(-)_1546483_1547104 thymidylate kinase	maeB, tmk, lpxK	Thymidylate kinase, NADP-dependent malic enzyme, Tetraacyldisaccharide 4'-kinase	tmk	Thymidylate kinase	lpxK_(-)_1543400_1544435 Tetraacyldisaccharide 4'-kinase maeB_(-)_1544981_1546262 NADP-dependent malic enzyme tmk_(-)_1546483_1547104 Thymidylate kinase	lpxK	Tetraacyldisaccharide 4'-kinase	M38896_1543745_1546777	M38896
M38896	urethritis clade	1734460	1735199	Neisseria meningitidis alpha14	No	1	0	730	10	740	100	98.6486	100	100	98.6486	0	1.35135	1.35135	Neisseria sp	98.6486	1.35135	NEIS0434	N-acetyl-gamma-glutamyl-phosphate reductase	NEIS0435, NEIS0434	hypothetical protein, N-acetyl-gamma-glutamyl-phosphate reductase	NEIS0434	N-acetyl-gamma-glutamyl-phosphate reductase	NEIS0435_(+)_1734135_1734417 hypothetical protein NEIS0434_(+)_1734413_1735457 N-acetyl-gamma-glutamyl-phosphate reductase	argC	N-acetyl-gamma-glutamyl-phosphate reductase	argC	N-acetyl-gamma-glutamyl-phosphate reductase	gene_(+)_1734135_1734417 ribonuclease BN/unknown domain fusion protein argC_(+)_1734413_1735457 N-acetyl-gamma-glutamyl-phosphate reductase	argC, gene	ribonuclease BN/unknown domain fusion protein, N-acetyl-gamma-glutamyl-phosphate reductase	M38896_1734460_1735199	M38896
M38896	urethritis clade	1736285	1738941	Neisseria meningitidis alpha14	No	1	9	2502	146	2657	99.6613	94.4864	99.9245	99.9245	94.4864	0	5.43807	5.43807				NEIS0433, NEIS0432, NEIP0432	ATP-dependent DNA helicase RecG, Preprotein translocase subunit SecB, preprotein translocase subunit SecB			NEIS0432, NEIP0432	Preprotein translocase subunit SecB, preprotein translocase subunit SecB	NEIS0433_(-)_1736612_1738655 ATP-dependent DNA helicase RecG NEIS0432_(-)_1738740_1739184 preprotein translocase subunit SecB NEIP0432_(-)_1738743_1739184 Preprotein translocase subunit SecB	recG, secB	ATP-dependent DNA helicase RecG, Protein-export protein SecB	secB	Protein-export protein SecB	recG_(-)_1736612_1738655 ATP-dependent DNA helicase RecG secB_(-)_1738740_1739184 Protein-export protein SecB			M38896_1736285_1738941	M38896
M38896	urethritis clade	1795520	1798221	Neisseria meningitidis alpha14	No	1	52	2478	172	2702	98.0755	93.5094	99.5472	99.5472	93.434	0	6.11321	6.03774				NEIS0383	isoleucyl-tRNA synthetase			NEIS0383	isoleucyl-tRNA synthetase	NEIS0383_(-)_1795828_1798618 isoleucyl-tRNA synthetase	ileS	Isoleucine--tRNA ligase	ileS	Isoleucine--tRNA ligase	ileS_(-)_1795828_1798618 Isoleucine--tRNA ligase			M38896_1795520_1798221	M38896
M38896	urethritis clade	1816799	1819375	Neisseria gonorrhoeae	No	1	347	2080	150	2577	86.5347	93.2735	87.9372	90.8969	93.2735	-2.95964	-5.33632	-5.33632	Neisseria meningitidis	90.8969	-2.95964	NEIS0368, NEIS0369, NEIS0367, NEIS0366, NEIS0370	hypothetical protein, carbamoyl phosphate synthase small subunit	NEIS0370	carbamoyl phosphate synthase small subunit			NEIS0370_(+)_1816626_1817760 carbamoyl phosphate synthase small subunit NEIS0369_(+)_1817805_1817943 hypothetical protein NEIS0368_(+)_1818045_1818192 hypothetical protein NEIS0367_(+)_1818265_1818526 hypothetical protein NEIS0366_(+)_1818522_1818912 hypothetical protein	carA, gene	hypothetical protein, Virulence protein, Carbamoyl-phosphate synthase small chain			carA_(+)_1816626_1817760 Carbamoyl-phosphate synthase small chain gene_(+)_1817805_1817943 Virulence protein gene_(+)_1818522_1818912 hypothetical protein	carA	Carbamoyl-phosphate synthase small chain	M38896_1816799_1819375	M38896
M38896	urethritis clade	1820696	1822842	Neisseria gonorrhoeae	Yes	1	0	2051	96	2147	100	95.5286	99.9534	95.8081	95.5286	4.14532	4.42478	4.42478	Neisseria meningitidis	95.8081	4.14532	carB, NEIS0363 (carB)	, carbamoyl phosphate synthase large subunit (EC 6.3.5.5)	NEIS0363 (carB)	carbamoyl phosphate synthase large subunit (EC 6.3.5.5)	NEIS0363 (carB)	carbamoyl phosphate synthase large subunit (EC 6.3.5.5)	NEIS0363 (carB)_(+)_1820610_1823826 carbamoyl phosphate synthase large subunit (EC 6.3.5.5) carB_(+)_1822260_1822755	carB	Carbamoyl-phosphate synthase large chain	carB	Carbamoyl-phosphate synthase large chain	carB_(+)_1820610_1823826 Carbamoyl-phosphate synthase large chain	carB	Carbamoyl-phosphate synthase large chain	M38896_1820696_1822842	M38896
M38896	urethritis clade	2070481	2073459	Neisseria meningitidis Nm6938	No	1	37	2884	58	2979	98.758	98.0286	99.0143	99.0143	98.0625	0	0.951734	0.985724	Neisseria sp	98.1985	0.815772	NEIS0105, NEIS0107, NEIS0106	putative two-component sensor kinase, hypothetical protein, putative two-component trancriptional regulator	NEIS0107	putative two-component trancriptional regulator	NEIS0105	hypothetical protein	NEIS0107_(-)_2069860_2071138 putative two-component trancriptional regulator NEIS0106_(-)_2071130_2073248 putative two-component sensor kinase NEIS0105_(-)_2073247_2073847 hypothetical protein	zraR, gene, kinB	Alginate biosynthesis sensor protein KinB, hypothetical protein, Transcriptional regulatory protein ZraR	gene	hypothetical protein	zraR_(-)_2069860_2071138 Transcriptional regulatory protein ZraR kinB_(-)_2071130_2073248 Alginate biosynthesis sensor protein KinB gene_(-)_2073247_2073847 hypothetical protein	zraR	Transcriptional regulatory protein ZraR	M38896_2070481_2073459	M38896
M38896	urethritis clade	2074247	2075939	Neisseria meningitidis alpha704	No	1	0	1642	51	1693	100	96.9876	99.8819	99.8819	96.9876	0	2.89427	2.89427	Neisseria sp	98.5824	1.29947	NEIS0104, NEIS0103	SUN-family protein, methionyl-tRNA formyltransferase	NEIS0104	SUN-family protein	NEIS0103	methionyl-tRNA formyltransferase	NEIS0104_(-)_2073812_2075072 SUN-family protein NEIS0103_(-)_2075150_2076077 methionyl-tRNA formyltransferase	rsmB_2, fmt	Methionyl-tRNA formyltransferase, Ribosomal RNA small subunit methyltransferase B	fmt	Methionyl-tRNA formyltransferase	rsmB_2_(-)_2073812_2075072 Ribosomal RNA small subunit methyltransferase B fmt_(-)_2075150_2076077 Methionyl-tRNA formyltransferase	rsmB_2	Ribosomal RNA small subunit methyltransferase B	M38896_2074247_2075939	M38896
M38896	urethritis clade	2140258	2144665	Neisseria gonorrhoeae	Yes	1	195	4093	120	4408	95.5762	97.1517	99.8101	97.6264	97.1517	2.18372	2.65844	2.65844	Neisseria meningitidis	97.6264	2.18372	NEIS0036 (pilT1), NEIS0035, NEIS0034	putative inner membrane protein, type IV pilus retraction ATPase PilT, PilT-like protein	NEIS0036 (pilT1)	type IV pilus retraction ATPase PilT			NEIS0036 (pilT1)_(+)_2139734_2140778 type IV pilus retraction ATPase PilT NEIS0035_(+)_2140940_2142167 PilT-like protein NEIS0034_(+)_2142452_2144603 putative inner membrane protein	yccS, pilT_3, pilT_2	Inner membrane protein YccS, Twitching mobility protein			pilT_2_(+)_2139734_2140778 Twitching mobility protein pilT_3_(+)_2140940_2142167 Twitching mobility protein yccS_(+)_2142452_2144603 Inner membrane protein YccS	pilT_2	Twitching mobility protein	M38896_2140258_2144665	M38896
M38896	urethritis clade	2188057	2190350	Neisseria gonorrhoeae	Yes	1	0	2227	67	2294	100	97.0793	100	97.1665	96.9486	2.83348	3.05144	2.92066	Neisseria polysaccharea	97.4281	2.57193	NEIS2151, NEIS2150, NEIS2152 (kdtA)	3-deoxy-D-manno-octulosonic-acid transferase, putative transmembrane transport protein, putative integral membrane protein	NEIS2152 (kdtA)	3-deoxy-D-manno-octulosonic-acid transferase			NEIS2152 (kdtA)_(+)_2187450_2188788 3-deoxy-D-manno-octulosonic-acid transferase NEIS2151_(+)_2188816_2189278 putative integral membrane protein NEIS2150_(+)_2189310_2190285 putative transmembrane transport protein	waaA, gene, alx	hypothetical protein, Inner membrane protein alx, 3-deoxy-D-manno-octulosonic acid transferase	gene	tRNA-Lys	waaA_(+)_2187516_2188788 3-deoxy-D-manno-octulosonic acid transferase gene_(+)_2188828_2189278 hypothetical protein alx_(+)_2189310_2190285 Inner membrane protein alx gene_(+)_2190353_2190429 tRNA-Lys	waaA	3-deoxy-D-manno-octulosonic acid transferase	M38896_2188057_2190350	M38896
M38907	urethritis clade	608302	608322		No	1	4	11	6	21		64.7059						-64.7059																		M38907_608302_608322	M38907
M38907	urethritis clade	911674	915753	Neisseria meningitidis 70021	No	1	5	3984	91	4080	99.8775	97.7669	100	100	97.7669	0	2.23313	2.23313	Neisseria sp	98.6258	1.37423	NEIS1030, NEIS1031, NEIS1032	gamma-glutamyl phosphate reductase, putative cell-division protein, putative integral membrane protein	NEIS1030	putative integral membrane protein	NEIS1032	gamma-glutamyl phosphate reductase	NEIS1030_(-)_911024_911705 putative integral membrane protein NEIS1031_(+)_911869_914902 putative cell-division protein NEIS1032_(-)_915126_916389 gamma-glutamyl phosphate reductase	ftsK_1, gene, proA	hypothetical protein, Gamma-glutamyl phosphate reductase, DNA translocase FtsK	proA	Gamma-glutamyl phosphate reductase	gene_(-)_911024_911705 hypothetical protein ftsK_1_(+)_911869_914902 DNA translocase FtsK proA_(-)_915126_916389 Gamma-glutamyl phosphate reductase	gene	hypothetical protein	M38907_911674_915753	M38907
M38907	urethritis clade	1677538	1681837	Neisseria meningitidis	No	1	225	3855	220	4300	94.7674	94.6012	96.3926	96.3926	94.4785	0	1.91411	1.79141	Neisseria gonorrhoeae	94.3558	2.03681	NEIS0488, NEIS0486 (adhA), NEIS0487, pro_NEIS0488, NEIS0484	macA promoter, putative periplasmic protein, hypothetical protein, alcohol dehydrogenase, minor pilin	NEIS0488	putative periplasmic protein	NEIS0484	hypothetical protein	NEIS0488_(-)_1676671_1677850 putative periplasmic protein pro_NEIS0488_(-)_1677850_1677923 macA promoter NEIS0487_(+)_1678075_1678465 minor pilin NEIS0486 (adhA)_(+)_1678748_1679795 alcohol dehydrogenase NEIS0484_(-)_1680145_1683631 hypothetical protein	adhA, smc, macA, pilE_1	Chromosome partition protein Smc, Macrolide export protein MacA, Alcohol dehydrogenase 1, Fimbrial protein precursor	smc	Chromosome partition protein Smc	macA_(-)_1676671_1677850 Macrolide export protein MacA pilE_1_(+)_1678075_1678465 Fimbrial protein precursor adhA_(+)_1678748_1679795 Alcohol dehydrogenase 1 smc_(-)_1680145_1683631 Chromosome partition protein Smc	macA	Macrolide export protein MacA	M38907_1677538_1681837	M38907
M38907	urethritis clade	2003261	2003300		No	1	1	36	3	40		92.3077						-92.3077																		M38907_2003261_2003300	M38907
M38908	urethritis clade	245840	245844		No	1	0	2	3	5		40						-40											lex1_2	Lipooligosaccharide biosynthesis protein lex-1	lex1_2	Lipooligosaccharide biosynthesis protein lex-1	lex1_2_(+)_245771_246578 Lipooligosaccharide biosynthesis protein lex-1	lex1_2	Lipooligosaccharide biosynthesis protein lex-1	M38908_245840_245844	M38908
M38908	urethritis clade	1058096	1058970	Neisseria gonorrhoeae	Yes	1	1	824	50	875	99.8857	94.2792	100	95.4233	94.2792	4.57666	5.72082	5.72082	Neisseria meningitidis	95.4233	4.57666	NEIS1170, NEIS1171	putative P-type cation-transporting ATPase, hypothetical protein	NEIS1170	putative P-type cation-transporting ATPase	NEIS1171	hypothetical protein	NEIS1170_(-)_1056296_1058768 putative P-type cation-transporting ATPase NEIS1171_(-)_1058764_1059943 hypothetical protein	copA_1, hflX	putative copper-importing P-type ATPase A, GTPase HflX	hflX	GTPase HflX	copA_1_(-)_1056296_1058768 putative copper-importing P-type ATPase A hflX_(-)_1058764_1059943 GTPase HflX	copA_1	putative copper-importing P-type ATPase A	M38908_1058096_1058970	M38908
M38908	urethritis clade	1153868	1158657	Neisseria gonorrhoeae	Yes	1	515	4085	190	4790	89.2484	95.5556	99.9298	96.3743	95.5556	3.55556	4.37427	4.37427	Neisseria meningitidis	96.3743	3.55556	NEIS1268, NEIS1271, NEIP1271, NEIS1270, NEIS1269, NEIS1267	tRNA (guanine-N(7)-)-methyltransferase, hypothetical protein, Hypothetical protein, putative carboxy-terminal processing protease, excinuclease ABC subunit B	NEIS1267	tRNA (guanine-N(7)-)-methyltransferase	NEIS1271, NEIP1271	hypothetical protein, Hypothetical protein	NEIS1267_(+)_1153309_1154026 tRNA (guanine-N(7)-)-methyltransferase NEIS1268_(-)_1154206_1154494 hypothetical protein NEIS1269_(-)_1154605_1156633 excinuclease ABC subunit B NEIS1270_(-)_1156961_1158446 putative carboxy-terminal processing protease NEIS1271_(-)_1158565_1160356 hypothetical protein NEIP1271_(-)_1158568_1160356 Hypothetical protein	uvrB, ctpB, trmB, envC	Murein hydrolase activator EnvC precursor, tRNA (guanine-N(7)-)-methyltransferase, Carboxy-terminal processing protease CtpB precursor, UvrABC system protein B	envC	Murein hydrolase activator EnvC precursor	trmB_(+)_1153309_1154026 tRNA (guanine-N(7)-)-methyltransferase uvrB_(-)_1154605_1156705 UvrABC system protein B ctpB_(-)_1156961_1158446 Carboxy-terminal processing protease CtpB precursor envC_(-)_1158565_1160356 Murein hydrolase activator EnvC precursor	trmB	tRNA (guanine-N(7)-)-methyltransferase	M38908_1153868_1158657	M38908
M38908	urethritis clade	1911689	1913951	Neisseria gonorrhoeae	Yes	1	0	2140	123	2263	100	94.5647	99.9116	97.7905	94.4764	2.12108	5.43526	5.34688	Neisseria meningitidis	97.7905	2.12108	NEIS0270, NEIS0272, NEIS0271	putative inner membrane protein, hypothetical protein, indole-3-glycerol-phosphate synthase	NEIS0272	putative inner membrane protein	NEIS0270	indole-3-glycerol-phosphate synthase	NEIS0272_(+)_1910688_1912227 putative inner membrane protein NEIS0271_(+)_1912359_1913316 hypothetical protein NEIS0270_(+)_1913366_1914149 indole-3-glycerol-phosphate synthase	trpC, murJ, gene	putative hydrolase, putative peptidoglycan biosynthesis protein MurJ, Indole-3-glycerol phosphate synthase	trpC	Indole-3-glycerol phosphate synthase	murJ_(+)_1910688_1912227 putative peptidoglycan biosynthesis protein MurJ gene_(+)_1912359_1913316 putative hydrolase trpC_(+)_1913366_1914149 Indole-3-glycerol phosphate synthase	murJ	putative peptidoglycan biosynthesis protein MurJ	M38908_1911689_1913951	M38908
M38913	urethritis clade	227623	238500	Neisseria gonorrhoeae ATL_2011_01_17	Yes	1	1304	9330	244	10878	88.0125	97.4514	99.6971	97.6812	97.4514	2.01588	2.24567	2.24567	Neisseria meningitidis	97.6812	2.01588	NEIS1915, NEIS1907, NEIS1914, NEIS1913, NEIS1008, NEIS1912, NEIS1916, NEIS0976, NEIS1381, NEIS1911, NEIS0904, NEIS1909, NEIS1906, NEIS1917, NEIS1884, NEIS1536, NEIS1910, NEIS2125, NEIS0297, NEIS1993, NEIS1918, NEIS1908, NEIS1055	insertion element is1655 transposase (fragment), F0F1 ATP synthase subunit B, aromatic acid decarboxylase, F0F1 ATP synthase subunit A, F0F1 ATP synthase subunit delta, F0F1 ATP synthase subunit alpha, F0F1 ATP synthase subunit beta, insertion element IS1655 transposase, putative ATP synthase I, transposase for IS1655, inner membrane transport protein, putative lipoprotein, putative chromosome se…	NEIS1918, NEIS1919	inner membrane transport protein, putative ABC transport ATP-binding subunit	NEIS1906	F0F1 ATP synthase subunit beta	NEIS1919_(+)_226866_227604 putative ABC transport ATP-binding subunit NEIS1918_(+)_227606_228293 inner membrane transport protein NEIS1917_(+)_228451_229315 putative lipoprotein NEIS1916_(-)_229377_230049 aromatic acid decarboxylase NEIS1915_(+)_230104_230965 putative chromosome segregation proteins NEIS1914_(+)_231100_231439 hypothetical protein NEIS1055_(+)_231547_232513 transposase for IS1655 …	atpH, atpD, ubiX, atpA, atpE, metQ, atpG, parB, gene, atpF, atpB, metP	ATP synthase subunit beta, ATP synthase subunit alpha, ATP synthase subunit c, ATP synthase subunit delta, ATP synthase subunit b, Integrase core domain protein, 3-octaprenyl-4-hydroxybenzoate carboxy-lyase partner protein, ATP synthase gamma chain, ATP synthase subunit a, hypothetical protein, D-methionine-binding lipoprotein MetQ precursor, Methionine import system permease protein MetP, putati…	atpD	ATP synthase subunit beta	metN_(+)_226866_227604 Methionine import ATP-binding protein MetN metP_(+)_227606_228293 Methionine import system permease protein MetP metQ_(+)_228451_229315 D-methionine-binding lipoprotein MetQ precursor ubiX_(-)_229377_229947 3-octaprenyl-4-hydroxybenzoate carboxy-lyase partner protein parB_(+)_230104_230965 putative chromosome-partitioning protein ParB gene_(+)_231100_231439 hypothetical pro…	metN, metP	Methionine import ATP-binding protein MetN, Methionine import system permease protein MetP	M38913_227623_238500	M38913
M38919	urethritis clade	23287	23380	Neisseria meningitidis WUE 2594	No	1	0	91	3	94	100	96.8085	100	100	100	0	0	3.19149	Neisseria gonorrhoeae	97.8723	2.12766	NEIS2113	putative periplasmic protein	NEIS2113	putative periplasmic protein	NEIS2113	putative periplasmic protein	NEIS2113_(-)_20098_24268 putative periplasmic protein	tamB	Translocation and assembly module TamB	tamB	Translocation and assembly module TamB	tamB_(-)_20098_24268 Translocation and assembly module TamB	tamB	Translocation and assembly module TamB	M38919_23287_23380	M38919
M38919	urethritis clade	140643	140691	Neisseria meningitidis G2136	No	1	0	44	5	49	100	89.7959	100	100	100	0	0	10.2041	Neisseria sp	100	0	NEIS1987	putative DNA helicase	NEIS1987	putative DNA helicase	NEIS1987	putative DNA helicase	NEIS1987_(-)_138441_141567 putative DNA helicase	gene	ATP-dependent RNA helicase HrpA	gene	ATP-dependent RNA helicase HrpA	gene_(-)_138441_141531 ATP-dependent RNA helicase HrpA	gene	ATP-dependent RNA helicase HrpA	M38919_140643_140691	M38919
M38919	urethritis clade	243453	243492	Neisseria meningitidis	No	1	0	35	5	40	100	87.5	100	100	100	0	0	12.5	Neisseria lactamica	97.5	2.5	NEIS1903	glycyl-tRNA synthetase subunit beta	NEIS1903	glycyl-tRNA synthetase subunit beta	NEIS1903	glycyl-tRNA synthetase subunit beta	NEIS1903_(+)_241615_243679 glycyl-tRNA synthetase subunit beta	glyS	Glycine--tRNA ligase beta subunit	glyS	Glycine--tRNA ligase beta subunit	glyS_(+)_241615_243679 Glycine--tRNA ligase beta subunit	glyS	Glycine--tRNA ligase beta subunit	M38919_243453_243492	M38919
M38919	urethritis clade	244935	245076	Neisseria meningitidis H44/76	No	1	0	138	4	142	100	97.1831	100	100	97.1831	0	2.8169	2.8169	Neisseria sp	97.8873	2.11268	NEIS1900 (lgtE), NEIS1901 (lgtB)	lacto-N-neotetraose biosynthesis glycosyl transferase	NEIS1900 (lgtE), NEIS1901 (lgtB)	lacto-N-neotetraose biosynthesis glycosyl transferase	NEIS1900 (lgtE), NEIS1901 (lgtB)	lacto-N-neotetraose biosynthesis glycosyl transferase	NEIS1901 (lgtB)_(+)_244783_245623 lacto-N-neotetraose biosynthesis glycosyl transferase NEIS1900 (lgtE)_(+)_244783_245623 lacto-N-neotetraose biosynthesis glycosyl transferase	lex1_1	Lipooligosaccharide biosynthesis protein lex-1	lex1_1	Lipooligosaccharide biosynthesis protein lex-1	lex1_1_(+)_244783_245623 Lipooligosaccharide biosynthesis protein lex-1	lex1_1	Lipooligosaccharide biosynthesis protein lex-1	M38919_244935_245076	M38919
M38919	urethritis clade	284705	284933	Neisseria meningitidis M01-240355	No	1	0	220	9	229	100	96.0699	100	100	99.5633	0	0.436681	3.93013	Neisseria sp	99.5633	0.436681	NEIS1852	multidrug resistance translocase	NEIS1852	multidrug resistance translocase	NEIS1852	multidrug resistance translocase	NEIS1852_(+)_283995_285546 multidrug resistance translocase	emrB	Multidrug export protein EmrB	emrB	Multidrug export protein EmrB	emrB_(+)_284019_285546 Multidrug export protein EmrB	emrB	Multidrug export protein EmrB	M38919_284705_284933	M38919
M38919	urethritis clade	287451	287541	Neisseria meningitidis G2136	No	1	0	82	9	91	100	90.1099	100	100	100	0	0	9.89011	Neisseria lactamica	97.8022	2.1978	NEIS1849	hypothetical protein	NEIS1849	hypothetical protein	NEIS1849	hypothetical protein	NEIS1849_(-)_287238_288423 hypothetical protein	ubiI	2-octaprenylphenol hydroxylase	ubiI	2-octaprenylphenol hydroxylase	ubiI_(-)_287238_288423 2-octaprenylphenol hydroxylase	ubiI	2-octaprenylphenol hydroxylase	M38919_287451_287541	M38919
M38919	urethritis clade	296231	296235		No	1	0	2	3	5		40						-40				NEIS1838 (pilG)	type IV biogenesis protein	NEIS1838 (pilG)	type IV biogenesis protein	NEIS1838 (pilG)	type IV biogenesis protein	NEIS1838 (pilG)_(-)_295036_296262 type IV biogenesis protein	epsF_2	Type II secretion system protein F	epsF_2	Type II secretion system protein F	epsF_2_(-)_295695_296262 Type II secretion system protein F	epsF_2	Type II secretion system protein F	M38919_296231_296235	M38919
M38919	urethritis clade	378357	378498	Neisseria meningitidis H44/76	No	1	0	125	17	142	100	88.0282	100	100	100	0	0	11.9718	Neisseria gonorrhoeae	100	0	NEIS1753, penA	, penicillin-binding protein 2	NEIS1753, penA	, penicillin-binding protein 2	NEIS1753, penA	, penicillin-binding protein 2	NEIS1753_(+)_376789_378535 penicillin-binding protein 2 penA_(+)_378109_378511	penA	Penicillin-binding protein 2	penA	Penicillin-binding protein 2	penA_(+)_376789_378535 Penicillin-binding protein 2	penA	Penicillin-binding protein 2	M38919_378357_378498	M38919
M38919	urethritis clade	515682	517445	Neisseria gonorrhoeae	Yes	1	159	1563	42	1764	90.9864	97.3832	99.5639	97.757	97.3832	1.80685	2.18069	2.18069	Neisseria lactamica	97.9439	1.61994	NEIS1618 (lgtF), NEIS1619 (rfaK), NEIS1621, NEIS1622	putative integral membrane ion transporter, hypothetical protein, alpha-1,2 N-acetylglucosamine transferase, beta-1,4 glucosyltransferase	NEIS1622	putative integral membrane ion transporter	NEIS1618 (lgtF)	beta-1,4 glucosyltransferase	NEIS1622_(-)_514446_515784 putative integral membrane ion transporter NEIS1621_(-)_515961_516132 hypothetical protein NEIS1619 (rfaK)_(-)_516170_517235 alpha-1,2 N-acetylglucosamine transferase NEIS1618 (lgtF)_(-)_517235_517994 beta-1,4 glucosyltransferase	mshA_1, gene, sunS	Sodium:neurotransmitter symporter family protein, D-inositol 3-phosphate glycosyltransferase, SPBc2 prophage-derived glycosyltransferase SunS	sunS	SPBc2 prophage-derived glycosyltransferase SunS	gene_(-)_514446_515784 Sodium:neurotransmitter symporter family protein mshA_1_(-)_516170_517235 D-inositol 3-phosphate glycosyltransferase sunS_(-)_517235_517994 SPBc2 prophage-derived glycosyltransferase SunS	gene	Sodium:neurotransmitter symporter family protein	M38919_515682_517445	M38919
M38919	urethritis clade	521606	526549	Neisseria gonorrhoeae	Yes	1	26	4676	242	4944	99.4741	95.0793	99.4713	95.4656	95.1606	4.00569	4.3107	4.39203	Neisseria meningitidis	95.4656	4.00569	NEIS1611, NEIS1613, NEIS2494, NEIS1610	hypothetical protein, 3-octaprenyl-4-hydroxybenzoate carboxy-lyase, putative phospho-2-dehydro-3-deoxyheptonate aldolase (phospho-2- keto-3-deoxyheptonate aldolase; DAHP synthetase; 3-deoxy-D-arabino-heptulosonate 7-phosphate synthase)	NEIS1613	hypothetical protein	NEIS2494	putative phospho-2-dehydro-3-deoxyheptonate aldolase (phospho-2- keto-3-deoxyheptonate aldolase; DAHP synthetase; 3-deoxy-D-arabino-heptulosonate 7-phosphate synthase)	NEIS1613_(+)_521557_522073 hypothetical protein NEIS1611_(+)_522086_523571 3-octaprenyl-4-hydroxybenzoate carboxy-lyase NEIS1610_(-)_523635_525750 hypothetical protein NEIS2494_(+)_525840_526734 putative phospho-2-dehydro-3-deoxyheptonate aldolase (phospho-2- keto-3-deoxyheptonate aldolase; DAHP synthetase; 3-deoxy-D-arabino-heptulosonate 7-phosphate synthase)	aroF, gene, ubiD	hypothetical protein, 3-octaprenyl-4-hydroxybenzoate carboxy-lyase, putative assembly protein, Phospho-2-dehydro-3-deoxyheptonate aldolase	aroF	Phospho-2-dehydro-3-deoxyheptonate aldolase	gene_(+)_521557_522073 hypothetical protein ubiD_(+)_522092_523571 3-octaprenyl-4-hydroxybenzoate carboxy-lyase gene_(-)_523635_525750 putative assembly protein aroF_(+)_525840_526734 Phospho-2-dehydro-3-deoxyheptonate aldolase	gene	hypothetical protein	M38919_521606_526549	M38919
M38919	urethritis clade	537312	537348	Neisseria meningitidis M01-240355	No	1	0	34	3	37	100	91.8919	100	100	100	0	0	8.10811	Neisseria sicca	100	0	NEIS1600	DNA topoisomerase IV subunit B	NEIS1600	DNA topoisomerase IV subunit B	NEIS1600	DNA topoisomerase IV subunit B	NEIS1600_(+)_536497_538483 DNA topoisomerase IV subunit B	parE	DNA topoisomerase 4 subunit B	parE	DNA topoisomerase 4 subunit B	parE_(+)_536497_538483 DNA topoisomerase 4 subunit B	parE	DNA topoisomerase 4 subunit B	M38919_537312_537348	M38919
M38919	urethritis clade	600531	601792	Neisseria gonorrhoeae	No	1	7	1227	28	1262	99.4453	97.7689	97.6892	95.5378	95.5378	2.15139	2.15139	-0.0796813	Neisseria meningitidis	95.5378	2.15139	NEIS1549 (aniA, pan1), NEIS1548, NEIS2779 (aniA)	nitrite reductase, major outer membrane copper- containing protein, nitric oxide reductase, copper-containing nitrite reductase	NEIS1549 (aniA, pan1), NEIS2779 (aniA)	nitrite reductase, major outer membrane copper- containing protein, copper-containing nitrite reductase	NEIS1548	nitric oxide reductase	NEIS2779 (aniA)_(-)_599539_600699 copper-containing nitrite reductase NEIS1549 (aniA, pan1)_(-)_599539_600699 nitrite reductase, major outer membrane copper- containing protein NEIS1548_(+)_601072_603328 nitric oxide reductase	norB, gene, aniA_2	hypothetical protein, Nitric oxide reductase subunit B, Copper-containing nitrite reductase precursor	norB	Nitric oxide reductase subunit B	aniA_2_(-)_600441_600699 Copper-containing nitrite reductase precursor gene_(+)_601072_601357 hypothetical protein norB_(+)_601357_603328 Nitric oxide reductase subunit B	aniA_2	Copper-containing nitrite reductase precursor	M38919_600531_601792	M38919
M38919	urethritis clade	720338	720364		No	1	0	24	3	27		88.8889						-88.8889								NEIS1446	hypothetical protein	NEIS1446_(+)_720370_720670 hypothetical protein			gene	hypothetical protein	gene_(+)_720370_720670 hypothetical protein			M38919_720338_720364	M38919
M38919	urethritis clade	721176	721491	Neisseria gonorrhoeae	No	1	27	282	7	316	91.4557	97.5779	97.5779	95.8478	95.5017	1.7301	2.07612	0	Neisseria meningitidis	95.8478	1.7301	NEIS1444	putative integral membrane protein	NEIS1444	putative integral membrane protein	NEIS1444	putative integral membrane protein	NEIS1444_(+)_720844_722155 putative integral membrane protein	lplT	Lysophospholipid transporter LplT	lplT	Lysophospholipid transporter LplT	lplT_(+)_720844_722155 Lysophospholipid transporter LplT	lplT	Lysophospholipid transporter LplT	M38919_721176_721491	M38919
M38919	urethritis clade	762806	763047	Neisseria meningitidis H44/76	No	1	0	228	14	242	100	94.2149	96.281	96.281	96.281	0	0	2.06612	Neisseria sp	95.0413	1.23967	NEIS1409	ClpB protein	NEIS1409	ClpB protein	NEIS1409	ClpB protein	NEIS1409_(-)_762264_764844 ClpB protein	clpB	Chaperone protein ClpB	clpB	Chaperone protein ClpB	clpB_(-)_762264_764844 Chaperone protein ClpB	clpB	Chaperone protein ClpB	M38919_762806_763047	M38919
M38919	urethritis clade	899732	899739		No	1	0	5	3	8		62.5						-62.5				NEIS1015 (abcZ)	ABC transporter ATP-binding protein	NEIS1015 (abcZ)	ABC transporter ATP-binding protein	NEIS1015 (abcZ)	ABC transporter ATP-binding protein	NEIS1015 (abcZ)_(-)_898565_900476 ABC transporter ATP-binding protein	uup_1	ABC transporter ATP-binding protein uup	uup_1	ABC transporter ATP-binding protein uup	uup_1_(-)_898565_900476 ABC transporter ATP-binding protein uup	uup_1	ABC transporter ATP-binding protein uup	M38919_899732_899739	M38919
M38919	urethritis clade	974846	974951	Neisseria lactamica Y92-1009	Yes	1	0	102	4	106	100	96.2264	98.1132	97.1698	96.2264	0.943396	1.88679	1.88679	Neisseria meningitidis	97.1698	0.943396	NEIS1099	putative GTP-binding protein	NEIS1099	putative GTP-binding protein	NEIS1099	putative GTP-binding protein	NEIS1099_(+)_974550_976362 putative GTP-binding protein	typA	GTP-binding protein TypA/BipA	typA	GTP-binding protein TypA/BipA	typA_(+)_974550_976362 GTP-binding protein TypA/BipA	typA	GTP-binding protein TypA/BipA	M38919_974846_974951	M38919
M38919	urethritis clade	1169818	1174012	Neisseria meningitidis 98008	No	1	171	3842	182	4195	95.9237	95.4771	95.5517	95.5517	95.4771	0	0.0745527	0.0745527	Neisseria lactamica	94.9801	0.571571	NEIS1280 (lpd), NEIS1282, NEIS1281	hypothetical protein, Putative TonB-dependent receptor protein, dihydrolipoamide dehydrogenase (EC 1.8.1.4)	NEIS1279 (aceF)	dihydrolipoamide acetyltransferase (EC 2.3.1.12)	NEIS1282	Putative TonB-dependent receptor protein	NEIS1279 (aceF)_(+)_1168189_1169791 dihydrolipoamide acetyltransferase (EC 2.3.1.12) NEIS1280 (lpd)_(+)_1169867_1171655 dihydrolipoamide dehydrogenase (EC 1.8.1.4) NEIS1281_(-)_1172014_1173565 hypothetical protein NEIS1282_(-)_1173688_1175812 Putative TonB-dependent receptor protein	fcuA, gene, lpdA	hypothetical protein, Ferrichrome receptor FcuA precursor, Dihydrolipoyl dehydrogenase	fcuA	Ferrichrome receptor FcuA precursor	aceF_(+)_1168189_1169791 Dihydrolipoyllysine-residue acetyltransferase component of pyruvate dehydrogenase complex lpdA_(+)_1169867_1171655 Dihydrolipoyl dehydrogenase gene_(-)_1172014_1173565 hypothetical protein fcuA_(-)_1173688_1175812 Ferrichrome receptor FcuA precursor	aceF	Dihydrolipoyllysine-residue acetyltransferase component of pyruvate dehydrogenase complex	M38919_1169818_1174012	M38919
M38919	urethritis clade	1247641	1247648		No	1	0	3	5	8		37.5						-37.5				NEIS1347	aminopeptidase N	NEIS1347	aminopeptidase N	NEIS1347	aminopeptidase N	NEIS1347_(-)_1246787_1249391 aminopeptidase N	pepN	Aminopeptidase N	pepN	Aminopeptidase N	pepN_(-)_1246787_1249391 Aminopeptidase N	pepN	Aminopeptidase N	M38919_1247641_1247648	M38919
M38919	urethritis clade	1248903	1249064	Neisseria sicca 4320	No	1	0	153	9	162	100	94.4444	99.3827	99.3827	99.3827	0	0	4.93827	Neisseria meningitidis	99.3827	0	NEIS1347	aminopeptidase N	NEIS1347	aminopeptidase N	NEIS1347	aminopeptidase N	NEIS1347_(-)_1246787_1249391 aminopeptidase N	pepN	Aminopeptidase N	pepN	Aminopeptidase N	pepN_(-)_1246787_1249391 Aminopeptidase N	pepN	Aminopeptidase N	M38919_1248903_1249064	M38919
M38919	urethritis clade	1541997	1542204	Neisseria meningitidis 8013	No	1	0	194	14	208	100	93.2692	99.0385	99.0385	99.0385	0	0	5.76923	Neisseria polysaccharea	95.6731	3.36538	NEIS0624 (kdsB)	3-deoxy-manno-octulosonate cytidylyltransferase	NEIS0624 (kdsB)	3-deoxy-manno-octulosonate cytidylyltransferase	NEIS0624 (kdsB)	3-deoxy-manno-octulosonate cytidylyltransferase	NEIS0624 (kdsB)_(-)_1541604_1542366 3-deoxy-manno-octulosonate cytidylyltransferase	kdsB	3-deoxy-manno-octulosonate cytidylyltransferase	kdsB	3-deoxy-manno-octulosonate cytidylyltransferase	kdsB_(-)_1541604_1542366 3-deoxy-manno-octulosonate cytidylyltransferase	kdsB	3-deoxy-manno-octulosonate cytidylyltransferase	M38919_1541997_1542204	M38919
M38919	urethritis clade	1551626	1551632		No	1	0	4	3	7		57.1429						-57.1429				NEIS0614	DNA ligase	NEIS0614	DNA ligase	NEIS0614	DNA ligase	NEIS0614_(+)_1550442_1552968 DNA ligase	ligA_2	DNA ligase	ligA_2	DNA ligase	ligA_2_(+)_1550442_1552968 DNA ligase	ligA_2	DNA ligase	M38919_1551626_1551632	M38919
M38919	urethritis clade	1552215	1552778	Neisseria meningitidis H44/76	No	1	36	522	6	564	93.617	98.8636	98.8636	98.8636	96.5909	0	2.27273	0				NEIS0614	DNA ligase	NEIS0614	DNA ligase	NEIS0614	DNA ligase	NEIS0614_(+)_1550442_1552968 DNA ligase	ligA_2	DNA ligase	ligA_2	DNA ligase	ligA_2_(+)_1550442_1552968 DNA ligase	ligA_2	DNA ligase	M38919_1552215_1552778	M38919
M38919	urethritis clade	1676041	1676046		No	1	0	3	3	6		50						-50				NEIS0489	putative ABC transporter ATP-binding protein	NEIS0489	putative ABC transporter ATP-binding protein	NEIS0489	putative ABC transporter ATP-binding protein	NEIS0489_(-)_1674671_1676606 putative ABC transporter ATP-binding protein	macB	Macrolide export ATP-binding/permease protein MacB	macB	Macrolide export ATP-binding/permease protein MacB	macB_(-)_1674671_1676606 Macrolide export ATP-binding/permease protein MacB	macB	Macrolide export ATP-binding/permease protein MacB	M38919_1676041_1676046	M38919
M38919	urethritis clade	1679407	1679413		No	1	0	4	3	7		57.1429						-57.1429				NEIS0486 (adhA)	alcohol dehydrogenase	NEIS0486 (adhA)	alcohol dehydrogenase	NEIS0486 (adhA)	alcohol dehydrogenase	NEIS0486 (adhA)_(+)_1678748_1679795 alcohol dehydrogenase	adhA	Alcohol dehydrogenase 1	adhA	Alcohol dehydrogenase 1	adhA_(+)_1678748_1679795 Alcohol dehydrogenase 1	adhA	Alcohol dehydrogenase 1	M38919_1679407_1679413	M38919
M38919	urethritis clade	1826866	1827004	Neisseria meningitidis LNP27256	No	1	0	133	6	139	100	95.6835	95.6835	95.6835	94.964	0	0.719424	0	Neisseria lactamica	95.6835	0	NEIS0360	S-adenosylmethionine:tRNA ribosyltransferase- isomerase	NEIS0360	S-adenosylmethionine:tRNA ribosyltransferase- isomerase	NEIS0360	S-adenosylmethionine:tRNA ribosyltransferase- isomerase	NEIS0360_(-)_1826086_1827127 S-adenosylmethionine:tRNA ribosyltransferase- isomerase	queA	S-adenosylmethionine:tRNA ribosyltransferase-isomerase	queA	S-adenosylmethionine:tRNA ribosyltransferase-isomerase	queA_(-)_1826086_1827127 S-adenosylmethionine:tRNA ribosyltransferase-isomerase	queA	S-adenosylmethionine:tRNA ribosyltransferase-isomerase	M38919_1826866_1827004	M38919
M38919	urethritis clade	1904751	1905368	Neisseria meningitidis 69166	No	1	5	571	42	618	99.1909	93.1485	93.6378	93.6378	93.1485	0	0.489396	0.489396				NEIS0276	putative rotamase			NEIS0276	putative rotamase	NEIS0276_(-)_1904763_1905888 putative rotamase	prsA_2	Foldase protein PrsA precursor	prsA_2	Foldase protein PrsA precursor	prsA_2_(-)_1904763_1905888 Foldase protein PrsA precursor			M38919_1904751_1905368	M38919
M39061	urethritis clade	245825	245844		No	1	0	16	4	20		80						-80											lex1_2	Lipooligosaccharide biosynthesis protein lex-1	lex1_2	Lipooligosaccharide biosynthesis protein lex-1	lex1_2_(+)_245771_246578 Lipooligosaccharide biosynthesis protein lex-1	lex1_2	Lipooligosaccharide biosynthesis protein lex-1	M39061_245825_245844	M39061
M39061	urethritis clade	773820	773842		No	1	0	18	5	23		78.2609						-78.2609											gene	hypothetical protein	gene	hypothetical protein	gene_(+)_773788_774007 hypothetical protein	gene	hypothetical protein	M39061_773820_773842	M39061
M39062	urethritis clade	244935	245076	Neisseria meningitidis H44/76	No	1	0	138	4	142	100	97.1831	100	100	97.1831	0	2.8169	2.8169	Neisseria sp	97.8873	2.11268	NEIS1900 (lgtE), NEIS1901 (lgtB)	lacto-N-neotetraose biosynthesis glycosyl transferase	NEIS1900 (lgtE), NEIS1901 (lgtB)	lacto-N-neotetraose biosynthesis glycosyl transferase	NEIS1900 (lgtE), NEIS1901 (lgtB)	lacto-N-neotetraose biosynthesis glycosyl transferase	NEIS1901 (lgtB)_(+)_244783_245623 lacto-N-neotetraose biosynthesis glycosyl transferase NEIS1900 (lgtE)_(+)_244783_245623 lacto-N-neotetraose biosynthesis glycosyl transferase	lex1_1	Lipooligosaccharide biosynthesis protein lex-1	lex1_1	Lipooligosaccharide biosynthesis protein lex-1	lex1_1_(+)_244783_245623 Lipooligosaccharide biosynthesis protein lex-1	lex1_1	Lipooligosaccharide biosynthesis protein lex-1	M39062_244935_245076	M39062
M39064	urethritis clade	14873	16001	Neisseria gonorrhoeae	Yes	1	0	1073	56	1129	100	95.0399	99.9114	95.6599	95.0399	4.25155	4.87157	4.87157	Neisseria meningitidis	95.6599	4.25155	NEIS2118, NEIS2116	lipoprotein, peptide chain release factor 2	NEIS2118	lipoprotein	NEIS2116	peptide chain release factor 2	NEIS2118_(+)_14427_15330 lipoprotein NEIS2116_(+)_15432_16536 peptide chain release factor 2	prfB, rssA_1	NTE family protein RssA, Peptide chain release factor 2	prfB	Peptide chain release factor 2	rssA_1_(+)_14436_15330 NTE family protein RssA prfB_(+)_15432_16536 Peptide chain release factor 2	rssA_1	NTE family protein RssA	M39064_14873_16001	M39064
M39064	urethritis clade	20482	22936	Neisseria gonorrhoeae	Yes	1	20	2331	104	2455	99.1853	95.729	99.9589	96.386	95.6468	3.5729	4.31211	4.22998	Neisseria meningitidis	96.386	3.5729	NEIS2113	putative periplasmic protein	NEIS2113	putative periplasmic protein	NEIS2113	putative periplasmic protein	NEIS2113_(-)_20098_24268 putative periplasmic protein	tamB	Translocation and assembly module TamB	tamB	Translocation and assembly module TamB	tamB_(-)_20098_24268 Translocation and assembly module TamB	tamB	Translocation and assembly module TamB	M39064_20482_22936	M39064
M39064	urethritis clade	348202	350934	Neisseria gonorrhoeae	Yes	1	3	2606	124	2733	99.8902	95.4579	99.9267	96.0806	95.4579	3.84615	4.46886	4.46886	Neisseria meningitidis	96.0806	3.84615	NEIS1777, NEIS1776 (pgm2)	maltose phosphorylase, beta-phosphoglucomutase			NEIS1776 (pgm2)	beta-phosphoglucomutase	NEIS1777_(+)_348300_350559 maltose phosphorylase NEIS1776 (pgm2)_(+)_350571_351237 beta-phosphoglucomutase	pgmB, malP	Maltose phosphorylase, Beta-phosphoglucomutase	pgmB	Beta-phosphoglucomutase	malP_(+)_348300_350559 Maltose phosphorylase pgmB_(+)_350571_351237 Beta-phosphoglucomutase			M39064_348202_350934	M39064
M39064	urethritis clade	646570	646651	Neisseria meningitidis LNP27256	No	1	0	72	10	82	100	87.8049	100	100	100	0	0	12.1951	Neisseria sicca	97.561	2.43902	NEIS2454	Transcriptional regulator, MarR family			NEIS2454, NEIS1505	Transcriptional regulator, MarR family, transcriptional regulator	NEIS2454_(-)_646588_647020 Transcriptional regulator, MarR family NEIS1505_(-)_646657_647020 transcriptional regulator	gene	Transposase DDE domain protein	sarZ	HTH-type transcriptional regulator SarZ	gene_(-)_645622_646627 Transposase DDE domain protein sarZ_(-)_646657_647020 HTH-type transcriptional regulator SarZ	gene	Transposase DDE domain protein	M39064_646570_646651	M39064
M39064	urethritis clade	798867	799039	Neisseria gonorrhoeae	Yes	1	0	166	7	173	100	95.9538	100	98.8439	95.9538	1.15607	4.04624	4.04624	Neisseria lactamica	99.422	0.578035	NEIS0905 (pip), pip	, proline iminopeptidase			NEIS0905 (pip), pip	, proline iminopeptidase	NEIS0905 (pip)_(+)_798911_799847 proline iminopeptidase pip_(+)_798975_799391	pip	Proline iminopeptidase	pip	Proline iminopeptidase	pip_(+)_798914_799847 Proline iminopeptidase			M39064_798867_799039	M39064
M39064	urethritis clade	802320	803627	Neisseria gonorrhoeae DGI2	Yes	1	17	1232	59	1308	98.7003	95.4299	98.5283	95.8172	95.4299	2.71108	3.09837	3.09837	Neisseria meningitidis	95.8172	2.71108	NEIS0908	transmembrane transport protein	NEIS0908	transmembrane transport protein	NEIS0908	transmembrane transport protein	NEIS0908_(+)_802272_803682 transmembrane transport protein	xanQ	Xanthine permease XanQ	xanQ	Xanthine permease XanQ	gene_(+)_802021_802276 hypothetical protein xanQ_(+)_802290_803682 Xanthine permease XanQ	xanQ, gene	hypothetical protein, Xanthine permease XanQ	M39064_802320_803627	M39064
M39064	urethritis clade	1905951	1910381	Neisseria gonorrhoeae NCCP11945	No	1	84	4107	240	4431	98.1043	94.479	99.4479	99.1028	94.3869	0.345066	5.06096	4.96894	Neisseria meningitidis	99.1028	0.345066	NEIP0275, NEIS0275, NEIS0274, NEIS0273	hypothetical protein, thiol:disulphide interchange protein encodes DsbA1; oxidoreductase, Organic solvent tolerance protein, putative outer membrane solvent tolerance protein					NEIS0275_(-)_1905992_1908401 putative outer membrane solvent tolerance protein NEIP0275_(-)_1905995_1908401 Organic solvent tolerance protein NEIS0274_(+)_1908470_1909475 hypothetical protein NEIS0273_(-)_1909531_1910230 thiol:disulphide interchange protein encodes DsbA1; oxidoreductase	lptD, gene, dsbA_3	Phosphotransferase enzyme family protein, LPS-assembly protein LptD precursor, Thiol:disulfide interchange protein DsbA precursor			lptD_(-)_1905992_1908401 LPS-assembly protein LptD precursor gene_(+)_1908470_1909475 Phosphotransferase enzyme family protein dsbA_3_(-)_1909531_1910230 Thiol:disulfide interchange protein DsbA precursor			M39064_1905951_1910381	M39064
M39064	urethritis clade	1934013	1934834	Neisseria gonorrhoeae	Yes	1	0	771	51	822	100	93.7956	100	96.3504	93.7956	3.64964	6.20438	6.20438	Neisseria meningitidis	96.3504	3.64964	NEIS0247, NEIS0246	NADH dehydrogenase subunit I, NADH dehydrogenase I chain J	NEIS0247	NADH dehydrogenase I chain J	NEIS0246	NADH dehydrogenase subunit I	NEIS0247_(-)_1933875_1934547 NADH dehydrogenase I chain J NEIS0246_(-)_1934558_1935038 NADH dehydrogenase subunit I	nuoI, nuoJ	NADH-quinone oxidoreductase subunit I, NADH-quinone oxidoreductase subunit J	nuoI	NADH-quinone oxidoreductase subunit I	nuoJ_(-)_1933875_1934547 NADH-quinone oxidoreductase subunit J nuoI_(-)_1934558_1935038 NADH-quinone oxidoreductase subunit I	nuoJ	NADH-quinone oxidoreductase subunit J	M39064_1934013_1934834	M39064
M39068	urethritis clade	607132	607145		No	1	0	11	3	14		78.5714						-78.5714																		M39068_607132_607145	M39068
M39069	urethritis clade	244935	245076	Neisseria meningitidis H44/76	No	1	0	138	4	142	100	97.1831	100	100	97.1831	0	2.8169	2.8169	Neisseria sp	97.8873	2.11268	NEIS1900 (lgtE), NEIS1901 (lgtB)	lacto-N-neotetraose biosynthesis glycosyl transferase	NEIS1900 (lgtE), NEIS1901 (lgtB)	lacto-N-neotetraose biosynthesis glycosyl transferase	NEIS1900 (lgtE), NEIS1901 (lgtB)	lacto-N-neotetraose biosynthesis glycosyl transferase	NEIS1901 (lgtB)_(+)_244783_245623 lacto-N-neotetraose biosynthesis glycosyl transferase NEIS1900 (lgtE)_(+)_244783_245623 lacto-N-neotetraose biosynthesis glycosyl transferase	lex1_1	Lipooligosaccharide biosynthesis protein lex-1	lex1_1	Lipooligosaccharide biosynthesis protein lex-1	lex1_1_(+)_244783_245623 Lipooligosaccharide biosynthesis protein lex-1	lex1_1	Lipooligosaccharide biosynthesis protein lex-1	M39069_244935_245076	M39069
M39069	urethritis clade	600726	600733		No	1	0	5	3	8		62.5						-62.5						NEIS1549 (aniA, pan1), NEIS2779 (aniA)	nitrite reductase, major outer membrane copper- containing protein, copper-containing nitrite reductase			NEIS2779 (aniA)_(-)_599539_600699 copper-containing nitrite reductase NEIS1549 (aniA, pan1)_(-)_599539_600699 nitrite reductase, major outer membrane copper- containing protein					aniA_2_(-)_600441_600699 Copper-containing nitrite reductase precursor	aniA_2	Copper-containing nitrite reductase precursor	M39069_600726_600733	M39069
M39070	urethritis clade	245035	245076	Neisseria meningitidis H44/76	No	1	0	39	3	42	100	92.8571	100	100	92.8571	0	7.14286	7.14286	Neisseria sp	95.2381	4.7619	NEIS1900 (lgtE), NEIS1901 (lgtB)	lacto-N-neotetraose biosynthesis glycosyl transferase	NEIS1900 (lgtE), NEIS1901 (lgtB)	lacto-N-neotetraose biosynthesis glycosyl transferase	NEIS1900 (lgtE), NEIS1901 (lgtB)	lacto-N-neotetraose biosynthesis glycosyl transferase	NEIS1901 (lgtB)_(+)_244783_245623 lacto-N-neotetraose biosynthesis glycosyl transferase NEIS1900 (lgtE)_(+)_244783_245623 lacto-N-neotetraose biosynthesis glycosyl transferase	lex1_1	Lipooligosaccharide biosynthesis protein lex-1	lex1_1	Lipooligosaccharide biosynthesis protein lex-1	lex1_1_(+)_244783_245623 Lipooligosaccharide biosynthesis protein lex-1	lex1_1	Lipooligosaccharide biosynthesis protein lex-1	M39070_245035_245076	M39070
M39071	urethritis clade	244935	245076	Neisseria meningitidis H44/76	No	1	0	138	4	142	100	97.1831	100	100	97.1831	0	2.8169	2.8169	Neisseria sp	97.8873	2.11268	NEIS1900 (lgtE), NEIS1901 (lgtB)	lacto-N-neotetraose biosynthesis glycosyl transferase	NEIS1900 (lgtE), NEIS1901 (lgtB)	lacto-N-neotetraose biosynthesis glycosyl transferase	NEIS1900 (lgtE), NEIS1901 (lgtB)	lacto-N-neotetraose biosynthesis glycosyl transferase	NEIS1901 (lgtB)_(+)_244783_245623 lacto-N-neotetraose biosynthesis glycosyl transferase NEIS1900 (lgtE)_(+)_244783_245623 lacto-N-neotetraose biosynthesis glycosyl transferase	lex1_1	Lipooligosaccharide biosynthesis protein lex-1	lex1_1	Lipooligosaccharide biosynthesis protein lex-1	lex1_1_(+)_244783_245623 Lipooligosaccharide biosynthesis protein lex-1	lex1_1	Lipooligosaccharide biosynthesis protein lex-1	M39071_244935_245076	M39071
M39071	urethritis clade	1663083	1665551	Neisseria gonorrhoeae	Yes	1	38	2328	103	2469	98.4609	95.7631	99.8766	96.9148	95.7631	2.96174	4.11353	4.11353	Neisseria meningitidis	96.9148	2.96174	NEIS0498, NEIS0499, NEIS0500, NEIS0497	hypothetical protein, putative ubiquinone biosynthesis protein UbiB, putative transcriptional regulator, iron-sulfur cluster insertion protein ErpA	NEIS0500	putative ubiquinone biosynthesis protein UbiB			NEIS0500_(-)_1662165_1663677 putative ubiquinone biosynthesis protein UbiB NEIS0499_(-)_1663711_1664176 hypothetical protein NEIS0498_(-)_1664335_1664674 iron-sulfur cluster insertion protein ErpA NEIS0497_(-)_1664805_1665492 putative transcriptional regulator	gene, ubiB, erpA	hypothetical protein, putative HTH-type transcriptional regulator, putative protein kinase UbiB, Iron-sulfur cluster insertion protein ErpA			ubiB_(-)_1662165_1663677 putative protein kinase UbiB gene_(-)_1663711_1664176 hypothetical protein erpA_(-)_1664335_1664674 Iron-sulfur cluster insertion protein ErpA gene_(-)_1664805_1665492 putative HTH-type transcriptional regulator	ubiB	putative protein kinase UbiB	M39071_1663083_1665551	M39071
M39103	urethritis clade	539504	539558	Neisseria lactamica 020-06	No	1	0	49	6	55	100	89.0909	96.3636	94.5455		1.81818		7.27273	Neisseria polysaccharea	94.5455	1.81818	NEIS1598	chorismate synthase	NEIS1598	chorismate synthase	NEIS1598	chorismate synthase	NEIS1598_(-)_539072_540173 chorismate synthase	aroC	Chorismate synthase	aroC	Chorismate synthase	aroC_(-)_539072_540173 Chorismate synthase	aroC	Chorismate synthase	M39103_539504_539558	M39103
M39103	urethritis clade	540110	540148	Neisseria meningitidis 8013	No	1	0	36	3	39	100	92.3077	100	100	100	0	0	7.69231	Neisseria lactamica	100	0	NEIS1598	chorismate synthase	NEIS1598	chorismate synthase	NEIS1598	chorismate synthase	NEIS1598_(-)_539072_540173 chorismate synthase	aroC	Chorismate synthase	aroC	Chorismate synthase	aroC_(-)_539072_540173 Chorismate synthase	aroC	Chorismate synthase	M39103_540110_540148	M39103
M39103	urethritis clade	599513	599794	Neisseria meningitidis 8013	No	1	0	271	11	282	100	96.0993	98.9362	98.9362	98.9362	0	0	2.83688	Neisseria gonorrhoeae	96.8085	2.12766	NEIS1549 (aniA, pan1), NEIS2779 (aniA)	nitrite reductase, major outer membrane copper- containing protein, copper-containing nitrite reductase			NEIS1549 (aniA, pan1), NEIS2779 (aniA)	nitrite reductase, major outer membrane copper- containing protein, copper-containing nitrite reductase	NEIS2779 (aniA)_(-)_599539_600699 copper-containing nitrite reductase NEIS1549 (aniA, pan1)_(-)_599539_600699 nitrite reductase, major outer membrane copper- containing protein	aniA_1	Copper-containing nitrite reductase precursor	aniA_1	Copper-containing nitrite reductase precursor	aniA_1_(-)_599539_600445 Copper-containing nitrite reductase precursor			M39103_599513_599794	M39103
M39103	urethritis clade	600822	600912	Neisseria meningitidis 8013	No	1	1	81	9	91	98.9011	90	98.8889	98.8889	98.8889	0	0	8.88889	Neisseria polysaccharea	97.7778	1.11111															M39103_600822_600912	M39103
M39103	urethritis clade	602739	603234	Neisseria meningitidis N1568	No	1	0	481	15	496	100	96.9758	98.1855	98.1855	96.9758	0	1.20968	1.20968	Neisseria lactamica	97.379	0.806452	NEIS1548	nitric oxide reductase	NEIS1548	nitric oxide reductase	NEIS1548	nitric oxide reductase	NEIS1548_(+)_601072_603328 nitric oxide reductase	norB	Nitric oxide reductase subunit B	norB	Nitric oxide reductase subunit B	norB_(+)_601357_603328 Nitric oxide reductase subunit B	norB	Nitric oxide reductase subunit B	M39103_602739_603234	M39103
M39103	urethritis clade	1826426	1826974	Neisseria meningitidis NM134	No	1	0	536	13	549	100	97.6321	98.725	98.725	98.1785	0	0.546448	1.0929	Neisseria polysaccharea	97.9964	0.728597	NEIS0360	S-adenosylmethionine:tRNA ribosyltransferase- isomerase	NEIS0360	S-adenosylmethionine:tRNA ribosyltransferase- isomerase	NEIS0360	S-adenosylmethionine:tRNA ribosyltransferase- isomerase	NEIS0360_(-)_1826086_1827127 S-adenosylmethionine:tRNA ribosyltransferase- isomerase	queA	S-adenosylmethionine:tRNA ribosyltransferase-isomerase	queA	S-adenosylmethionine:tRNA ribosyltransferase-isomerase	queA_(-)_1826086_1827127 S-adenosylmethionine:tRNA ribosyltransferase-isomerase	queA	S-adenosylmethionine:tRNA ribosyltransferase-isomerase	M39103_1826426_1826974	M39103
M39103	urethritis clade	1828231	1828441	Neisseria meningitidis NZ-05/33	No	1	0	199	12	211	100	94.3128	100	100	100	0	0	5.6872	Neisseria sp	99.5261	0.473934	NEIS0357	putative acetyl-CoA carboxylase biotin carboxylase component	NEIS0357	putative acetyl-CoA carboxylase biotin carboxylase component	NEIS0357	putative acetyl-CoA carboxylase biotin carboxylase component	NEIS0357_(+)_1828049_1829411 putative acetyl-CoA carboxylase biotin carboxylase component	accC	Biotin carboxylase	accC	Biotin carboxylase	accC_(+)_1828049_1829411 Biotin carboxylase	accC	Biotin carboxylase	M39103_1828231_1828441	M39103
M39103	urethritis clade	1829008	1829448	Neisseria meningitidis Nm8663	No	1	0	420	21	441	100	95.2381	97.9592	97.9592	97.9592	0	0	2.72109	Neisseria sp	97.0522	0.907029	NEIS0357	putative acetyl-CoA carboxylase biotin carboxylase component	NEIS0357	putative acetyl-CoA carboxylase biotin carboxylase component			NEIS0357_(+)_1828049_1829411 putative acetyl-CoA carboxylase biotin carboxylase component	accC	Biotin carboxylase			accC_(+)_1828049_1829411 Biotin carboxylase	accC	Biotin carboxylase	M39103_1829008_1829448	M39103
M39203	urethritis clade	296519	297688	Neisseria gonorrhoeae	Yes	1	1	1080	89	1170	99.9145	92.3867	100		92.4722	100	7.5278	7.61334				NEIS1837 (pgi2)	glucose-6-phosphate isomerase 2 (EC 5.3.1.9)			NEIS1837 (pgi2)	glucose-6-phosphate isomerase 2 (EC 5.3.1.9)	NEIS1837 (pgi2)_(+)_296771_298415 glucose-6-phosphate isomerase 2 (EC 5.3.1.9)	pgi_1	Glucose-6-phosphate isomerase	pgi_1	Glucose-6-phosphate isomerase	pgi_1_(+)_296771_298415 Glucose-6-phosphate isomerase			M39203_296519_297688	M39203
M39203	urethritis clade	298641	298938	Neisseria gonorrhoeae	Yes	1	0	288	10	298	100	96.6443	100	97.3154	96.6443	2.68456	3.3557	3.3557	Neisseria meningitidis	97.3154	2.68456	NEIS1835	2,3,4,5-tetrahydropyridine-2,6-carboxylate N- succinyltransferase	NEIS1835	2,3,4,5-tetrahydropyridine-2,6-carboxylate N- succinyltransferase	NEIS1835	2,3,4,5-tetrahydropyridine-2,6-carboxylate N- succinyltransferase	NEIS1835_(+)_298624_299446 2,3,4,5-tetrahydropyridine-2,6-carboxylate N- succinyltransferase	dapD	2,3,4,5-tetrahydropyridine-2,6-dicarboxylate N-succinyltransferase	dapD	2,3,4,5-tetrahydropyridine-2,6-dicarboxylate N-succinyltransferase	dapD_(+)_298624_299446 2,3,4,5-tetrahydropyridine-2,6-dicarboxylate N-succinyltransferase	dapD	2,3,4,5-tetrahydropyridine-2,6-dicarboxylate N-succinyltransferase	M39203_298641_298938	M39203
M39203	urethritis clade	723427	723442		No	1	0	8	8	16		50						-50				NEIS1442	2-C-methyl-D-erythritol 4-phosphate cytidylyltransferase	NEIS1442	2-C-methyl-D-erythritol 4-phosphate cytidylyltransferase	NEIS1442	2-C-methyl-D-erythritol 4-phosphate cytidylyltransferase	NEIS1442_(+)_723041_723731 2-C-methyl-D-erythritol 4-phosphate cytidylyltransferase	ispD	2-C-methyl-D-erythritol 4-phosphate cytidylyltransferase	ispD	2-C-methyl-D-erythritol 4-phosphate cytidylyltransferase	ispD_(+)_723041_723731 2-C-methyl-D-erythritol 4-phosphate cytidylyltransferase	ispD	2-C-methyl-D-erythritol 4-phosphate cytidylyltransferase	M39203_723427_723442	M39203
M39203	urethritis clade	865044	865103	Neisseria meningitidis	No	1	0	57	3	60	100	95	100	100	100	0	0	5											gene	Transposase DDE domain protein			gene_(-)_864093_865101 Transposase DDE domain protein	gene	Transposase DDE domain protein	M39203_865044_865103	M39203
M39204	urethritis clade	244935	245076	Neisseria meningitidis H44/76	No	1	0	138	4	142	100	97.1831	100	100	97.1831	0	2.8169	2.8169	Neisseria sp	97.8873	2.11268	NEIS1900 (lgtE), NEIS1901 (lgtB)	lacto-N-neotetraose biosynthesis glycosyl transferase	NEIS1900 (lgtE), NEIS1901 (lgtB)	lacto-N-neotetraose biosynthesis glycosyl transferase	NEIS1900 (lgtE), NEIS1901 (lgtB)	lacto-N-neotetraose biosynthesis glycosyl transferase	NEIS1901 (lgtB)_(+)_244783_245623 lacto-N-neotetraose biosynthesis glycosyl transferase NEIS1900 (lgtE)_(+)_244783_245623 lacto-N-neotetraose biosynthesis glycosyl transferase	lex1_1	Lipooligosaccharide biosynthesis protein lex-1	lex1_1	Lipooligosaccharide biosynthesis protein lex-1	lex1_1_(+)_244783_245623 Lipooligosaccharide biosynthesis protein lex-1	lex1_1	Lipooligosaccharide biosynthesis protein lex-1	M39204_244935_245076	M39204
M39219	urethritis clade	244935	245076	Neisseria meningitidis H44/76	No	1	0	138	4	142	100	97.1831	100	100	97.1831	0	2.8169	2.8169	Neisseria sp	97.8873	2.11268	NEIS1900 (lgtE), NEIS1901 (lgtB)	lacto-N-neotetraose biosynthesis glycosyl transferase	NEIS1900 (lgtE), NEIS1901 (lgtB)	lacto-N-neotetraose biosynthesis glycosyl transferase	NEIS1900 (lgtE), NEIS1901 (lgtB)	lacto-N-neotetraose biosynthesis glycosyl transferase	NEIS1901 (lgtB)_(+)_244783_245623 lacto-N-neotetraose biosynthesis glycosyl transferase NEIS1900 (lgtE)_(+)_244783_245623 lacto-N-neotetraose biosynthesis glycosyl transferase	lex1_1	Lipooligosaccharide biosynthesis protein lex-1	lex1_1	Lipooligosaccharide biosynthesis protein lex-1	lex1_1_(+)_244783_245623 Lipooligosaccharide biosynthesis protein lex-1	lex1_1	Lipooligosaccharide biosynthesis protein lex-1	M39219_244935_245076	M39219
M39222	urethritis clade	1914999	1916388	Neisseria gonorrhoeae	Yes	1	0	1343	47	1390	100	96.6187	100	97.482	96.6187	2.51799	3.38129	3.38129	Neisseria meningitidis	97.482	2.51799	NEIS0269	ATP-dependent DNA helicase	NEIS0269	ATP-dependent DNA helicase	NEIS0269	ATP-dependent DNA helicase	NEIS0269_(+)_1914214_1916515 ATP-dependent DNA helicase	recQ	ATP-dependent DNA helicase RecQ	recQ	ATP-dependent DNA helicase RecQ	recQ_(+)_1914214_1916515 ATP-dependent DNA helicase RecQ	recQ	ATP-dependent DNA helicase RecQ	M39222_1914999_1916388	M39222
M39223	urethritis clade	245825	245844		No	1	0	16	4	20		80						-80											lex1_2	Lipooligosaccharide biosynthesis protein lex-1	lex1_2	Lipooligosaccharide biosynthesis protein lex-1	lex1_2_(+)_245771_246578 Lipooligosaccharide biosynthesis protein lex-1	lex1_2	Lipooligosaccharide biosynthesis protein lex-1	M39223_245825_245844	M39223
M39223	urethritis clade	402001	404649	Neisseria sp. HMSC070E12	Yes	1	20	2402	227	2649	99.245	91.3655	97.6417		91.3655	97.6417	6.27615	6.27615	Neisseria sicca	97.2613	0.380373	NEIS1729 (acnA)	aconitate hydratase 1 (EC 4.2.1.3)	NEIS1729 (acnA)	aconitate hydratase 1 (EC 4.2.1.3)			NEIS1729 (acnA)_(+)_401795_404402 aconitate hydratase 1 (EC 4.2.1.3)	acoA	Aconitate hydratase			acoA_(+)_401795_404402 Aconitate hydratase	acoA	Aconitate hydratase	M39223_402001_404649	M39223
M39550	urethritis clade	245825	245844		No	1	0	16	4	20		80						-80											lex1_2	Lipooligosaccharide biosynthesis protein lex-1	lex1_2	Lipooligosaccharide biosynthesis protein lex-1	lex1_2_(+)_245771_246578 Lipooligosaccharide biosynthesis protein lex-1	lex1_2	Lipooligosaccharide biosynthesis protein lex-1	M39550_245825_245844	M39550
M39550	urethritis clade	1905676	1905766		No	1	60	27	4	91		87.0968						-87.0968				NEIS0276	putative rotamase	NEIS0276	putative rotamase	NEIS0276	putative rotamase	NEIS0276_(-)_1904763_1905888 putative rotamase	prsA_2	Foldase protein PrsA precursor	prsA_2	Foldase protein PrsA precursor	prsA_2_(-)_1904763_1905888 Foldase protein PrsA precursor	prsA_2	Foldase protein PrsA precursor	M39550_1905676_1905766	M39550
M39551	urethritis clade	244935	245076	Neisseria meningitidis H44/76	No	1	0	138	4	142	100	97.1831	100	100	97.1831	0	2.8169	2.8169	Neisseria sp	97.8873	2.11268	NEIS1900 (lgtE), NEIS1901 (lgtB)	lacto-N-neotetraose biosynthesis glycosyl transferase	NEIS1900 (lgtE), NEIS1901 (lgtB)	lacto-N-neotetraose biosynthesis glycosyl transferase	NEIS1900 (lgtE), NEIS1901 (lgtB)	lacto-N-neotetraose biosynthesis glycosyl transferase	NEIS1901 (lgtB)_(+)_244783_245623 lacto-N-neotetraose biosynthesis glycosyl transferase NEIS1900 (lgtE)_(+)_244783_245623 lacto-N-neotetraose biosynthesis glycosyl transferase	lex1_1	Lipooligosaccharide biosynthesis protein lex-1	lex1_1	Lipooligosaccharide biosynthesis protein lex-1	lex1_1_(+)_244783_245623 Lipooligosaccharide biosynthesis protein lex-1	lex1_1	Lipooligosaccharide biosynthesis protein lex-1	M39551_244935_245076	M39551
M39551	urethritis clade	1768992	1771240	Neisseria gonorrhoeae	Yes	1	124	2009	116	2249	94.4864	94.5412	98.7294	95.9059	94.5412	2.82353	4.18824	4.18824	Neisseria meningitidis	95.9059	2.82353	NEIS0404, NEIS0403, NEIS0405	hypothetical protein, transcriptional regulator NrdR, putative diaminohydroxyphosphoribosylaminopyrimidine deaminase/phosphoribosylamino)uracil reductase			NEIS0403	putative diaminohydroxyphosphoribosylaminopyrimidine deaminase/phosphoribosylamino)uracil reductase	NEIS0405_(+)_1769267_1770110 hypothetical protein NEIS0404_(+)_1770138_1770603 transcriptional regulator NrdR NEIS0403_(+)_1770635_1771745 putative diaminohydroxyphosphoribosylaminopyrimidine deaminase/phosphoribosylamino)uracil reductase	nrdR, ribD, gene	Transcriptional repressor NrdR, Riboflavin biosynthesis protein RibD, Glutamine amidotransferases class-II	ribD	Riboflavin biosynthesis protein RibD	gene_(+)_1769267_1770110 Glutamine amidotransferases class-II nrdR_(+)_1770138_1770603 Transcriptional repressor NrdR ribD_(+)_1770635_1771745 Riboflavin biosynthesis protein RibD			M39551_1768992_1771240	M39551
M39551	urethritis clade	1802326	1803848	Neisseria meningitidis	No	1	19	1456	48	1523	98.7525	96.8085	97.8059	97.8059	96.8085	0	0.99734	0.99734	Neisseria sp	96.9415	0.864362	NEIS0380 (pglI), NEIS0379, NEIS2583	O-acetyltransferase, conserved hypothetical protein	NEIS0380 (pglI)	O-acetyltransferase	NEIS0379	conserved hypothetical protein	NEIS0380 (pglI)_(-)_1801563_1803444 O-acetyltransferase NEIS2583_(-)_1803545_1803781 conserved hypothetical protein NEIS0379_(-)_1803818_1804910 conserved hypothetical protein	ychF, oatA_1	Ribosome-binding ATPase YchF, O-acetyltransferase OatA	ychF	Ribosome-binding ATPase YchF	oatA_1_(-)_1801563_1803444 O-acetyltransferase OatA ychF_(-)_1803818_1804910 Ribosome-binding ATPase YchF	oatA_1	O-acetyltransferase OatA	M39551_1802326_1803848	M39551
M39551	urethritis clade	1804511	1804520		No	1	0	7	3	10		70						-70				NEIS0379	conserved hypothetical protein	NEIS0379	conserved hypothetical protein	NEIS0379	conserved hypothetical protein	NEIS0379_(-)_1803818_1804910 conserved hypothetical protein	ychF	Ribosome-binding ATPase YchF	ychF	Ribosome-binding ATPase YchF	ychF_(-)_1803818_1804910 Ribosome-binding ATPase YchF	ychF	Ribosome-binding ATPase YchF	M39551_1804511_1804520	M39551
M39553	urethritis clade	245035	245825	Neisseria meningitidis Nm8663	No	1	595	192	4	791	24.7788	97.9592	98.4694	98.4694	97.449	0	1.02041	0.510204	Neisseria lactamica	97.449	1.02041	NEIS1900 (lgtE), NEIS1901 (lgtB)	lacto-N-neotetraose biosynthesis glycosyl transferase	NEIS1900 (lgtE), NEIS1901 (lgtB)	lacto-N-neotetraose biosynthesis glycosyl transferase			NEIS1901 (lgtB)_(+)_244783_245623 lacto-N-neotetraose biosynthesis glycosyl transferase NEIS1900 (lgtE)_(+)_244783_245623 lacto-N-neotetraose biosynthesis glycosyl transferase	lex1_2, gene, lex1_1	Lipooligosaccharide biosynthesis protein lex-1, hypothetical protein	lex1_2	Lipooligosaccharide biosynthesis protein lex-1	lex1_1_(+)_244783_245623 Lipooligosaccharide biosynthesis protein lex-1 gene_(+)_245634_245730 hypothetical protein lex1_2_(+)_245771_246578 Lipooligosaccharide biosynthesis protein lex-1	lex1_1	Lipooligosaccharide biosynthesis protein lex-1	M39553_245035_245825	M39553
M39766	urethritis clade	1242302	1242312		No	1	0	8	3	11		72.7273						-72.7273											cya_1	Bifunctional hemolysin/adenylate cyclase precursor	cya_1	Bifunctional hemolysin/adenylate cyclase precursor	cya_1_(+)_1241958_1246446 Bifunctional hemolysin/adenylate cyclase precursor	cya_1	Bifunctional hemolysin/adenylate cyclase precursor	M39766_1242302_1242312	M39766
M39803	urethritis clade	76897	78407	Neisseria meningitidis alpha14	No	1	39	1447	25	1511	97.4189	98.3016	100	100	98.3016	0	1.69837	1.69837	Neisseria sp	98.8451	1.15489	NEIS2045, NEIS2046 (hemk)	hemk protein, putative integral membrane protein	NEIS2046 (hemk)	hemk protein	NEIS2045	putative integral membrane protein	NEIS2046 (hemk)_(+)_76466_77738 hemk protein NEIS2045_(+)_77823_79212 putative integral membrane protein	gene, prmC_1	Release factor glutamine methyltransferase, Na+/H+ antiporter family protein	gene	Na+/H+ antiporter family protein	prmC_1_(+)_76466_77738 Release factor glutamine methyltransferase gene_(+)_77823_79212 Na+/H+ antiporter family protein	prmC_1	Release factor glutamine methyltransferase	M39803_76897_78407	M39803
M39803	urethritis clade	152001	153239	Neisseria gonorrhoeae NCCP11945	Yes	1	0	1177	62	1239	100	94.996	99.6772	95.7224	94.996	3.9548	4.68119	4.68119	Neisseria meningitidis	95.7224	3.9548	NEIS1976, NEIS1977	Hsp33-like chaperonin, putative magnesium transporter	NEIS1977	Hsp33-like chaperonin	NEIS1976	putative magnesium transporter	NEIS1977_(+)_151276_152278 Hsp33-like chaperonin NEIS1976_(-)_152363_153818 putative magnesium transporter	gene, hslO	33 kDa chaperonin, Magnesium transporter MgtE	gene	Magnesium transporter MgtE	hslO_(+)_151369_152278 33 kDa chaperonin gene_(-)_152363_153818 Magnesium transporter MgtE	hslO	33 kDa chaperonin	M39803_152001_153239	M39803
M39803	urethritis clade	725215	726123	Neisseria gonorrhoeae	Yes	1	0	866	43	909	100	95.2695	100	97.0297	95.2695	2.9703	4.73047	4.73047	Neisseria meningitidis	97.0297	2.9703	NEIS1439, NEIS1438	putative nuclease, putative binding-protein-dependent transport systems inner membrane protein	NEIS1439	putative nuclease	NEIS1438	putative binding-protein-dependent transport systems inner membrane protein	NEIS1439_(+)_725031_725733 putative nuclease NEIS1438_(+)_725911_726658 putative binding-protein-dependent transport systems inner membrane protein	yhcR, glnP	Endonuclease YhcR precursor, Glutamine transport system permease protein GlnP	glnP	Glutamine transport system permease protein GlnP	yhcR_(+)_725061_725733 Endonuclease YhcR precursor glnP_(+)_725911_726658 Glutamine transport system permease protein GlnP	yhcR	Endonuclease YhcR precursor	M39803_725215_726123	M39803
M39803	urethritis clade	727771	731173	Neisseria gonorrhoeae	Yes	1	125	3109	169	3403	96.3268	94.8444	99.6949	95.18	95.3325	4.51495	4.36242	4.85052	Neisseria meningitidis	95.18	4.51495	NEIS1437, NEIS1436	hypothetical protein, arginyl-tRNA synthetase	NEIS1437	hypothetical protein	NEIS1436	arginyl-tRNA synthetase	NEIS1437_(-)_727672_729130 hypothetical protein NEIS1436_(-)_729657_731376 arginyl-tRNA synthetase	gene, argS	Sulfatase, Arginine--tRNA ligase	argS	Arginine--tRNA ligase	gene_(-)_727672_729091 Sulfatase argS_(-)_729657_731376 Arginine--tRNA ligase	gene	Sulfatase	M39803_727771_731173	M39803
M39803	urethritis clade	804372	805006	Neisseria gonorrhoeae	Yes	1	3	583	49	635	99.5276	92.2468	99.8418		92.2468	99.8418	7.59494	7.59494				NEIS0910, NEIS0909	hypothetical protein, RNA methylase	NEIS0909	RNA methylase	NEIS0910, NEIS0911	hypothetical protein, putative cytosine deaminase	NEIS0909_(-)_803743_804496 RNA methylase NEIS0910_(-)_804561_805050 hypothetical protein NEIS0911_(-)_805054_805774 putative cytosine deaminase	gene, rlmB_1	23S rRNA (guanosine-2'-O-)-methyltransferase RlmB, hypothetical protein	gene, tadA	hypothetical protein, tRNA-specific adenosine deaminase	rlmB_1_(-)_803743_804496 23S rRNA (guanosine-2'-O-)-methyltransferase RlmB gene_(-)_804561_805050 hypothetical protein tadA_(-)_805054_805774 tRNA-specific adenosine deaminase	rlmB_1	23S rRNA (guanosine-2'-O-)-methyltransferase RlmB	M39803_804372_805006	M39803
M39803	urethritis clade	1905676	1905766		No	1	60	27	4	91		87.0968						-87.0968				NEIS0276	putative rotamase	NEIS0276	putative rotamase	NEIS0276	putative rotamase	NEIS0276_(-)_1904763_1905888 putative rotamase	prsA_2	Foldase protein PrsA precursor	prsA_2	Foldase protein PrsA precursor	prsA_2_(-)_1904763_1905888 Foldase protein PrsA precursor	prsA_2	Foldase protein PrsA precursor	M39803_1905676_1905766	M39803
M39803	urethritis clade	2062763	2068936	Neisseria gonorrhoeae PID1	Yes	1	1970	4049	155	6174	68.092	96.313	99.3578	96.4795	96.2179	2.87821	3.13987	3.04472	Neisseria meningitidis	96.4795	2.87821	NEIS0110, NEIS0115, NEIS0113, NEIS0108, NEIS0114, NEIS0112, NEIS0109, NEIS0111	putative inner membrane protein, SMG-family protein, SMF-family protein, DNA topoisomerase I, hypothetical protein, putative ferredoxin			NEIS0108	SMF-family protein	NEIS0115_(-)_2062849_2063101 putative ferredoxin NEIS0114_(-)_2063223_2063793 hypothetical protein NEIS0113_(-)_2063881_2064259 hypothetical protein NEIS0112_(+)_2064377_2064930 putative inner membrane protein NEIS0111_(+)_2064949_2065645 hypothetical protein NEIS0110_(-)_2065717_2068024 DNA topoisomerase I NEIS0109_(-)_2068095_2068557 SMG-family protein NEIS0108_(-)_2068582_2069770 SMF-family pr…	gene, fdx_2, rsmD, topA	Ribosomal RNA small subunit methyltransferase D, hypothetical protein, Ferredoxin, DNA topoisomerase 1, helix-turn-helix protein	gene	hypothetical protein	gene_(-)_2062669_2062753 tRNA-Tyr fdx_2_(-)_2062849_2063101 Ferredoxin rsmD_(-)_2063223_2063793 Ribosomal RNA small subunit methyltransferase D gene_(-)_2063881_2064259 helix-turn-helix protein gene_(+)_2064949_2065645 hypothetical protein topA_(-)_2065717_2068024 DNA topoisomerase 1 gene_(-)_2068095_2068557 hypothetical protein gene_(-)_2068582_2069770 hypothetical protein	gene	tRNA-Tyr	M39803_2062763_2068936	M39803
M39804	urethritis clade	245825	245844		No	1	0	16	4	20		80						-80											lex1_2	Lipooligosaccharide biosynthesis protein lex-1	lex1_2	Lipooligosaccharide biosynthesis protein lex-1	lex1_2_(+)_245771_246578 Lipooligosaccharide biosynthesis protein lex-1	lex1_2	Lipooligosaccharide biosynthesis protein lex-1	M39804_245825_245844	M39804
M39806	urethritis clade	1234343	1234426	Neisseria meningitidis NZ-05/33	No	1	0	78	6	84	100	92.8571	100	100	100	0	0	7.14286											gene	Transposase DDE domain protein	gene	Transposase DDE domain protein	gene_(-)_1234058_1235171 Transposase DDE domain protein	gene	Transposase DDE domain protein	M39806_1234343_1234426	M39806
M39819	urethritis clade	245035	245844	Neisseria meningitidis Nm8663	No	1	595	208	7	810	26.5432	96.7442	98.6047	98.6047	95.3488	0	3.25581	1.86047	Neisseria lactamica	94.4186	4.18605	NEIS1900 (lgtE), NEIS1901 (lgtB)	lacto-N-neotetraose biosynthesis glycosyl transferase	NEIS1900 (lgtE), NEIS1901 (lgtB)	lacto-N-neotetraose biosynthesis glycosyl transferase			NEIS1901 (lgtB)_(+)_244783_245623 lacto-N-neotetraose biosynthesis glycosyl transferase NEIS1900 (lgtE)_(+)_244783_245623 lacto-N-neotetraose biosynthesis glycosyl transferase	lex1_2, gene, lex1_1	Lipooligosaccharide biosynthesis protein lex-1, hypothetical protein	lex1_2	Lipooligosaccharide biosynthesis protein lex-1	lex1_1_(+)_244783_245623 Lipooligosaccharide biosynthesis protein lex-1 gene_(+)_245634_245730 hypothetical protein lex1_2_(+)_245771_246578 Lipooligosaccharide biosynthesis protein lex-1	lex1_1	Lipooligosaccharide biosynthesis protein lex-1	M39819_245035_245844	M39819
M39821	urethritis clade	899684	899690		No	1	0	4	3	7		57.1429						-57.1429				NEIS1015 (abcZ)	ABC transporter ATP-binding protein	NEIS1015 (abcZ)	ABC transporter ATP-binding protein	NEIS1015 (abcZ)	ABC transporter ATP-binding protein	NEIS1015 (abcZ)_(-)_898565_900476 ABC transporter ATP-binding protein	uup_1	ABC transporter ATP-binding protein uup	uup_1	ABC transporter ATP-binding protein uup	uup_1_(-)_898565_900476 ABC transporter ATP-binding protein uup	uup_1	ABC transporter ATP-binding protein uup	M39821_899684_899690	M39821
M39822	urethritis clade	865044	865137	Neisseria meningitidis	No	1	0	88	6	94	100	93.617	100	100	100	0	0	6.38298	Corynebacterium diphtheriae	98.9362	1.06383								gene	Transposase DDE domain protein			gene_(-)_864093_865101 Transposase DDE domain protein	gene	Transposase DDE domain protein	M39822_865044_865137	M39822
M39822	urethritis clade	1254444	1255705	Neisseria meningitidis Nm1140	No	1	0	1221	41	1262	100	96.7512	99.9208	99.9208	95.2456	0	4.67512	3.16957	Neisseria polysaccharea	95.6418	4.27892	NEIS1355	putative ATP-dependent RNA helicase	NEIS1355	putative ATP-dependent RNA helicase			NEIS1355_(+)_1254172_1255546 putative ATP-dependent RNA helicase	rhlE_2	ATP-dependent RNA helicase RhlE			rhlE_2_(+)_1254172_1255546 ATP-dependent RNA helicase RhlE	rhlE_2	ATP-dependent RNA helicase RhlE	M39822_1254444_1255705	M39822
M39822	urethritis clade	1467388	1469106	Neisseria meningitidis 053442	No	1	0	1680	39	1719	100	97.7312	99.9418	99.9418	97.6731	0	2.26876	2.21059	Neisseria gonorrhoeae	96.7423	3.19953	NEIS0699, NEIS0698, NEIS0700, NEIS0701	hypothetical protein, putative 2-amino-4-hydroxy-6- hydroxymethyldihydropteridine- pyrophosphokinase, putative regulator	NEIS0701	hypothetical protein	NEIS0698	hypothetical protein	NEIS0701_(+)_1467326_1467893 hypothetical protein NEIS0700_(+)_1467946_1468321 putative regulator NEIS0699_(+)_1468330_1468825 putative 2-amino-4-hydroxy-6- hydroxymethyldihydropteridine- pyrophosphokinase NEIS0698_(-)_1468949_1469429 hypothetical protein	gene, folK	hypothetical protein, Putative rRNA methylase, 2-amino-4-hydroxy-6- hydroxymethyldihydropteridine pyrophosphokinase	gene	hypothetical protein	gene_(+)_1467326_1467893 Putative rRNA methylase gene_(+)_1467946_1468321 hypothetical protein folK_(+)_1468330_1468825 2-amino-4-hydroxy-6- hydroxymethyldihydropteridine pyrophosphokinase gene_(-)_1468949_1469429 hypothetical protein	gene	Putative rRNA methylase	M39822_1467388_1469106	M39822
M39823	urethritis clade	245825	245844		No	1	0	16	4	20		80						-80											lex1_2	Lipooligosaccharide biosynthesis protein lex-1	lex1_2	Lipooligosaccharide biosynthesis protein lex-1	lex1_2_(+)_245771_246578 Lipooligosaccharide biosynthesis protein lex-1	lex1_2	Lipooligosaccharide biosynthesis protein lex-1	M39823_245825_245844	M39823
M39823	urethritis clade	301454	301469		No	1	0	10	6	16		62.5						-62.5				NEIS1833	branched-chain amino acid aminotransferase	NEIS1833	branched-chain amino acid aminotransferase	NEIS1833	branched-chain amino acid aminotransferase	NEIS1833_(-)_300629_301628 branched-chain amino acid aminotransferase	ilvK	Branched-chain-amino-acid aminotransferase 2	ilvK	Branched-chain-amino-acid aminotransferase 2	ilvK_(-)_300629_301628 Branched-chain-amino-acid aminotransferase 2	ilvK	Branched-chain-amino-acid aminotransferase 2	M39823_301454_301469	M39823
M39823	urethritis clade	443585	445871	Neisseria gonorrhoeae	No	1	1196	1010	81	2287	47.7044	92.5756	79.9267	84.6929	85.1512	-4.76627	-5.22456	-12.6489	Neisseria meningitidis	84.6929	-4.76627	NEIS1691 (tbpB)				NEIS1690 (tbpA), NEIP1690	, Transferrin-binding protein 1	NEIS1691 (tbpB)_(+)_443686_445816 NEIS1690 (tbpA)_(+)_445902_448647 NEIP1690_(+)_445902_448644 Transferrin-binding protein 1	tbpB_1	Transferrin-binding protein 2 precursor	tbp1	Transferrin-binding protein 1 precursor	tbpB_1_(+)_443686_445816 Transferrin-binding protein 2 precursor tbp1_(+)_445902_448647 Transferrin-binding protein 1 precursor			M39823_443585_445871	M39823
M39823	urethritis clade	515682	517445	Neisseria gonorrhoeae	Yes	1	159	1557	48	1764	90.9864	97.0093	99.9377	97.3832	97.0093	2.55452	2.92835	2.92835	Neisseria lactamica	97.757	2.18069	NEIS1618 (lgtF), NEIS1619 (rfaK), NEIS1621, NEIS1622	putative integral membrane ion transporter, hypothetical protein, alpha-1,2 N-acetylglucosamine transferase, beta-1,4 glucosyltransferase	NEIS1622	putative integral membrane ion transporter	NEIS1618 (lgtF)	beta-1,4 glucosyltransferase	NEIS1622_(-)_514446_515784 putative integral membrane ion transporter NEIS1621_(-)_515961_516132 hypothetical protein NEIS1619 (rfaK)_(-)_516170_517235 alpha-1,2 N-acetylglucosamine transferase NEIS1618 (lgtF)_(-)_517235_517994 beta-1,4 glucosyltransferase	mshA_1, gene, sunS	Sodium:neurotransmitter symporter family protein, D-inositol 3-phosphate glycosyltransferase, SPBc2 prophage-derived glycosyltransferase SunS	sunS	SPBc2 prophage-derived glycosyltransferase SunS	gene_(-)_514446_515784 Sodium:neurotransmitter symporter family protein mshA_1_(-)_516170_517235 D-inositol 3-phosphate glycosyltransferase sunS_(-)_517235_517994 SPBc2 prophage-derived glycosyltransferase SunS	gene	Sodium:neurotransmitter symporter family protein	M39823_515682_517445	M39823
M39823	urethritis clade	521606	526549	Neisseria gonorrhoeae	Yes	1	26	4660	258	4944	99.4741	94.754	99.7967	95.2013	94.8353	4.59536	4.96137	5.0427	Neisseria meningitidis	95.2013	4.59536	NEIS1611, NEIS1613, NEIS2494, NEIS1610	hypothetical protein, 3-octaprenyl-4-hydroxybenzoate carboxy-lyase, putative phospho-2-dehydro-3-deoxyheptonate aldolase (phospho-2- keto-3-deoxyheptonate aldolase; DAHP synthetase; 3-deoxy-D-arabino-heptulosonate 7-phosphate synthase)	NEIS1613	hypothetical protein	NEIS2494	putative phospho-2-dehydro-3-deoxyheptonate aldolase (phospho-2- keto-3-deoxyheptonate aldolase; DAHP synthetase; 3-deoxy-D-arabino-heptulosonate 7-phosphate synthase)	NEIS1613_(+)_521557_522073 hypothetical protein NEIS1611_(+)_522086_523571 3-octaprenyl-4-hydroxybenzoate carboxy-lyase NEIS1610_(-)_523635_525750 hypothetical protein NEIS2494_(+)_525840_526734 putative phospho-2-dehydro-3-deoxyheptonate aldolase (phospho-2- keto-3-deoxyheptonate aldolase; DAHP synthetase; 3-deoxy-D-arabino-heptulosonate 7-phosphate synthase)	aroF, gene, ubiD	hypothetical protein, 3-octaprenyl-4-hydroxybenzoate carboxy-lyase, putative assembly protein, Phospho-2-dehydro-3-deoxyheptonate aldolase	aroF	Phospho-2-dehydro-3-deoxyheptonate aldolase	gene_(+)_521557_522073 hypothetical protein ubiD_(+)_522092_523571 3-octaprenyl-4-hydroxybenzoate carboxy-lyase gene_(-)_523635_525750 putative assembly protein aroF_(+)_525840_526734 Phospho-2-dehydro-3-deoxyheptonate aldolase	gene	hypothetical protein	M39823_521606_526549	M39823
M39823	urethritis clade	1169818	1174012	Neisseria lactamica NS19	No	1	171	3827	197	4195	95.9237	95.1044	95.2783	95.3032	95.1044	-0.0248509	0.173956	0.173956	Neisseria meningitidis	95.3032	-0.0248509	NEIS1280 (lpd), NEIS1282, NEIS1281	hypothetical protein, Putative TonB-dependent receptor protein, dihydrolipoamide dehydrogenase (EC 1.8.1.4)	NEIS1279 (aceF)	dihydrolipoamide acetyltransferase (EC 2.3.1.12)	NEIS1282	Putative TonB-dependent receptor protein	NEIS1279 (aceF)_(+)_1168189_1169791 dihydrolipoamide acetyltransferase (EC 2.3.1.12) NEIS1280 (lpd)_(+)_1169867_1171655 dihydrolipoamide dehydrogenase (EC 1.8.1.4) NEIS1281_(-)_1172014_1173565 hypothetical protein NEIS1282_(-)_1173688_1175812 Putative TonB-dependent receptor protein	fcuA, gene, lpdA	hypothetical protein, Ferrichrome receptor FcuA precursor, Dihydrolipoyl dehydrogenase	fcuA	Ferrichrome receptor FcuA precursor	aceF_(+)_1168189_1169791 Dihydrolipoyllysine-residue acetyltransferase component of pyruvate dehydrogenase complex lpdA_(+)_1169867_1171655 Dihydrolipoyl dehydrogenase gene_(-)_1172014_1173565 hypothetical protein fcuA_(-)_1173688_1175812 Ferrichrome receptor FcuA precursor	aceF	Dihydrolipoyllysine-residue acetyltransferase component of pyruvate dehydrogenase complex	M39823_1169818_1174012	M39823
M39823	urethritis clade	1204625	1210336	Neisseria gonorrhoeae SK29344	Yes	1	1404	4085	223	5712	75.4202	94.8236	99.5125	94.6379	94.5682	4.87465	4.94429	4.68895	Neisseria meningitidis	94.6379	4.87465	NEIS1310, NEIS1311, NEIS1309	Type III restriction/modification system methyltransferase (ModA12), tRNA pseudouridine synthase B, putative type III restriction/modification system enzyme	NEIS1309	tRNA pseudouridine synthase B	NEIS1311	putative type III restriction/modification system enzyme	NEIS1309_(+)_1204419_1205379 tRNA pseudouridine synthase B NEIS1310_(+)_1205669_1207876 Type III restriction/modification system methyltransferase (ModA12) NEIS1311_(+)_1207823_1210640 putative type III restriction/modification system enzyme	gene, truB, mboIIM	tRNA pseudouridine synthase B, Type III restriction enzyme, res subunit, Modification methylase MboII, Type III restriction/modification enzyme methylation subunit	gene	Type III restriction enzyme, res subunit	truB_(+)_1204425_1205379 tRNA pseudouridine synthase B gene_(+)_1205669_1206170 Type III restriction/modification enzyme methylation subunit mboIIM_(+)_1206502_1207876 Modification methylase MboII gene_(+)_1207865_1210640 Type III restriction enzyme, res subunit	truB	tRNA pseudouridine synthase B	M39823_1204625_1210336	M39823
M39823	urethritis clade	1904751	1905279	Neisseria polysaccharea ATCC 43768	Yes	1	5	466	58	529	99.0548	88.9313	92.5573	89.8855	88.7405	2.67176	3.81679	3.62595	Neisseria lactamica	91.6031	0.954198	NEIS0276	putative rotamase			NEIS0276	putative rotamase	NEIS0276_(-)_1904763_1905888 putative rotamase	prsA_2	Foldase protein PrsA precursor	prsA_2	Foldase protein PrsA precursor	prsA_2_(-)_1904763_1905888 Foldase protein PrsA precursor			M39823_1904751_1905279	M39823
M39824	urethritis clade	244935	245076	Neisseria meningitidis H44/76	No	1	0	138	4	142	100	97.1831	100	100	97.1831	0	2.8169	2.8169	Neisseria sp	97.8873	2.11268	NEIS1900 (lgtE), NEIS1901 (lgtB)	lacto-N-neotetraose biosynthesis glycosyl transferase	NEIS1900 (lgtE), NEIS1901 (lgtB)	lacto-N-neotetraose biosynthesis glycosyl transferase	NEIS1900 (lgtE), NEIS1901 (lgtB)	lacto-N-neotetraose biosynthesis glycosyl transferase	NEIS1901 (lgtB)_(+)_244783_245623 lacto-N-neotetraose biosynthesis glycosyl transferase NEIS1900 (lgtE)_(+)_244783_245623 lacto-N-neotetraose biosynthesis glycosyl transferase	lex1_1	Lipooligosaccharide biosynthesis protein lex-1	lex1_1	Lipooligosaccharide biosynthesis protein lex-1	lex1_1_(+)_244783_245623 Lipooligosaccharide biosynthesis protein lex-1	lex1_1	Lipooligosaccharide biosynthesis protein lex-1	M39824_244935_245076	M39824
M39844	urethritis clade	1555103	1555110		No	1	0	5	3	8		62.5						-62.5				NEIS0612	outer membrane protein	NEIS0612	outer membrane protein	NEIS0612	outer membrane protein	NEIS0612_(+)_1554774_1555299 outer membrane protein	piiC_5	Outer membrane protein P.IIC precursor	piiC_5	Outer membrane protein P.IIC precursor	piiC_5_(+)_1554774_1555299 Outer membrane protein P.IIC precursor	piiC_5	Outer membrane protein P.IIC precursor	M39844_1555103_1555110	M39844
M39844	urethritis clade	1555838	1555845		No	1	0	5	3	8		62.5						-62.5				NEIS0610 (apaH)	diadenosine tetraphosphatase	NEIS0611	hypothetical protein	NEIS0610 (apaH)	diadenosine tetraphosphatase	NEIS0611_(+)_1555434_1555824 hypothetical protein NEIS0610 (apaH)_(+)_1555841_1556732 diadenosine tetraphosphatase					gene_(+)_1555434_1555824 RutC family protein	gene	RutC family protein	M39844_1555838_1555845	M39844
M39845	urethritis clade	70022	74775	Neisseria gonorrhoeae	Yes	1	323	4204	227	4754	93.2057	94.877	99.7292	95.3509	94.877	4.37824	4.85218	4.85218	Neisseria meningitidis	95.3509	4.37824	NEIS2051, NEIS2052, NEIS2048, NEIS2050, NEIS2049	putative oxidoreductase, permease, thiazole synthase, hypothetical protein, thiamin-phosphate pyrophosphorylase	NEIS2052	thiazole synthase			NEIS2052_(-)_69992_70781 thiazole synthase NEIS2051_(-)_70994_71189 hypothetical protein NEIS2050_(-)_71611_72229 thiamin-phosphate pyrophosphorylase NEIS2049_(-)_72249_73350 putative oxidoreductase NEIS2048_(-)_73346_74570 permease	thiG, gene, thiE, codB	Thiamine-phosphate synthase, Thiazole synthase, Cytosine permease, bifunctional tRNA (mnm(5)s(2)U34)-methyltransferase/FAD-dependent cmnm(5)s(2)U34 oxidoreductase, sulfur carrier protein ThiS			thiG_(-)_69992_70781 Thiazole synthase gene_(-)_70994_71189 sulfur carrier protein ThiS thiE_(-)_71611_72229 Thiamine-phosphate synthase gene_(-)_72249_73350 bifunctional tRNA (mnm(5)s(2)U34)-methyltransferase/FAD-dependent cmnm(5)s(2)U34 oxidoreductase codB_(-)_73346_74570 Cytosine permease	thiG	Thiazole synthase	M39845_70022_74775	M39845
M39845	urethritis clade	77596	83582	Neisseria gonorrhoeae	Yes	1	301	5436	250	5987	94.9724	95.6032	99.9297	96.166	95.6032	3.76363	4.32642	4.32642	Neisseria polysaccharea	96.1133	3.81639	NEIS2044, NEIS2046 (hemk), NEIS2043, NEIS2045, NEIS2042	hemk protein, hypothetical protein, ThiF protein, putative integral membrane protein, phosphoenolpyruvate carboxylase	NEIS2046 (hemk)	hemk protein	NEIS2042	phosphoenolpyruvate carboxylase	NEIS2046 (hemk)_(+)_76466_77738 hemk protein NEIS2045_(+)_77823_79212 putative integral membrane protein NEIS2044_(+)_79212_79437 hypothetical protein NEIS2043_(-)_80124_81072 ThiF protein NEIS2042_(+)_81060_83763 phosphoenolpyruvate carboxylase	gene, moeB, prmC_1, ppc	Na+/H+ antiporter family protein, Phosphoenolpyruvate carboxylase, Release factor glutamine methyltransferase, hypothetical protein, Molybdopterin-synthase adenylyltransferase	ppc	Phosphoenolpyruvate carboxylase	prmC_1_(+)_76466_77738 Release factor glutamine methyltransferase gene_(+)_77823_79212 Na+/H+ antiporter family protein gene_(+)_79212_79437 hypothetical protein moeB_(-)_80124_80895 Molybdopterin-synthase adenylyltransferase ppc_(+)_81060_83763 Phosphoenolpyruvate carboxylase	prmC_1	Release factor glutamine methyltransferase	M39845_77596_83582	M39845
M39845	urethritis clade	185012	191598	Neisseria meningitidis M01-240355	No	1	3	6239	345	6587	99.9545	94.76	94.8208	94.8208	94.76	0	0.0607533	0.0607533				NEIS1954, NEIS1953, NEIS1952, NEIS1956, NEIS1951, NEIS1957, NEIS1955	putative lipoprotein, DNA polymerase I, hypothetical protein, diaminopimelate decarboxylase, frataxin-like protein, putative sodium-dependent inner membrane transport protein, S-ribosylhomocysteinase	NEIS1957	DNA polymerase I	NEIS1951	putative sodium-dependent inner membrane transport protein	NEIS1957_(-)_184806_187599 DNA polymerase I NEIS1956_(-)_187744_188251 S-ribosylhomocysteinase NEIS1955_(-)_188272_188692 hypothetical protein NEIS1954_(-)_188722_189046 frataxin-like protein NEIS1953_(+)_189116_189287 putative lipoprotein NEIS1952_(+)_189297_190518 diaminopimelate decarboxylase NEIS1951_(-)_190666_192298 putative sodium-dependent inner membrane transport protein	gene, polA, luxS, lysA	Sodium:neurotransmitter symporter family protein, S-ribosylhomocysteine lyase, DNA polymerase I, hypothetical protein, frataxin-like protein, Diaminopimelate decarboxylase	gene	Sodium:neurotransmitter symporter family protein	polA_(-)_184806_187599 DNA polymerase I luxS_(-)_187744_188251 S-ribosylhomocysteine lyase gene_(-)_188272_188692 hypothetical protein gene_(-)_188722_189046 frataxin-like protein gene_(+)_189116_189287 hypothetical protein lysA_(+)_189297_190518 Diaminopimelate decarboxylase gene_(-)_190577_190670 hypothetical protein gene_(-)_190666_192202 Sodium:neurotransmitter symporter family protein	polA	DNA polymerase I	M39845_185012_191598	M39845
M39846	urethritis clade	244935	245076	Neisseria meningitidis H44/76	No	1	0	138	4	142	100	97.1831	100	100	97.1831	0	2.8169	2.8169	Neisseria sp	97.8873	2.11268	NEIS1900 (lgtE), NEIS1901 (lgtB)	lacto-N-neotetraose biosynthesis glycosyl transferase	NEIS1900 (lgtE), NEIS1901 (lgtB)	lacto-N-neotetraose biosynthesis glycosyl transferase	NEIS1900 (lgtE), NEIS1901 (lgtB)	lacto-N-neotetraose biosynthesis glycosyl transferase	NEIS1901 (lgtB)_(+)_244783_245623 lacto-N-neotetraose biosynthesis glycosyl transferase NEIS1900 (lgtE)_(+)_244783_245623 lacto-N-neotetraose biosynthesis glycosyl transferase	lex1_1	Lipooligosaccharide biosynthesis protein lex-1	lex1_1	Lipooligosaccharide biosynthesis protein lex-1	lex1_1_(+)_244783_245623 Lipooligosaccharide biosynthesis protein lex-1	lex1_1	Lipooligosaccharide biosynthesis protein lex-1	M39846_244935_245076	M39846
M39846	urethritis clade	445518	446801	Neisseria gonorrhoeae MU_NG18	Yes	1	270	957	57	1284	78.972	94.3787	96.1538	93.787	84.8126	2.36686	11.3412	1.77515	Neisseria meningitidis	93.787	2.36686	NEIS1691 (tbpB), NEIS1690 (tbpA), NEIP1690	, Transferrin-binding protein 1	NEIS1691 (tbpB)		NEIS1690 (tbpA), NEIP1690	, Transferrin-binding protein 1	NEIS1691 (tbpB)_(+)_443686_445816 NEIS1690 (tbpA)_(+)_445902_448647 NEIP1690_(+)_445902_448644 Transferrin-binding protein 1	tbp1, tbpB_1	Transferrin-binding protein 2 precursor, Transferrin-binding protein 1 precursor	tbp1	Transferrin-binding protein 1 precursor	tbpB_1_(+)_443686_445816 Transferrin-binding protein 2 precursor tbp1_(+)_445902_448647 Transferrin-binding protein 1 precursor	tbpB_1	Transferrin-binding protein 2 precursor	M39846_445518_446801	M39846
M39846	urethritis clade	1051281	1054549	Neisseria gonorrhoeae	Yes	1	9	3133	127	3269	99.7247	96.1043	99.8466	96.5337	96.1043	3.31288	3.74233	3.74233	Neisseria meningitidis	96.5337	3.31288	NEIS1166, NEIS1163, NEIS1165, NEIS1164	hypothetical protein, putative lipoprotein, threonine synthase	NEIS1163	hypothetical protein	NEIS1166	hypothetical protein	NEIS1163_(+)_1050208_1051720 hypothetical protein NEIS1164_(+)_1051971_1052343 putative lipoprotein NEIS1165_(+)_1052415_1053825 threonine synthase NEIS1166_(+)_1053870_1054665 hypothetical protein	gene, thrC	hypothetical protein, Threonine synthase	gene	hypothetical protein	gene_(+)_1050250_1051720 hypothetical protein gene_(+)_1051971_1052343 hypothetical protein thrC_(+)_1052415_1053825 Threonine synthase gene_(+)_1053870_1054665 hypothetical protein	gene	hypothetical protein	M39846_1051281_1054549	M39846
M39846	urethritis clade	1746916	1748798	Neisseria meningitidis NZ-05/33	No	1	1771	107	5	1883	5.94796	95.5357	80.3571	80.3571	80.3571	0	0	-15.1786											gene	ISXO2-like transposase domain protein, Transposase DDE domain protein	gene	Transposase DDE domain protein	gene_(-)_1747081_1747411 ISXO2-like transposase domain protein gene_(-)_1747807_1748815 Transposase DDE domain protein			M39846_1746916_1748798	M39846
M39849	urethritis clade	245840	245844		No	1	0	2	3	5		40						-40											lex1_2	Lipooligosaccharide biosynthesis protein lex-1	lex1_2	Lipooligosaccharide biosynthesis protein lex-1	lex1_2_(+)_245771_246578 Lipooligosaccharide biosynthesis protein lex-1	lex1_2	Lipooligosaccharide biosynthesis protein lex-1	M39849_245840_245844	M39849
M39849	urethritis clade	352742	352842	Neisseria meningitidis alpha710	No	1	0	96	5	101	100	95.0495	100	100	100	0	0	4.9505											gene	Transposase DDE domain protein	gene	Transposase DDE domain protein	gene_(-)_352696_353503 Transposase DDE domain protein	gene	Transposase DDE domain protein	M39849_352742_352842	M39849
M39850	urethritis clade	1384540	1385141	Neisseria meningitidis H44/76	No	1	6	586	10	602	99.0033	98.3221	98.4899	98.4899	98.3221	0	0.167785	0.167785	Neisseria sp	97.4832	1.00671	NEIS0788, NEIS0789	deoxycytidine triphosphate deaminase, putative periplasmic protein	NEIS0789	deoxycytidine triphosphate deaminase	NEIS0788	putative periplasmic protein	NEIS0789_(+)_1384010_1384577 deoxycytidine triphosphate deaminase NEIS0788_(-)_1384640_1385345 putative periplasmic protein	dcd, gene	hypothetical protein, Deoxycytidine triphosphate deaminase	gene	hypothetical protein	dcd_(+)_1384010_1384577 Deoxycytidine triphosphate deaminase gene_(-)_1384640_1385345 hypothetical protein	dcd	Deoxycytidine triphosphate deaminase	M39850_1384540_1385141	M39850
M39851	urethritis clade	859302	859414	Neisseria meningitidis G2136	No	1	0	107	6	113	100	94.6903	100	100	100	0	0	5.30973	Neisseria gonorrhoeae	96.4602	3.53982															M39851_859302_859414	M39851
M39851	urethritis clade	925930	926984	Neisseria gonorrhoeae	Yes	1	2	1007	46	1055	99.8104	95.6315	99.6201	96.3913	95.6315	3.22887	3.9886	3.9886	Neisseria meningitidis	96.3913	3.22887	NEIS1039, NEIS1041, NEIS1040	hypothetical protein, DnaA regulatory inactivator Hda, ABC transporter ATP-binding protein	NEIS1039	hypothetical protein	NEIS1041	ABC transporter ATP-binding protein	NEIS1039_(-)_925489_926158 hypothetical protein NEIS1040_(-)_926154_926886 DnaA regulatory inactivator Hda NEIS1041_(-)_926927_927545 ABC transporter ATP-binding protein	hda, gene, bacA_1	DnaA regulatory inactivator Hda, Vitamin B12 transport ATP-binding protein BacA, haloacid dehalogenase-like hydrolase	bacA_1	Vitamin B12 transport ATP-binding protein BacA	gene_(-)_925489_926158 haloacid dehalogenase-like hydrolase hda_(-)_926154_926823 DnaA regulatory inactivator Hda bacA_1_(-)_926927_927545 Vitamin B12 transport ATP-binding protein BacA	gene	haloacid dehalogenase-like hydrolase	M39851_925930_926984	M39851
M40039	urethritis clade	183217	185931	Neisseria meningitidis alpha14	No	1	476	2188	51	2715	82.4678	97.7222	99.0621	99.0621	97.4542	0	1.60786	1.33988				NEIS1958, NEIS1957	hypothetical protein, DNA polymerase I	NEIS1958	hypothetical protein	NEIS1957	DNA polymerase I	NEIS1958_(-)_182738_183461 hypothetical protein NEIS1957_(-)_184806_187599 DNA polymerase I	gene, polA	Fic/DOC family protein, DNA polymerase I	polA	DNA polymerase I	gene_(-)_182738_183461 Fic/DOC family protein polA_(-)_184806_187599 DNA polymerase I	gene	Fic/DOC family protein	M40039_183217_185931	M40039
M40039	urethritis clade	353486	353520	Neisseria meningitidis M01-240149	No	1	0	31	4	35	100	88.5714	100	100	100	0	0	11.4286											gene	Transposase DDE domain protein			gene_(-)_352696_353503 Transposase DDE domain protein	gene	Transposase DDE domain protein	M40039_353486_353520	M40039
M40039	urethritis clade	640956	641205	Neisseria meningitidis 8013	No	1	1	238	11	250	99.6	95.5823	99.5984	99.5984	95.5823	0	4.01606	4.01606	Neisseria sp	99.1968	0.401606	NEIS1512	hypothetical protein	NEIS1512	hypothetical protein			NEIS1512_(+)_640783_641119 hypothetical protein	gene	Carboxymuconolactone decarboxylase family protein			gene_(+)_640783_641119 Carboxymuconolactone decarboxylase family protein	gene	Carboxymuconolactone decarboxylase family protein	M40039_640956_641205	M40039
M40039	urethritis clade	641810	642493	Neisseria meningitidis WUE 2594	No	1	0	672	12	684	100	98.2456	100	100	98.2456	0	1.75439	1.75439				NEIS1509	CDP-diacylglycerol--glycerol-3-phosphate 3- phosphatidyltransferase			NEIS1509	CDP-diacylglycerol--glycerol-3-phosphate 3- phosphatidyltransferase	NEIS1509_(+)_641978_642542 CDP-diacylglycerol--glycerol-3-phosphate 3- phosphatidyltransferase	pgsA	CDP-diacylglycerol--glycerol-3-phosphate 3-phosphatidyltransferase	pgsA	CDP-diacylglycerol--glycerol-3-phosphate 3-phosphatidyltransferase	pgsA_(+)_641978_642542 CDP-diacylglycerol--glycerol-3-phosphate 3-phosphatidyltransferase			M40039_641810_642493	M40039
M40039	urethritis clade	643679	645094	Neisseria meningitidis alpha14	No	1	12	1391	13	1416	99.1525	99.0741	100	100	99.0741	0	0.925926	0.925926				NEIS1507, NEIS1508	putative periplasmic protease, hypothetical protein	NEIS1508	putative periplasmic protease	NEIS1507	hypothetical protein	NEIS1508_(+)_643388_644441 putative periplasmic protease NEIS1507_(-)_644491_645355 hypothetical protein	sohB, gene	hypothetical protein, putative protease SohB	gene	hypothetical protein	sohB_(+)_643340_644441 putative protease SohB gene_(-)_644491_645355 hypothetical protein	sohB	putative protease SohB	M40039_643679_645094	M40039
M40039	urethritis clade	1494054	1495004	Neisseria meningitidis alpha14	No	1	0	917	34	951	100	96.4248	99.8948	99.8948	96.4248	0	3.47003	3.47003	Neisseria polysaccharea	98.3176	1.57729	NEIS0672	threonyl-tRNA synthetase	NEIS0672	threonyl-tRNA synthetase	NEIS0672	threonyl-tRNA synthetase	NEIS0672_(-)_1493076_1495023 threonyl-tRNA synthetase	thrS	Threonine--tRNA ligase	gene	tRNA-Val	thrS_(-)_1493076_1494990 Threonine--tRNA ligase gene_(-)_1495042_1495119 tRNA-Val	thrS	Threonine--tRNA ligase	M40039_1494054_1495004	M40039
M40039	urethritis clade	1495941	1498852	Neisseria meningitidis alpha14	No	1	3	2873	36	2912	99.897	98.7625	99.8625	99.8625	98.7625	0	1.10003	1.10003				NEIS0669, NEIS0668, NEIS0666, NEIS0667, NEIS0671	hypothetical protein; , ferrochelatase, cytochrome C, hypothetical protein, queuine tRNA-ribosyltransferase	NEIS0671	queuine tRNA-ribosyltransferase	NEIS0666	hypothetical protein	NEIS0671_(+)_1495297_1496413 queuine tRNA-ribosyltransferase NEIS0669_(+)_1496494_1497505 ferrochelatase NEIS0668_(+)_1497696_1498098 cytochrome C NEIS0667_(-)_1498160_1498451 hypothetical protein; NEIS0666_(-)_1498603_1498924 hypothetical protein	tgt, gene, hemH, cycA	Queuine tRNA-ribosyltransferase, Ferrochelatase, Cytochrome c-552 precursor, hypothetical protein, potassium/proton antiporter	gene	potassium/proton antiporter	tgt_(+)_1495297_1496413 Queuine tRNA-ribosyltransferase hemH_(+)_1496422_1497505 Ferrochelatase cycA_(+)_1497696_1498098 Cytochrome c-552 precursor gene_(-)_1498160_1498451 hypothetical protein gene_(-)_1498603_1498924 potassium/proton antiporter	tgt	Queuine tRNA-ribosyltransferase	M40039_1495941_1498852	M40039
M40039	urethritis clade	1500056	1500207	Neisseria meningitidis alpha14	No	1	0	142	10	152	100	93.4211	100	100	93.4211	0	6.57895	6.57895	Neisseria polysaccharea	99.3421	0.657895	NEIS0664	apolipoprotein N-acyltransferase	NEIS0664	apolipoprotein N-acyltransferase	NEIS0664	apolipoprotein N-acyltransferase	NEIS0664_(+)_1499908_1501453 apolipoprotein N-acyltransferase	lnt	Apolipoprotein N-acyltransferase	lnt	Apolipoprotein N-acyltransferase	lnt_(+)_1499878_1501453 Apolipoprotein N-acyltransferase	lnt	Apolipoprotein N-acyltransferase	M40039_1500056_1500207	M40039
M40039	urethritis clade	1502480	1502695	Neisseria meningitidis	No	1	0	204	12	216	100	94.4444	100	100	94.4444	0	5.55556	5.55556	Neisseria polysaccharea	98.6111	1.38889	NEIS0663	RNA polymerase factor sigma-32	NEIS0663	RNA polymerase factor sigma-32			NEIS0663_(+)_1501707_1502580 RNA polymerase factor sigma-32	rpoH	RNA polymerase sigma factor RpoH			rpoH_(+)_1501716_1502580 RNA polymerase sigma factor RpoH	rpoH	RNA polymerase sigma factor RpoH	M40039_1502480_1502695	M40039
M40039	urethritis clade	1737356	1738941	Neisseria meningitidis alpha14	No	1	6	1492	88	1586	99.6217	94.4304	100	100	94.4304	0	5.56962	5.56962	Neisseria sp	95.1899	4.81013	NEIS0433, NEIS0432, NEIP0432	ATP-dependent DNA helicase RecG, Preprotein translocase subunit SecB, preprotein translocase subunit SecB	NEIS0433	ATP-dependent DNA helicase RecG	NEIS0432, NEIP0432	Preprotein translocase subunit SecB, preprotein translocase subunit SecB	NEIS0433_(-)_1736612_1738655 ATP-dependent DNA helicase RecG NEIS0432_(-)_1738740_1739184 preprotein translocase subunit SecB NEIP0432_(-)_1738743_1739184 Preprotein translocase subunit SecB	recG, secB	ATP-dependent DNA helicase RecG, Protein-export protein SecB	secB	Protein-export protein SecB	recG_(-)_1736612_1738655 ATP-dependent DNA helicase RecG secB_(-)_1738740_1739184 Protein-export protein SecB	recG	ATP-dependent DNA helicase RecG	M40039_1737356_1738941	M40039
M40091	urethritis clade	363153	366224	Neisseria meningitidis alpha14	No	1	0	3012	60	3072	100	98.0469	100	100	98.0469	0	1.95312	1.95312	Neisseria sp	98.7305	1.26953	NEIS1766 (putA)	bifunctional proline dehydrogenase/pyrroline-5- carboxylate dehydrogenase	NEIS1766 (putA)	bifunctional proline dehydrogenase/pyrroline-5- carboxylate dehydrogenase	NEIS1766 (putA)	bifunctional proline dehydrogenase/pyrroline-5- carboxylate dehydrogenase	NEIS1766 (putA)_(-)_362816_366422 bifunctional proline dehydrogenase/pyrroline-5- carboxylate dehydrogenase	putA	Bifunctional protein PutA	putA	Bifunctional protein PutA	putA_(-)_362816_366422 Bifunctional protein PutA	putA	Bifunctional protein PutA	M40091_363153_366224	M40091
M40092	urethritis clade	20032	24285	Neisseria gonorrhoeae	Yes	1	175	3922	157	4254	95.8862	96.151	99.2155	95.9794	96.2491	3.23609	2.96641	3.06448	Neisseria meningitidis	95.9794	3.23609	NEIS2113	putative periplasmic protein			NEIS2112	putative outer membrane protein	NEIS2113_(-)_20098_24268 putative periplasmic protein NEIS2112_(-)_24322_26170 putative outer membrane protein	tamB	Translocation and assembly module TamB	tama	Translocation and assembly module TamA precursor	tamB_(-)_20098_24268 Translocation and assembly module TamB tama_(-)_24322_26170 Translocation and assembly module TamA precursor			M40092_20032_24285	M40092
M40092	urethritis clade	331652	331663		No	1	0	8	4	12		66.6667						-66.6667				NEIS0597 (mafB_MGI-1 or mafB2_MGI-2)	MafB1/MafB2 toxin protein	NEIS0597 (mafB_MGI-1 or mafB2_MGI-2)	MafB1/MafB2 toxin protein	NEIS0597 (mafB_MGI-1 or mafB2_MGI-2)	MafB1/MafB2 toxin protein	NEIS0597 (mafB_MGI-1 or mafB2_MGI-2)_(-)_330848_332375 MafB1/MafB2 toxin protein	gene	hypothetical protein	gene	hypothetical protein	gene_(-)_330848_332375 hypothetical protein	gene	hypothetical protein	M40092_331652_331663	M40092
M40092	urethritis clade	407294	409714	Neisseria gonorrhoeae	Yes	1	4	2279	138	2421	99.8348	94.2904	99.7104	95.0765	94.2491	4.63384	5.46132	5.41994	Neisseria meningitidis	95.0765	4.63384	NEIS1727 (ackA2), NEIS1724, NEIS1447, NEIS1722, NEIS1726, NEIS1725	hypothetical protein, acetate kinase	NEIS1727 (ackA2), NEIS1447	acetate kinase	NEIS1722	hypothetical protein	NEIS1727 (ackA2)_(+)_406337_407537 acetate kinase NEIS1447_(+)_406337_407537 acetate kinase NEIS1726_(+)_407622_408264 hypothetical protein NEIS1725_(-)_408425_408869 hypothetical protein NEIS1724_(+)_409042_409411 hypothetical protein NEIS1722_(+)_409407_410610 hypothetical protein	tsaC_2, nsrR, gene, ackA_1	HTH-type transcriptional repressor NsrR, hypothetical protein, Threonylcarbamoyl-AMP synthase, NnrS protein, Acetate kinase	gene	NnrS protein	ackA_1_(+)_406337_407537 Acetate kinase tsaC_2_(+)_407643_408264 Threonylcarbamoyl-AMP synthase nsrR_(-)_408425_408869 HTH-type transcriptional repressor NsrR gene_(+)_409042_409411 hypothetical protein gene_(+)_409455_410610 NnrS protein	ackA_1	Acetate kinase	M40092_407294_409714	M40092
M40092	urethritis clade	595411	596108	Neisseria gonorrhoeae	Yes	1	0	666	32	698	100	95.4155	99.7135	96.9914	95.2722	2.72206	4.44126	4.29799	Neisseria meningitidis	96.9914	2.72206	NEIS1719, NEIS1552	hypothetical protein, Opa1800 OMP	NEIS1552	hypothetical protein	NEIS1719	Opa1800 OMP	NEIS1552_(+)_595322_595880 hypothetical protein NEIS1719_(-)_596080_596866 Opa1800 OMP	piiC_2, ydjA, gene	hypothetical protein, Outer membrane protein P.IIC precursor, Putative NAD(P)H nitroreductase YdjA	piiC_2	Outer membrane protein P.IIC precursor	ydjA_(+)_595322_595880 Putative NAD(P)H nitroreductase YdjA gene_(+)_595897_596107 hypothetical protein piiC_2_(-)_596080_596866 Outer membrane protein P.IIC precursor	ydjA	Putative NAD(P)H nitroreductase YdjA	M40092_595411_596108	M40092
M40092	urethritis clade	598541	598694	Neisseria gonorrhoeae	Yes	1	0	150	4	154	100	97.4026	100	98.0519	97.4026	1.94805	2.5974	2.5974	Neisseria meningitidis	98.0519	1.94805	NEIS1550	hypothetical protein			NEIS1550	hypothetical protein	NEIS1550_(-)_598659_599415 hypothetical protein	pkn1	Serine/threonine-protein kinase pkn1	pkn1	Serine/threonine-protein kinase pkn1	pkn1_(-)_598659_599415 Serine/threonine-protein kinase pkn1			M40092_598541_598694	M40092
M40092	urethritis clade	723550	723560		No	1	0	5	6	11		45.4545						-45.4545				NEIS1442	2-C-methyl-D-erythritol 4-phosphate cytidylyltransferase	NEIS1442	2-C-methyl-D-erythritol 4-phosphate cytidylyltransferase	NEIS1442	2-C-methyl-D-erythritol 4-phosphate cytidylyltransferase	NEIS1442_(+)_723041_723731 2-C-methyl-D-erythritol 4-phosphate cytidylyltransferase	ispD	2-C-methyl-D-erythritol 4-phosphate cytidylyltransferase	ispD	2-C-methyl-D-erythritol 4-phosphate cytidylyltransferase	ispD_(+)_723041_723731 2-C-methyl-D-erythritol 4-phosphate cytidylyltransferase	ispD	2-C-methyl-D-erythritol 4-phosphate cytidylyltransferase	M40092_723550_723560	M40092
M40092	urethritis clade	1390822	1393276	Neisseria gonorrhoeae	Yes	1	62	2233	160	2455	97.4745	93.3138	99.6657		93.3138	99.6657	6.35186	6.35186				NEIS0779, NEIS0778, NEIS0780	hypothetical protein, putative single-stranded-DNA-specific exonuclease	NEIS0780	putative single-stranded-DNA-specific exonuclease			NEIS0780_(-)_1390150_1391851 putative single-stranded-DNA-specific exonuclease NEIS0779_(-)_1391902_1392638 hypothetical protein NEIS0778_(-)_1392684_1393191 hypothetical protein	recJ, gene	hypothetical protein, Single-stranded-DNA-specific exonuclease RecJ			recJ_(-)_1390150_1391851 Single-stranded-DNA-specific exonuclease RecJ gene_(-)_1391996_1392638 hypothetical protein gene_(-)_1392684_1393191 hypothetical protein	recJ	Single-stranded-DNA-specific exonuclease RecJ	M40092_1390822_1393276	M40092
M40092	urethritis clade	1449306	1454301	Neisseria meningitidis 81858	No	1	123	4628	245	4996	97.538	94.9723	95.4032	95.4032	94.9723	0	0.430946	0.430946	Neisseria sp	94.9313	0.471989	NEIS0719, NEIS0720, NEIS0718, NEIS0717	hypothetical protein, GTP-binding protein LepA, signal peptidase I, putative 5'-methylthioadenosine/S- adenosylhomocysteine nucleosidase	NEIS0720	putative 5'-methylthioadenosine/S- adenosylhomocysteine nucleosidase	NEIS0717	hypothetical protein	NEIS0720_(+)_1449114_1449816 putative 5'-methylthioadenosine/S- adenosylhomocysteine nucleosidase NEIS0719_(+)_1450062_1451856 GTP-binding protein LepA NEIS0718_(+)_1451998_1453018 signal peptidase I NEIS0717_(-)_1453431_1454412 hypothetical protein	mtnN, lepA, lepB, gene	Signal peptidase I, 5'-methylthioadenosine/S-adenosylhomocysteine nucleosidase, EamA-like transporter family protein, Elongation factor 4	gene	EamA-like transporter family protein	mtnN_(+)_1449114_1449816 5'-methylthioadenosine/S-adenosylhomocysteine nucleosidase lepA_(+)_1450062_1451856 Elongation factor 4 lepB_(+)_1451998_1453018 Signal peptidase I gene_(-)_1453431_1454337 EamA-like transporter family protein	mtnN	5'-methylthioadenosine/S-adenosylhomocysteine nucleosidase	M40092_1449306_1454301	M40092
M40093	urethritis clade	244935	245076	Neisseria meningitidis H44/76	No	1	0	138	4	142	100	97.1831	100	100	97.1831	0	2.8169	2.8169	Neisseria sp	97.8873	2.11268	NEIS1900 (lgtE), NEIS1901 (lgtB)	lacto-N-neotetraose biosynthesis glycosyl transferase	NEIS1900 (lgtE), NEIS1901 (lgtB)	lacto-N-neotetraose biosynthesis glycosyl transferase	NEIS1900 (lgtE), NEIS1901 (lgtB)	lacto-N-neotetraose biosynthesis glycosyl transferase	NEIS1901 (lgtB)_(+)_244783_245623 lacto-N-neotetraose biosynthesis glycosyl transferase NEIS1900 (lgtE)_(+)_244783_245623 lacto-N-neotetraose biosynthesis glycosyl transferase	lex1_1	Lipooligosaccharide biosynthesis protein lex-1	lex1_1	Lipooligosaccharide biosynthesis protein lex-1	lex1_1_(+)_244783_245623 Lipooligosaccharide biosynthesis protein lex-1	lex1_1	Lipooligosaccharide biosynthesis protein lex-1	M40093_244935_245076	M40093
M40093	urethritis clade	1905676	1905766		No	1	60	27	4	91		87.0968						-87.0968				NEIS0276	putative rotamase	NEIS0276	putative rotamase	NEIS0276	putative rotamase	NEIS0276_(-)_1904763_1905888 putative rotamase	prsA_2	Foldase protein PrsA precursor	prsA_2	Foldase protein PrsA precursor	prsA_2_(-)_1904763_1905888 Foldase protein PrsA precursor	prsA_2	Foldase protein PrsA precursor	M40093_1905676_1905766	M40093
M40226	urethritis clade	293695	293702		No	1	0	5	3	8		62.5						-62.5				NEIS1841	hypothetical protein	NEIS1841	hypothetical protein	NEIS1841	hypothetical protein	NEIS1841_(-)_293468_294101 hypothetical protein	coaE	Dephospho-CoA kinase	coaE	Dephospho-CoA kinase	coaE_(-)_293468_294101 Dephospho-CoA kinase	coaE	Dephospho-CoA kinase	M40226_293695_293702	M40226
M40226	urethritis clade	723550	723560		No	1	0	5	6	11		45.4545						-45.4545				NEIS1442	2-C-methyl-D-erythritol 4-phosphate cytidylyltransferase	NEIS1442	2-C-methyl-D-erythritol 4-phosphate cytidylyltransferase	NEIS1442	2-C-methyl-D-erythritol 4-phosphate cytidylyltransferase	NEIS1442_(+)_723041_723731 2-C-methyl-D-erythritol 4-phosphate cytidylyltransferase	ispD	2-C-methyl-D-erythritol 4-phosphate cytidylyltransferase	ispD	2-C-methyl-D-erythritol 4-phosphate cytidylyltransferase	ispD_(+)_723041_723731 2-C-methyl-D-erythritol 4-phosphate cytidylyltransferase	ispD	2-C-methyl-D-erythritol 4-phosphate cytidylyltransferase	M40226_723550_723560	M40226
M40226	urethritis clade	946903	946910		No	1	0	5	3	8		62.5						-62.5				NEIS1069	putative poly-isoprenyl transferase	NEIS1069	putative poly-isoprenyl transferase	NEIS1069	putative poly-isoprenyl transferase	NEIS1069_(-)_946765_947638 putative poly-isoprenyl transferase	crtB_2	All-trans-phytoene synthase	crtB_2	All-trans-phytoene synthase	crtB_2_(-)_946765_947638 All-trans-phytoene synthase	crtB_2	All-trans-phytoene synthase	M40226_946903_946910	M40226
M40226	urethritis clade	1829020	1829185	Neisseria meningitidis NZ-05/33	No	1	0	157	9	166	100	94.5783	99.3976	99.3976	97.5904	0	1.80723	4.81928	Neisseria sp	99.3976	0	NEIS0357	putative acetyl-CoA carboxylase biotin carboxylase component	NEIS0357	putative acetyl-CoA carboxylase biotin carboxylase component	NEIS0357	putative acetyl-CoA carboxylase biotin carboxylase component	NEIS0357_(+)_1828049_1829411 putative acetyl-CoA carboxylase biotin carboxylase component	accC	Biotin carboxylase	accC	Biotin carboxylase	accC_(+)_1828049_1829411 Biotin carboxylase	accC	Biotin carboxylase	M40226_1829020_1829185	M40226
M40227	urethritis clade	294349	294362		No	1	0	8	6	14		57.1429						-57.1429				NEIS1839 (pilD)	type IV prepilin like protein leader peptide processing enzyme	NEIS1839 (pilD)	type IV prepilin like protein leader peptide processing enzyme	NEIS1839 (pilD)	type IV prepilin like protein leader peptide processing enzyme	NEIS1839 (pilD)_(-)_294102_294963 type IV prepilin like protein leader peptide processing enzyme	outO	Type 4 prepilin-like proteins leader peptide-processing enzyme	outO	Type 4 prepilin-like proteins leader peptide-processing enzyme	outO_(-)_294102_294963 Type 4 prepilin-like proteins leader peptide-processing enzyme	outO	Type 4 prepilin-like proteins leader peptide-processing enzyme	M40227_294349_294362	M40227
M40227	urethritis clade	723550	723560		No	1	0	5	6	11		45.4545						-45.4545				NEIS1442	2-C-methyl-D-erythritol 4-phosphate cytidylyltransferase	NEIS1442	2-C-methyl-D-erythritol 4-phosphate cytidylyltransferase	NEIS1442	2-C-methyl-D-erythritol 4-phosphate cytidylyltransferase	NEIS1442_(+)_723041_723731 2-C-methyl-D-erythritol 4-phosphate cytidylyltransferase	ispD	2-C-methyl-D-erythritol 4-phosphate cytidylyltransferase	ispD	2-C-methyl-D-erythritol 4-phosphate cytidylyltransferase	ispD_(+)_723041_723731 2-C-methyl-D-erythritol 4-phosphate cytidylyltransferase	ispD	2-C-methyl-D-erythritol 4-phosphate cytidylyltransferase	M40227_723550_723560	M40227
M40227	urethritis clade	1046098	1047553	Neisseria meningitidis alpha710	No	1	0	1397	59	1456	100	95.9478	100	100	95.9478	0	4.0522	4.0522				NEIS1159, NEIS1160	hypothetical protein, recombination factor protein RarA	NEIS1159	recombination factor protein RarA	NEIS1160	hypothetical protein	NEIS1159_(-)_1045985_1047296 recombination factor protein RarA NEIS1160_(+)_1047544_1048030 hypothetical protein	rarA	Replication-associated recombination protein A			rarA_(-)_1045985_1047296 Replication-associated recombination protein A	rarA	Replication-associated recombination protein A	M40227_1046098_1047553	M40227
M40227	urethritis clade	1049896	1050817	Neisseria meningitidis alpha710	No	1	0	907	15	922	100	98.3731	100	100	98.3731	0	1.6269	1.6269	Neisseria sp	98.8069	1.19306	NEIS1163, NEIS1162 (LysR)	hypothetical protein, LysR family transcriptional regulator	NEIS1162 (LysR)	LysR family transcriptional regulator	NEIS1163	hypothetical protein	NEIS1162 (LysR)_(-)_1049080_1050034 LysR family transcriptional regulator NEIS1163_(+)_1050208_1051720 hypothetical protein	cmpR, gene	HTH-type transcriptional activator CmpR, hypothetical protein	gene	hypothetical protein	cmpR_(-)_1049080_1049995 HTH-type transcriptional activator CmpR gene_(+)_1050250_1051720 hypothetical protein	cmpR	HTH-type transcriptional activator CmpR	M40227_1049896_1050817	M40227
M40228	urethritis clade	505112	510097	Neisseria gonorrhoeae	Yes	1	407	4393	186	4986	91.8371	95.938	99.5632	95.7196	95.7851	3.84363	3.77812	3.62525	Neisseria meningitidis	95.7196	3.84363	NEIS1632, NEIS1633, NEIS1630, NEIP1632, NEIS1629	drug efflux protein, hypothetical protein, GntR family transcriptional regulator, Multidrug efflux pump channel protein, putative outer membrane lipoprotein	NEIS1633	drug efflux protein			NEIS1633_(+)_503436_506640 drug efflux protein NEIS1632_(+)_506646_508098 putative outer membrane lipoprotein NEIP1632_(+)_506694_508095 Multidrug efflux pump channel protein NEIS1630_(-)_508475_508775 hypothetical protein NEIS1629_(+)_509306_510089 GntR family transcriptional regulator	gene, oprM, glcA, mexB, pdhR	Multidrug resistance protein MexB, Pyruvate dehydrogenase complex repressor, Glycolate permease GlcA, Outer membrane protein OprM precursor, hypothetical protein			mexB_(+)_503436_506640 Multidrug resistance protein MexB oprM_(+)_506694_508098 Outer membrane protein OprM precursor gene_(+)_508311_508569 hypothetical protein glcA_(-)_508475_508703 Glycolate permease GlcA pdhR_(+)_509309_510089 Pyruvate dehydrogenase complex repressor	mexB	Multidrug resistance protein MexB	M40228_505112_510097	M40228
M40228	urethritis clade	548278	554432	Neisseria gonorrhoeae PID18	Yes	1	525	5372	258	6155	91.4703	95.4174	99.8757	95.7549	95.4352	4.12078	4.4405	4.45826	Neisseria meningitidis	95.7549	4.12078	NEIS1590, NEIS1589, NEIS1587, hmbR, NEIS1591, NEIS1592, NEIS1588	Putative paraquat-inducible protein B, putative lipoprotein, haem utilisation protein, Haemoglobin receptor protein, DNA-3-methyladenine glycosylase I, Putative paraquat-inducible protein A, putative lipase	NEIS1592	putative lipase	hmbR	Haemoglobin receptor protein	NEIS1592_(-)_547759_548383 putative lipase NEIS1591_(-)_548390_548942 DNA-3-methyladenine glycosylase I NEIS1590_(-)_548945_549464 putative lipoprotein NEIS1589_(-)_549463_551104 Putative paraquat-inducible protein B NEIS1588_(-)_551096_552401 Putative paraquat-inducible protein A NEIS1587_(+)_552831_553524 haem utilisation protein hmbR_(+)_553698_556078 Haemoglobin receptor protein	pqiB, hgpA, gene, tesA, pqiA, tag	Acyl-CoA thioesterase I precursor, Paraquat-inducible protein B, Paraquat-inducible protein A, DNA-3-methyladenine glycosylase 1, hypothetical protein, Heme oxygenase, Hemoglobin and hemoglobin-haptoglobin-binding protein A precursor	hgpA	Hemoglobin and hemoglobin-haptoglobin-binding protein A precursor	tesA_(-)_547759_548383 Acyl-CoA thioesterase I precursor tag_(-)_548390_548942 DNA-3-methyladenine glycosylase 1 gene_(-)_548945_549464 hypothetical protein pqiB_(-)_549463_551104 Paraquat-inducible protein B pqiA_(-)_551096_552557 Paraquat-inducible protein A gene_(+)_552894_553524 Heme oxygenase hgpA_(+)_553698_554886 Hemoglobin and hemoglobin-haptoglobin-binding protein A precursor	tesA	Acyl-CoA thioesterase I precursor	M40228_548278_554432	M40228
M40228	urethritis clade	579729	582604	Neisseria gonorrhoeae	Yes	1	81	2712	83	2876	97.1836	97.0304	98.8193	97.424	97.0304	1.39535	1.78891	1.78891	Neisseria meningitidis	97.424	1.39535	NEIS1564, NEIS1563, NEIS1562	hypothetical protein, putative disulphide bond formation protein, putative sodium:alanine symporter			NEIS1562	putative sodium:alanine symporter	NEIS1564_(+)_580004_580493 putative disulphide bond formation protein NEIS1563_(-)_580551_581280 hypothetical protein NEIS1562_(+)_581606_583025 putative sodium:alanine symporter	alsT_1, gene	Amino-acid carrier protein AlsT, putative transcriptional regulatory protein, disulfide bond formation protein B	alsT_1	Amino-acid carrier protein AlsT	gene_(+)_579836_580493 disulfide bond formation protein B gene_(-)_580551_581280 putative transcriptional regulatory protein alsT_1_(+)_581606_583025 Amino-acid carrier protein AlsT			M40228_579729_582604	M40228
M40228	urethritis clade	899684	899690		No	1	0	4	3	7		57.1429						-57.1429				NEIS1015 (abcZ)	ABC transporter ATP-binding protein	NEIS1015 (abcZ)	ABC transporter ATP-binding protein	NEIS1015 (abcZ)	ABC transporter ATP-binding protein	NEIS1015 (abcZ)_(-)_898565_900476 ABC transporter ATP-binding protein	uup_1	ABC transporter ATP-binding protein uup	uup_1	ABC transporter ATP-binding protein uup	uup_1_(-)_898565_900476 ABC transporter ATP-binding protein uup	uup_1	ABC transporter ATP-binding protein uup	M40228_899684_899690	M40228
M40228	urethritis clade	1229438	1230800	Neisseria gonorrhoeae	Yes	1	95	1209	59	1363	93.0301	95.347	99.9211	95.5836	95.347	4.33754	4.57413	4.57413	Neisseria meningitidis	95.5836	4.33754	NEIS1333, NEIS1334	L-threonine 3-dehydrogenase (pseudogene), keto-hydroxyglutarate-aldolase/keto-deoxy- phosphogluconate aldolase	NEIS1333	keto-hydroxyglutarate-aldolase/keto-deoxy- phosphogluconate aldolase	NEIS1334	L-threonine 3-dehydrogenase (pseudogene)	NEIS1333_(+)_1229294_1229996 keto-hydroxyglutarate-aldolase/keto-deoxy- phosphogluconate aldolase NEIS1334_(-)_1230251_1231293 L-threonine 3-dehydrogenase (pseudogene)	eda, tdh	KHG/KDPG aldolase, L-threonine 3-dehydrogenase	tdh	L-threonine 3-dehydrogenase	eda_(+)_1229357_1229996 KHG/KDPG aldolase tdh_(-)_1230251_1230953 L-threonine 3-dehydrogenase	eda	KHG/KDPG aldolase	M40228_1229438_1230800	M40228
M40228	urethritis clade	1574511	1576599	Neisseria gonorrhoeae	Yes	1	9	1967	113	2089	99.5692	94.5673	99.6154	95.1923	94.5673	4.42308	5.04808	5.04808	Neisseria meningitidis	95.1923	4.42308	NEIS0582, NEIS0580 (argH), NEIS0581 (galU)	glucose 1-phosphate uridylyltransferase, argininosuccinate lyase, putative deoxyribonucleotide triphosphate pyrophosphatase	NEIS0583, NEIS0582	hypothetical protein, putative deoxyribonucleotide triphosphate pyrophosphatase	NEIS0580 (argH)	argininosuccinate lyase	NEIS0583_(+)_1574241_1574475 hypothetical protein NEIS0582_(+)_1574467_1575067 putative deoxyribonucleotide triphosphate pyrophosphatase NEIS0581 (galU)_(+)_1575094_1575964 glucose 1-phosphate uridylyltransferase NEIS0580 (argH)_(+)_1575982_1577359 argininosuccinate lyase	gene, gtaB, argH1	UTP--glucose-1-phosphate uridylyltransferase, Argininosuccinate lyase 1, Non-canonical purine NTP pyrophosphatase	argH1	Argininosuccinate lyase 1	gene_(+)_1574241_1574475 hypothetical protein gene_(+)_1574467_1575067 Non-canonical purine NTP pyrophosphatase gtaB_(+)_1575094_1575964 UTP--glucose-1-phosphate uridylyltransferase argH1_(+)_1575982_1577359 Argininosuccinate lyase 1	gene	hypothetical protein, Non-canonical purine NTP pyrophosphatase	M40228_1574511_1576599	M40228
M40228	urethritis clade	1582946	1584852	Neisseria gonorrhoeae	Yes	1	1	1857	49	1907	99.9476	97.4292	100	97.6915	97.4292	2.3085	2.57083	2.57083	Neisseria meningitidis	97.6915	2.3085	NEIS0574, NEIS0573, NEIS0575	1-(5-phosphoribosyl)-5-[(5- phosphoribosylamino)methylideneamino] imidazole-4- carboxamide isomerase, imidazole glycerol phosphate synthase subunit HisH, putative phosphate acyltransferase	NEIS0575	putative phosphate acyltransferase	NEIS0573	1-(5-phosphoribosyl)-5-[(5- phosphoribosylamino)methylideneamino] imidazole-4- carboxamide isomerase	NEIS0575_(+)_1581981_1583484 putative phosphate acyltransferase NEIS0574_(+)_1583614_1584253 imidazole glycerol phosphate synthase subunit HisH NEIS0573_(+)_1584285_1585023 1-(5-phosphoribosyl)-5-[(5- phosphoribosylamino)methylideneamino] imidazole-4- carboxamide isomerase	hisA, hisH1, pta	Imidazole glycerol phosphate synthase subunit HisH 1, Phosphate acetyltransferase, 1-(5-phosphoribosyl)-5-[(5- phosphoribosylamino)methylideneamino] imidazole-4-carboxamide isomerase	hisA	1-(5-phosphoribosyl)-5-[(5- phosphoribosylamino)methylideneamino] imidazole-4-carboxamide isomerase	pta_(+)_1581981_1583484 Phosphate acetyltransferase hisH1_(+)_1583614_1584253 Imidazole glycerol phosphate synthase subunit HisH 1 hisA_(+)_1584285_1585023 1-(5-phosphoribosyl)-5-[(5- phosphoribosylamino)methylideneamino] imidazole-4-carboxamide isomerase	pta	Phosphate acetyltransferase	M40228_1582946_1584852	M40228
M40228	urethritis clade	1590008	1592883	Neisseria meningitidis	No	1	4	2814	58	2876	99.8609	97.9805	98.1198	98.1198	97.9805	0	0.139276	0.139276	Neisseria polysaccharea	96.9708	1.14903	NEIS1516, NEIS1689, NEIS0567, NEIS0566, NEIS0565	hypothetical protein, outer membrane lipoprotein LolB, putative polyamine permease substrate-binding protein	NEIS1516, NEIS1689, NEIS0567	putative polyamine permease substrate-binding protein	NEIS0565	hypothetical protein	NEIS1516_(-)_1589908_1591048 putative polyamine permease substrate-binding protein NEIS1689_(-)_1589908_1591069 putative polyamine permease substrate-binding protein NEIS0567_(-)_1589908_1591048 putative polyamine permease substrate-binding protein NEIS0566_(-)_1591320_1591944 outer membrane lipoprotein LolB NEIS0565_(+)_1592371_1593199 hypothetical protein	potF_3, lolA, gene	hypothetical protein, Putrescine-binding periplasmic protein precursor, Outer-membrane lipoprotein carrier protein precursor	gene	hypothetical protein	potF_3_(-)_1589908_1591048 Putrescine-binding periplasmic protein precursor lolA_(-)_1591320_1591944 Outer-membrane lipoprotein carrier protein precursor gene_(+)_1592371_1593199 hypothetical protein	potF_3	Putrescine-binding periplasmic protein precursor	M40228_1590008_1592883	M40228
M40268	urethritis clade	723550	723560		No	1	0	5	6	11		45.4545						-45.4545				NEIS1442	2-C-methyl-D-erythritol 4-phosphate cytidylyltransferase	NEIS1442	2-C-methyl-D-erythritol 4-phosphate cytidylyltransferase	NEIS1442	2-C-methyl-D-erythritol 4-phosphate cytidylyltransferase	NEIS1442_(+)_723041_723731 2-C-methyl-D-erythritol 4-phosphate cytidylyltransferase	ispD	2-C-methyl-D-erythritol 4-phosphate cytidylyltransferase	ispD	2-C-methyl-D-erythritol 4-phosphate cytidylyltransferase	ispD_(+)_723041_723731 2-C-methyl-D-erythritol 4-phosphate cytidylyltransferase	ispD	2-C-methyl-D-erythritol 4-phosphate cytidylyltransferase	M40268_723550_723560	M40268
M40269	urethritis clade	448445	455208	Neisseria meningitidis 73696	No	1	713	5871	180	6764	89.4589	97.0253	87.8037	87.8037	97.5376	0	-9.73393	-9.22162	Neisseria sp	88.2829	-0.47926	NEIS1687, NEIS1689, BACT000020 (rpsT), NEIS1688 (rpsT), NEIS1686, NEIS1684, NEIP1687, NEIS1690 (tbpA), NEIP1690	, aspartyl-tRNA synthetase, Transferrin-binding protein 1, outer membrane phospholipase A precursor (ec 3.1.1.32), 30S ribosomal protein S20, putative polyamine permease substrate-binding protein, putative integral membrane protein, Phospholipase A1	NEIS1690 (tbpA), NEIP1690	, Transferrin-binding protein 1	NEIS1684	aspartyl-tRNA synthetase	NEIS1690 (tbpA)_(+)_445902_448647 NEIP1690_(+)_445902_448644 Transferrin-binding protein 1 NEIS1689_(-)_449970_451113 putative polyamine permease substrate-binding protein BACT000020 (rpsT)_(+)_451415_451679 30S ribosomal protein S20 NEIS1688 (rpsT)_(+)_451415_451679 30S ribosomal protein S20 NEIP1687_(+)_451860_452985 Phospholipase A1 NEIS1687_(+)_451860_452988 outer membrane phospholipase A pre…	gene, potF_1, aspS, rpsT, tbp1	Aspartate--tRNA ligase, Putrescine-binding periplasmic protein precursor, hypothetical protein, 30S ribosomal protein S20, Putative phospholipase A1 precursor, Transferrin-binding protein 1 precursor	aspS	Aspartate--tRNA ligase	tbp1_(+)_445902_448647 Transferrin-binding protein 1 precursor potF_1_(-)_449970_451113 Putrescine-binding periplasmic protein precursor rpsT_(+)_451415_451679 30S ribosomal protein S20 gene_(+)_451908_452988 Putative phospholipase A1 precursor gene_(+)_453130_453832 hypothetical protein aspS_(+)_453889_455698 Aspartate--tRNA ligase	tbp1	Transferrin-binding protein 1 precursor	M40269_448445_455208	M40269
M40270	urethritis clade	241622	245851	Neisseria meningitidis N1568	No	1	840	3236	154	4230	80.1418	95.4572	97.4336	97.4336	96.8437	0	0.589971	1.9764	Neisseria sp	92.0059	5.42773	NEIS1900 (lgtE), NEIS1903, NEIS2155 (lgtD), NEIS1901 (lgtB), NEIS1902 (lgtA)	glycyl-tRNA synthetase subunit beta, lacto-N-neotetraose biosynthesis glycosyl transferase,	NEIS2478, NEIS1903	hypothetical protein, glycyl-tRNA synthetase subunit beta			NEIS2478_(+)_241184_241595 hypothetical protein NEIS1903_(+)_241615_243679 glycyl-tRNA synthetase subunit beta NEIS1902 (lgtA)_(+)_243695_244742 lacto-N-neotetraose biosynthesis glycosyl transferase NEIS2155 (lgtD)_(+)_243743_244742 NEIS1901 (lgtB)_(+)_244783_245623 lacto-N-neotetraose biosynthesis glycosyl transferase NEIS1900 (lgtE)_(+)_244783_245623 lacto-N-neotetraose biosynthesis glycosyl tr…	lex1_2, glyS, gene, epsE_1, lex1_1	Glycine--tRNA ligase beta subunit, Putative glycosyltransferase EpsE, Lipooligosaccharide biosynthesis protein lex-1, hypothetical protein	lex1_2	Lipooligosaccharide biosynthesis protein lex-1	gene_(+)_241184_241595 hypothetical protein glyS_(+)_241615_243679 Glycine--tRNA ligase beta subunit epsE_1_(+)_243695_244742 Putative glycosyltransferase EpsE lex1_1_(+)_244783_245623 Lipooligosaccharide biosynthesis protein lex-1 gene_(+)_245634_245730 hypothetical protein lex1_2_(+)_245771_246578 Lipooligosaccharide biosynthesis protein lex-1	gene, glyS	hypothetical protein, Glycine--tRNA ligase beta subunit	M40270_241622_245851	M40270
M40270	urethritis clade	1430211	1430903	Neisseria meningitidis alpha14	No	1	0	687	6	693	100	99.1342	99.8557	99.8557	99.1342	0	0.721501	0.721501				NEIS0739, NEIS0738	hypothetical protein, putative amino acid permease substrate-binding protein	NEIS0739	putative amino acid permease substrate-binding protein	NEIS0738	hypothetical protein	NEIS0739_(-)_1429926_1430754 putative amino acid permease substrate-binding protein NEIS0738_(+)_1430828_1431947 hypothetical protein	gene, yfeX	putative deferrochelatase/peroxidase YfeX, putative amino-acid ABC transporter-binding protein precursor	yfeX	putative deferrochelatase/peroxidase YfeX	gene_(-)_1429926_1430751 putative amino-acid ABC transporter-binding protein precursor yfeX_(+)_1430858_1431947 putative deferrochelatase/peroxidase YfeX	gene	putative amino-acid ABC transporter-binding protein precursor	M40270_1430211_1430903	M40270
M40270	urethritis clade	1850796	1851955	Neisseria meningitidis	No	1	4	1148	8	1160	99.6552	99.308	100	100	99.308	0	0.692042	0.692042				NEIS0338	ferric siderophore receptor protein	NEIS0338	ferric siderophore receptor protein	NEIS0338	ferric siderophore receptor protein	NEIS0338_(+)_1850201_1852379 ferric siderophore receptor protein	fhuE	FhuE receptor precursor	fhuE	FhuE receptor precursor	fhuE_(+)_1850201_1852379 FhuE receptor precursor	fhuE	FhuE receptor precursor	M40270_1850796_1851955	M40270
M40270	urethritis clade	1909899	1912102	Neisseria gonorrhoeae NCCP11945	No	1	15	2064	125	2204	99.3194	94.2896	99.2691	99.0407	94.1069	0.228415	5.16217	4.97944	Neisseria meningitidis	99.0407	0.228415	NEIS0272, NEIS0273	putative inner membrane protein, thiol:disulphide interchange protein encodes DsbA1; oxidoreductase	NEIS0273	thiol:disulphide interchange protein encodes DsbA1; oxidoreductase	NEIS0272	putative inner membrane protein	NEIS0273_(-)_1909531_1910230 thiol:disulphide interchange protein encodes DsbA1; oxidoreductase NEIS0272_(+)_1910688_1912227 putative inner membrane protein	murJ, dsbA_3	putative peptidoglycan biosynthesis protein MurJ, Thiol:disulfide interchange protein DsbA precursor	murJ	putative peptidoglycan biosynthesis protein MurJ	dsbA_3_(-)_1909531_1910230 Thiol:disulfide interchange protein DsbA precursor murJ_(+)_1910688_1912227 putative peptidoglycan biosynthesis protein MurJ	dsbA_3	Thiol:disulfide interchange protein DsbA precursor	M40270_1909899_1912102	M40270
M40270	urethritis clade	2017925	2019509	Neisseria meningitidis H44/76	No	1	1	1552	32	1585	99.9369	97.9798	98.8005	98.8005	97.7273	0	1.07323	0.820707	Neisseria sp	97.4747	1.32576	NEIS0167, NEIS0168 (lpxA)	UDP-N-acetylglucosamine acyltransferase, amino acid transporter	NEIS0168 (lpxA)	UDP-N-acetylglucosamine acyltransferase	NEIS0167	amino acid transporter	NEIS0168 (lpxA)_(+)_2017554_2018331 UDP-N-acetylglucosamine acyltransferase NEIS0167_(+)_2018688_2020080 amino acid transporter	lpxA, alsT_3	Amino-acid carrier protein AlsT, Acyl-[acyl-carrier-protein]--UDP-N- acetylglucosamine O-acyltransferase	alsT_3	Amino-acid carrier protein AlsT	lpxA_(+)_2017554_2018331 Acyl-[acyl-carrier-protein]--UDP-N- acetylglucosamine O-acyltransferase alsT_3_(+)_2018688_2020080 Amino-acid carrier protein AlsT	lpxA	Acyl-[acyl-carrier-protein]--UDP-N- acetylglucosamine O-acyltransferase	M40270_2017925_2019509	M40270
M40275	urethritis clade	711153	712026	Neisseria meningitidis Nm9418	No	1	0	839	35	874	100	95.9954	96.7963	96.7963	95.5378	0	1.25858	0.800915											icsA	Outer membrane protein IcsA autotransporter precursor	icsA	Outer membrane protein IcsA autotransporter precursor	icsA_(+)_710101_712042 Outer membrane protein IcsA autotransporter precursor	icsA	Outer membrane protein IcsA autotransporter precursor	M40275_711153_712026	M40275
M40280	urethritis clade	245825	245844		No	1	0	16	4	20		80						-80											lex1_2	Lipooligosaccharide biosynthesis protein lex-1	lex1_2	Lipooligosaccharide biosynthesis protein lex-1	lex1_2_(+)_245771_246578 Lipooligosaccharide biosynthesis protein lex-1	lex1_2	Lipooligosaccharide biosynthesis protein lex-1	M40280_245825_245844	M40280
M40280	urethritis clade	594370	596108	Neisseria gonorrhoeae PID332	Yes	1	2	1687	50	1739	99.885	97.1215	100	97.8123	97.0639	2.18768	2.9361	2.87853	Neisseria meningitidis	97.8123	2.18768	NEIS1719, NEIS1552, NEIS1553 (lptA)	hypothetical protein, Lipid A phosphoethanolamine transferase, Opa1800 OMP	NEIS1553 (lptA)	Lipid A phosphoethanolamine transferase	NEIS1719	Opa1800 OMP	NEIS1553 (lptA)_(+)_593612_595247 Lipid A phosphoethanolamine transferase NEIS1552_(+)_595322_595880 hypothetical protein NEIS1719_(-)_596080_596866 Opa1800 OMP	piiC_2, ydjA, gene, eptA	hypothetical protein, Outer membrane protein P.IIC precursor, Phosphoethanolamine transferase EptA, Putative NAD(P)H nitroreductase YdjA	piiC_2	Outer membrane protein P.IIC precursor	eptA_(+)_593612_595247 Phosphoethanolamine transferase EptA ydjA_(+)_595322_595880 Putative NAD(P)H nitroreductase YdjA gene_(+)_595897_596107 hypothetical protein piiC_2_(-)_596080_596866 Outer membrane protein P.IIC precursor	eptA	Phosphoethanolamine transferase EptA	M40280_594370_596108	M40280
M40280	urethritis clade	1868004	1871812	Neisseria gonorrhoeae	Yes	1	2	3623	184	3809	99.9475	95.1668	99.7899	96.0074	95.1668	3.78251	4.62306	4.62306	Neisseria meningitidis	96.0074	3.78251	NEIS0320, NEIS0319 (rpmH), BACT000063 (rpmH), NEIS0317, NEIS0316, NEIS0318	putative inner membrane protein translocase component YidC, chromosomal replication initiation protein, hypothetical protein, 50S ribosomal protein L34, ribonuclease P	NEIS0321 (dnaN)	DNA polymerase III subunit beta	NEIS0316	putative inner membrane protein translocase component YidC	NEIS0321 (dnaN)_(-)_1866873_1867977 DNA polymerase III subunit beta NEIS0320_(-)_1868056_1869613 chromosomal replication initiation protein NEIS0319 (rpmH)_(+)_1869905_1870040 50S ribosomal protein L34 BACT000063 (rpmH)_(+)_1869905_1870040 50S ribosomal protein L34 NEIS0318_(+)_1870042_1870408 ribonuclease P NEIS0317_(+)_1870472_1870694 hypothetical protein NEIS0316_(+)_1870865_1872503 putative i…	rnpA, yidD, rpmH, dnaA, yidC	Ribonuclease P protein component, Putative membrane protein insertion efficiency factor, 50S ribosomal protein L34, Chromosomal replication initiator protein DnaA, Membrane protein insertase YidC	yidC	Membrane protein insertase YidC	dnaN_(-)_1866873_1867977 DNA polymerase III subunit beta dnaA_(-)_1868056_1869613 Chromosomal replication initiator protein DnaA rpmH_(+)_1869905_1870040 50S ribosomal protein L34 rnpA_(+)_1870042_1870408 Ribonuclease P protein component yidD_(+)_1870472_1870694 Putative membrane protein insertion efficiency factor yidC_(+)_1870865_1872503 Membrane protein insertase YidC	dnaN	DNA polymerase III subunit beta	M40280_1868004_1871812	M40280
M40280	urethritis clade	1968269	1970874	Neisseria meningitidis	No	1	1730	855	21	2606	33.6147	97.6027	97.1461	97.1461	96.6895	0	0.456621	-0.456621				NEIS0211, NEIS0210 (pilE), NEIP0210, NEIS0209	catalase (KatA), PilE, hypothetical protein, pilin PilE	NEIS0211	catalase (KatA)	NEIS0209	hypothetical protein	NEIS0211_(+)_1967241_1968756 catalase (KatA) NEIP0210_(+)_1969915_1970359 pilin PilE NEIS0210 (pilE)_(+)_1969915_1970362 PilE NEIS0209_(+)_1970815_1971316 hypothetical protein	gene, pilE_2, katA	hypothetical protein, Transposase IS200 like protein, Catalase, Fimbrial protein precursor	gene	Transposase IS200 like protein	katA_(+)_1967241_1968756 Catalase gene_(+)_1969079_1969292 hypothetical protein gene_(+)_1969409_1969616 hypothetical protein pilE_2_(+)_1969915_1970362 Fimbrial protein precursor gene_(+)_1970815_1971316 Transposase IS200 like protein	katA	Catalase	M40280_1968269_1970874	M40280
M40280	urethritis clade	1971782	1974737	Neisseria meningitidis WUE 2594	No	1	170	2616	170	2956	94.249	93.8981	95.4056	95.4056	93.575	0	1.83058	1.50754	Neisseria lactamica	91.0266	4.37904	NEIS0207, NEIS0206	conserved hypothetical protein, oligopeptidase A	NEIS0207	conserved hypothetical protein	NEIS0206	oligopeptidase A	NEIS0207_(+)_1971779_1972346 conserved hypothetical protein NEIS0206_(-)_1972779_1974816 oligopeptidase A	mntP, prlC	putative manganese efflux pump MntP, Oligopeptidase A	prlC	Oligopeptidase A	mntP_(+)_1971779_1972346 putative manganese efflux pump MntP prlC_(-)_1972779_1974816 Oligopeptidase A	mntP	putative manganese efflux pump MntP	M40280_1971782_1974737	M40280
M40281	urethritis clade	1055532	1056088	Neisseria meningitidis 80179	No	1	40	501	16	557	92.8187	96.9052	99.8066	99.8066	96.9052	0	2.90135	2.90135	Neisseria sp	99.6132	0.193424	NEIS1168	ferredoxin--NADP reductase	NEIS1168	ferredoxin--NADP reductase			NEIS1168_(+)_1054852_1055629 ferredoxin--NADP reductase	fpr_2	Ferredoxin--NADP reductase			fpr_2_(+)_1054852_1055629 Ferredoxin--NADP reductase	fpr_2	Ferredoxin--NADP reductase	M40281_1055532_1056088	M40281
M40281	urethritis clade	1056701	1064055	Neisseria sp. HMSC070F02	No	1	179	7024	152	7355	97.5663	97.8818	99.8467	99.8467	97.8958	0	1.95095	1.96488	Neisseria meningitidis	99.8467	0	NEIS1170, NEIS1171, NEIS1173, NEIS1172, NEIS1174, NEIS1175	DNA repair protein RadC, putative periplasmic protein, putative P-type cation-transporting ATPase, hypothetical protein, glutamate--cysteine ligase	NEIS1170	putative P-type cation-transporting ATPase	NEIS1175	glutamate--cysteine ligase	NEIS1170_(-)_1056296_1058768 putative P-type cation-transporting ATPase NEIS1171_(-)_1058764_1059943 hypothetical protein NEIS1172_(-)_1059947_1061228 putative periplasmic protein NEIS1173_(-)_1061380_1062106 hypothetical protein NEIS1174_(-)_1062178_1062856 DNA repair protein RadC NEIS1175_(-)_1062978_1064328 glutamate--cysteine ligase	copA_1, hflX, gene	putative copper-importing P-type ATPase A, Cysteine-rich secretory protein family protein, hypothetical protein, Glutamate-cysteine ligase, GTPase HflX	gene	Glutamate-cysteine ligase	copA_1_(-)_1056296_1058768 putative copper-importing P-type ATPase A hflX_(-)_1058764_1059943 GTPase HflX gene_(-)_1059947_1061228 Cysteine-rich secretory protein family protein gene_(-)_1061380_1062106 hypothetical protein gene_(-)_1062178_1062856 hypothetical protein gene_(-)_1062978_1064328 Glutamate-cysteine ligase	copA_1	putative copper-importing P-type ATPase A	M40281_1056701_1064055	M40281
M40281	urethritis clade	1065015	1068440	Neisseria sp. HMSC070F02	No	1	8	3371	47	3426	99.7665	98.6249	100	99.9415	98.6249	0.0585138	1.37507	1.37507	Neisseria meningitidis	99.9415	0.0585138	NEIS1176, NEIS1179, NEIS1178, NEIS1180 (nlaIVM)	isopropylmalate isomerase large subunit, putative lipoprotein, DNA modification methylase NlaIV, isopropylmalate isomerase small subunit	NEIS1176	isopropylmalate isomerase large subunit	NEIS1180 (nlaIVM)	DNA modification methylase NlaIV	NEIS1176_(+)_1064587_1065997 isopropylmalate isomerase large subunit NEIS1178_(+)_1066042_1066348 putative lipoprotein NEIS1179_(+)_1066409_1067051 isopropylmalate isomerase small subunit NEIS1180 (nlaIVM)_(+)_1067220_1068490 DNA modification methylase NlaIV	gene, leuC, banIM_1, banIM_3, banIM_2, leuD1	hypothetical protein, Modification methylase BanI, 3-isopropylmalate dehydratase large subunit, 3-isopropylmalate dehydratase small subunit 1	banIM_3	Modification methylase BanI	leuC_(+)_1064587_1065997 3-isopropylmalate dehydratase large subunit gene_(+)_1066093_1066348 hypothetical protein leuD1_(+)_1066289_1067051 3-isopropylmalate dehydratase small subunit 1 banIM_1_(+)_1067220_1067625 Modification methylase BanI banIM_2_(+)_1067645_1068041 Modification methylase BanI banIM_3_(+)_1068055_1068490 Modification methylase BanI	leuC	3-isopropylmalate dehydratase large subunit	M40281_1065015_1068440	M40281
M40281	urethritis clade	1300629	1303765	Neisseria meningitidis NM3001	No	1	1170	1848	119	3137	62.7032	93.9502	99.8475	99.8475	91.8149	0	8.03254	5.89731				NEIS0888	ABC transporter			NEIS0888	ABC transporter	NEIS0888_(+)_1302280_1304386 ABC transporter	apxIB_2, gene	Cupin superfamily protein, Toxin RTX-I translocation ATP-binding protein	apxIB_2	Toxin RTX-I translocation ATP-binding protein	gene_(+)_1300510_1301674 Cupin superfamily protein apxIB_2_(+)_1302280_1304386 Toxin RTX-I translocation ATP-binding protein	gene	Cupin superfamily protein	M40281_1300629_1303765	M40281
M40281	urethritis clade	2137073	2140024	Neisseria meningitidis NM3001	No	1	0	2876	76	2952	100	97.4255	100	100	97.4255	0	2.57453	2.57453	Neisseria sp	100	0	NEIS0036 (pilT1), NEIS0039, NEIS0040, NEIS0038, NEIS0037	DnaK suppressor protein, putative lipoprotein, hypothetical protein, pyrroline-5-carboxylate reductase, type IV pilus retraction ATPase PilT			NEIS0036 (pilT1)	type IV pilus retraction ATPase PilT	NEIS0040_(-)_2137118_2137535 DnaK suppressor protein NEIS0039_(-)_2137681_2138473 pyrroline-5-carboxylate reductase NEIS0038_(-)_2138521_2138929 putative lipoprotein NEIS0037_(-)_2138928_2139615 hypothetical protein NEIS0036 (pilT1)_(+)_2139734_2140778 type IV pilus retraction ATPase PilT	dksA, gene, proC, pilT_2	Pyrroline-5-carboxylate reductase, hypothetical protein, Twitching mobility protein, RNA polymerase-binding transcription factor DksA	pilT_2	Twitching mobility protein	dksA_(-)_2137118_2137535 RNA polymerase-binding transcription factor DksA proC_(-)_2137681_2138473 Pyrroline-5-carboxylate reductase gene_(-)_2138521_2138932 hypothetical protein gene_(-)_2138928_2139615 hypothetical protein pilT_2_(+)_2139734_2140778 Twitching mobility protein			M40281_2137073_2140024	M40281
M40317	urethritis clade	2108524	2108597	Neisseria meningitidis G2136	No	1	0	66	8	74	100	89.1892	100	100	100	0	0	10.8108				NEIS0048 (galE)	UDP-glucose epimerase	NEIS0048 (galE)	UDP-glucose epimerase	NEIS0048 (galE)	UDP-glucose epimerase	NEIS0048 (galE)_(-)_2108108_2109128 UDP-glucose epimerase	galE_1	UDP-glucose 4-epimerase	galE_1	UDP-glucose 4-epimerase	galE_1_(-)_2108108_2109128 UDP-glucose 4-epimerase	galE_1	UDP-glucose 4-epimerase	M40317_2108524_2108597	M40317
M40411	urethritis clade	42638	42716	Neisseria meningitidis	No	1	0	76	3	79	100	96.2025	100	100	100	0	0	3.79747	Neisseria lactamica	97.4684	2.53165	NEIS2083 (mafA_MGI-3), NEIP2083	Putative lipoprotein MafA family, MafA3 lipoprotein	NEIP2083, NEIS2084 (mafB_MGI-3), NEIS2083 (mafA_MGI-3), NEIS2090 (mafS7)	Putative lipoprotein MafA family, putative mafS7 cassette, MafB3 toxin protein, MafA3 lipoprotein	NEIS2083 (mafA_MGI-3), NEIP2083	Putative lipoprotein MafA family, MafA3 lipoprotein	NEIS2084 (mafB_MGI-3)_(-)_41207_42590 MafB3 toxin protein NEIS2090 (mafS7)_(-)_41603_42590 putative mafS7 cassette NEIS2083 (mafA_MGI-3)_(-)_42629_43592 MafA3 lipoprotein NEIP2083_(-)_42632_43592 Putative lipoprotein MafA family	mafA1_1	Adhesin MafA precursor	mafA1_1	Adhesin MafA precursor	gene_(-)_41207_42590 hypothetical protein mafA1_1_(-)_42629_43592 Adhesin MafA precursor	mafA1_1, gene	hypothetical protein, Adhesin MafA precursor	M40411_42638_42716	M40411
M40411	urethritis clade	687451	688905	Neisseria gonorrhoeae	Yes	1	131	1233	91	1455	90.9966	93.1269	98.9426	93.1269	93.1269	5.81571	5.81571	5.81571	Neisseria meningitidis	93.1269	5.81571	NEIS1469 (lbpB), NEIP1468, NEIS1468 (lbpA)	, Lactoferrin-binding protein A	NEIS1469 (lbpB)		NEIP1468, NEIS1468 (lbpA)	, Lactoferrin-binding protein A	NEIS1469 (lbpB)_(+)_686450_688592 NEIS1468 (lbpA)_(+)_688588_691423 NEIP1468_(+)_688588_691420 Lactoferrin-binding protein A	tbpB_2, lbpA_2	Transferrin-binding protein 2 precursor, Lactoferrin-binding protein A precursor	lbpA_2	Lactoferrin-binding protein A precursor	tbpB_2_(+)_686450_688592 Transferrin-binding protein 2 precursor lbpA_2_(+)_688588_691423 Lactoferrin-binding protein A precursor	tbpB_2	Transferrin-binding protein 2 precursor	M40411_687451_688905	M40411
M40411	urethritis clade	1199599	1200133	Neisseria gonorrhoeae	Yes	1	0	511	24	535	100	95.514	100	96.0748	95.3271	3.92523	4.6729	4.48598	Neisseria meningitidis	96.0748	3.92523	NEIS1304	putative membrane lipoprotein			NEIS1304	putative membrane lipoprotein	NEIS1304_(-)_1199765_1200320 putative membrane lipoprotein	gene	hypothetical protein	gene	hypothetical protein	gene_(-)_1199765_1200320 hypothetical protein			M40411_1199599_1200133	M40411
M40414	urethritis clade	251462	253523	Neisseria gonorrhoeae	Yes	1	1	1989	72	2062	99.9515	96.5066	100	97.477	96.5066	2.52305	3.49345	3.49345	Neisseria meningitidis	97.477	2.52305	NEIS1891, NEIS1892	LysR family transcriptional regulator, deoxyribodopyrimidine photolyase	NEIS1892	deoxyribodopyrimidine photolyase	NEIS1891	LysR family transcriptional regulator	NEIS1892_(-)_251344_252646 deoxyribodopyrimidine photolyase NEIS1891_(-)_252635_253547 LysR family transcriptional regulator	dmlR_1, phrA	Deoxyribodipyrimidine photo-lyase, HTH-type transcriptional regulator DmlR	dmlR_1	HTH-type transcriptional regulator DmlR	phrA_(-)_251344_252646 Deoxyribodipyrimidine photo-lyase dmlR_1_(-)_252635_253547 HTH-type transcriptional regulator DmlR	phrA	Deoxyribodipyrimidine photo-lyase	M40414_251462_253523	M40414
M40414	urethritis clade	1808851	1809981	Neisseria gonorrhoeae	Yes	1	11	1070	50	1131	99.0274	95.5357	99.4643	96.6071	95.5357	2.85714	3.92857	3.92857	Neisseria meningitidis	96.6071	2.85714	NEIS0374, NEIS0373	marR family transcriptional regulator, putative periplasmic thioredoxin			NEIS0373	putative periplasmic thioredoxin	NEIS0374_(-)_1808862_1809303 marR family transcriptional regulator NEIS0373_(-)_1809645_1810155 putative periplasmic thioredoxin	ohrR, dsbE	Thiol:disulfide interchange protein DsbE, Organic hydroperoxide resistance transcriptional regulator	dsbE	Thiol:disulfide interchange protein DsbE	ohrR_(-)_1808862_1809303 Organic hydroperoxide resistance transcriptional regulator dsbE_(-)_1809645_1810155 Thiol:disulfide interchange protein DsbE			M40414_1808851_1809981	M40414
M40417	urethritis clade	244935	245076	Neisseria meningitidis H44/76	No	1	0	138	4	142	100	97.1831	100	100	97.1831	0	2.8169	2.8169	Neisseria sp	97.8873	2.11268	NEIS1900 (lgtE), NEIS1901 (lgtB)	lacto-N-neotetraose biosynthesis glycosyl transferase	NEIS1900 (lgtE), NEIS1901 (lgtB)	lacto-N-neotetraose biosynthesis glycosyl transferase	NEIS1900 (lgtE), NEIS1901 (lgtB)	lacto-N-neotetraose biosynthesis glycosyl transferase	NEIS1901 (lgtB)_(+)_244783_245623 lacto-N-neotetraose biosynthesis glycosyl transferase NEIS1900 (lgtE)_(+)_244783_245623 lacto-N-neotetraose biosynthesis glycosyl transferase	lex1_1	Lipooligosaccharide biosynthesis protein lex-1	lex1_1	Lipooligosaccharide biosynthesis protein lex-1	lex1_1_(+)_244783_245623 Lipooligosaccharide biosynthesis protein lex-1	lex1_1	Lipooligosaccharide biosynthesis protein lex-1	M40417_244935_245076	M40417
M40418	urethritis clade	244935	245076	Neisseria meningitidis H44/76	No	1	0	138	4	142	100	97.1831	100	100	97.1831	0	2.8169	2.8169	Neisseria sp	97.8873	2.11268	NEIS1900 (lgtE), NEIS1901 (lgtB)	lacto-N-neotetraose biosynthesis glycosyl transferase	NEIS1900 (lgtE), NEIS1901 (lgtB)	lacto-N-neotetraose biosynthesis glycosyl transferase	NEIS1900 (lgtE), NEIS1901 (lgtB)	lacto-N-neotetraose biosynthesis glycosyl transferase	NEIS1901 (lgtB)_(+)_244783_245623 lacto-N-neotetraose biosynthesis glycosyl transferase NEIS1900 (lgtE)_(+)_244783_245623 lacto-N-neotetraose biosynthesis glycosyl transferase	lex1_1	Lipooligosaccharide biosynthesis protein lex-1	lex1_1	Lipooligosaccharide biosynthesis protein lex-1	lex1_1_(+)_244783_245623 Lipooligosaccharide biosynthesis protein lex-1	lex1_1	Lipooligosaccharide biosynthesis protein lex-1	M40418_244935_245076	M40418
M40418	urethritis clade	629977	630035	Neisseria meningitidis NZ-05/33	No	1	0	48	11	59	100	81.3559	100	100	100	0	0	18.6441											gene	Transposase	gene	Transposase DDE domain protein	gene_(+)_629038_629995 Transposase gene_(-)_630068_630479 Transposase DDE domain protein	gene	Transposase	M40418_629977_630035	M40418
M40419	urethritis clade	136786	136966	Neisseria gonorrhoeae	Yes	1	0	170	11	181	100	93.9227	100		93.9227	100	6.07735	6.07735				NEIS1991	hypothetical protein	NEIS1991	hypothetical protein	NEIS1991	hypothetical protein	NEIS1991_(+)_136310_137993 hypothetical protein	gene	DNA mismatch repair protein	gene	DNA mismatch repair protein	gene_(+)_136346_137993 DNA mismatch repair protein	gene	DNA mismatch repair protein	M40419_136786_136966	M40419
M40419	urethritis clade	244935	245076	Neisseria meningitidis H44/76	No	1	0	138	4	142	100	97.1831	100	100	97.1831	0	2.8169	2.8169	Neisseria sp	97.8873	2.11268	NEIS1900 (lgtE), NEIS1901 (lgtB)	lacto-N-neotetraose biosynthesis glycosyl transferase	NEIS1900 (lgtE), NEIS1901 (lgtB)	lacto-N-neotetraose biosynthesis glycosyl transferase	NEIS1900 (lgtE), NEIS1901 (lgtB)	lacto-N-neotetraose biosynthesis glycosyl transferase	NEIS1901 (lgtB)_(+)_244783_245623 lacto-N-neotetraose biosynthesis glycosyl transferase NEIS1900 (lgtE)_(+)_244783_245623 lacto-N-neotetraose biosynthesis glycosyl transferase	lex1_1	Lipooligosaccharide biosynthesis protein lex-1	lex1_1	Lipooligosaccharide biosynthesis protein lex-1	lex1_1_(+)_244783_245623 Lipooligosaccharide biosynthesis protein lex-1	lex1_1	Lipooligosaccharide biosynthesis protein lex-1	M40419_244935_245076	M40419
M40419	urethritis clade	649772	650891	Neisseria gonorrhoeae	Yes	1	66	1001	53	1120	94.1071	94.9715	100	95.351	94.9715	4.64896	5.02846	5.02846	Neisseria meningitidis	95.351	4.64896	NEIS1501, NEIS1502	histidinol-phosphate aminotransferase, histidinol dehydrogenase	NEIS1502	histidinol-phosphate aminotransferase	NEIS1501	histidinol dehydrogenase	NEIS1502_(-)_649175_650273 histidinol-phosphate aminotransferase NEIS1501_(-)_650318_651608 histidinol dehydrogenase	hisD, hisC2	Histidinol-phosphate aminotransferase 2, Histidinol dehydrogenase	hisD	Histidinol dehydrogenase	hisC2_(-)_649175_650273 Histidinol-phosphate aminotransferase 2 hisD_(-)_650318_651608 Histidinol dehydrogenase	hisC2	Histidinol-phosphate aminotransferase 2	M40419_649772_650891	M40419
M40419	urethritis clade	763848	769720	Neisseria meningitidis NM3001	No	1	33	5557	283	5873	99.4381	95.1541	95.5479	95.5479	95.2055	0	0.342466	0.393836				NEIS1405, NEIS1408, NEIS2446, NEIS1409, NEIS1407, NEIS1404	hypothetical protein, ClpB protein, exopolyphosphatase, tryptophanyl-tRNA synthetase	NEIS1409	ClpB protein			NEIS1409_(-)_762264_764844 ClpB protein NEIS1408_(+)_765103_766114 tryptophanyl-tRNA synthetase NEIS1407_(+)_766119_766461 hypothetical protein NEIS2446_(+)_766780_767146 hypothetical protein NEIS1405_(-)_767354_768863 exopolyphosphatase NEIS1404_(-)_768979_769711 hypothetical protein	clpB, ppx, gene, trpS	Tryptophan--tRNA ligase, Exopolyphosphatase, hypothetical protein, TPR repeat-containing protein precursor, Chaperone protein ClpB			clpB_(-)_762264_764844 Chaperone protein ClpB trpS_(+)_765103_766114 Tryptophan--tRNA ligase gene_(+)_766119_766461 hypothetical protein gene_(+)_766780_767146 hypothetical protein ppx_(-)_767354_768863 Exopolyphosphatase gene_(-)_768979_769711 TPR repeat-containing protein precursor	clpB	Chaperone protein ClpB	M40419_763848_769720	M40419
M40419	urethritis clade	1806729	1810178	Neisseria meningitidis	No	1	17	3321	112	3450	99.5072	96.7375	99.9709	99.9709	96.7375	0	3.23332	3.23332	Neisseria sp	96.9706	3.00029	NEIS0377, NEIS0375, NEIS0374, NEIS0376, NEIS0373	marR family transcriptional regulator, putative NADH:FMN oxidoreductase, putative sugar-phosphate nucleotidyl transferase, putative periplasmic thioredoxin, putative integral membrane protein	NEIS0378	formate--tetrahydrofolate ligase			NEIS0378_(-)_1805023_1806700 formate--tetrahydrofolate ligase NEIS0377_(+)_1806874_1807306 putative integral membrane protein NEIS0376_(-)_1807536_1808232 putative sugar-phosphate nucleotidyl transferase NEIS0375_(-)_1808247_1808748 putative NADH:FMN oxidoreductase NEIS0374_(-)_1808862_1809303 marR family transcriptional regulator NEIS0373_(-)_1809645_1810155 putative periplasmic thioredoxin	hpaC, gene, rmlA, ohrR, dsbE	Glucose-1-phosphate thymidylyltransferase, aromatic amino acid exporter, 4-hydroxyphenylacetate 3-monooxygenase reductase component, Thiol:disulfide interchange protein DsbE, Organic hydroperoxide resistance transcriptional regulator			fhs_(-)_1805023_1806700 Formate--tetrahydrofolate ligase gene_(+)_1806874_1807306 aromatic amino acid exporter rmlA_(-)_1807536_1808232 Glucose-1-phosphate thymidylyltransferase hpaC_(-)_1808247_1808748 4-hydroxyphenylacetate 3-monooxygenase reductase component ohrR_(-)_1808862_1809303 Organic hydroperoxide resistance transcriptional regulator dsbE_(-)_1809645_1810155 Thiol:disulfide interchange …	fhs	Formate--tetrahydrofolate ligase	M40419_1806729_1810178	M40419
M40431	urethritis clade	245825	245844		No	1	0	16	4	20		80						-80											lex1_2	Lipooligosaccharide biosynthesis protein lex-1	lex1_2	Lipooligosaccharide biosynthesis protein lex-1	lex1_2_(+)_245771_246578 Lipooligosaccharide biosynthesis protein lex-1	lex1_2	Lipooligosaccharide biosynthesis protein lex-1	M40431_245825_245844	M40431
M40431	urethritis clade	629977	630007	Neisseria meningitidis 8013	No	1	0	22	9	31	100	70.9677	100	100	100	0	0	29.0323											gene	Transposase			gene_(+)_629038_629995 Transposase	gene	Transposase	M40431_629977_630007	M40431
M40431	urethritis clade	1046098	1047553	Neisseria meningitidis alpha710	No	1	0	1397	59	1456	100	95.9478	100	100	95.9478	0	4.0522	4.0522				NEIS1159, NEIS1160	hypothetical protein, recombination factor protein RarA	NEIS1159	recombination factor protein RarA	NEIS1160	hypothetical protein	NEIS1159_(-)_1045985_1047296 recombination factor protein RarA NEIS1160_(+)_1047544_1048030 hypothetical protein	rarA	Replication-associated recombination protein A			rarA_(-)_1045985_1047296 Replication-associated recombination protein A	rarA	Replication-associated recombination protein A	M40431_1046098_1047553	M40431
M40431	urethritis clade	1049896	1050817	Neisseria meningitidis alpha710	No	1	0	907	15	922	100	98.3731	100	100	98.3731	0	1.6269	1.6269	Neisseria sp	98.8069	1.19306	NEIS1163, NEIS1162 (LysR)	hypothetical protein, LysR family transcriptional regulator	NEIS1162 (LysR)	LysR family transcriptional regulator	NEIS1163	hypothetical protein	NEIS1162 (LysR)_(-)_1049080_1050034 LysR family transcriptional regulator NEIS1163_(+)_1050208_1051720 hypothetical protein	cmpR, gene	HTH-type transcriptional activator CmpR, hypothetical protein	gene	hypothetical protein	cmpR_(-)_1049080_1049995 HTH-type transcriptional activator CmpR gene_(+)_1050250_1051720 hypothetical protein	cmpR	HTH-type transcriptional activator CmpR	M40431_1049896_1050817	M40431
M40432	urethritis clade	352758	353520	Neisseria meningitidis alpha710	No	1	549	204	10	763	28.0472	95.3271	98.1308	98.1308	99.0654	0	-0.934579	2.80374											gene	Transposase DDE domain protein			gene_(-)_352696_353503 Transposase DDE domain protein	gene	Transposase DDE domain protein	M40432_352758_353520	M40432
M40432	urethritis clade	1839974	1840996	Neisseria meningitidis	No	1	334	661	28	1023	67.3509	95.9361	91.8723	91.8723	87.9536	0	3.91872	-4.06386	Neisseria gonorrhoeae	91.4369	0.435414	fHbp_DNAfrag_Pasteur, NEIS0349 (fHbp), fHbp, NEIS0348	factor H binding protein lipoprotein, , hypothetical protein	fHbp_DNAfrag_Pasteur, NEIS0349 (fHbp), fHbp	factor H binding protein lipoprotein,	NEIS0348	hypothetical protein	NEIS0349 (fHbp)_(+)_1839385_1840227 factor H binding protein lipoprotein fHbp_(+)_1839460_1840224 fHbp_DNAfrag_Pasteur_(+)_1839610_1840074 NEIS0348_(+)_1840372_1841050 hypothetical protein	gene, tsaB	hypothetical protein, tRNA threonylcarbamoyladenosine biosynthesis protein TsaB	tsaB	tRNA threonylcarbamoyladenosine biosynthesis protein TsaB	gene_(+)_1839825_1840227 hypothetical protein tsaB_(+)_1840372_1841050 tRNA threonylcarbamoyladenosine biosynthesis protein TsaB	gene	hypothetical protein	M40432_1839974_1840996	M40432
M40820	urethritis clade	244935	245076	Neisseria meningitidis H44/76	No	1	0	138	4	142	100	97.1831	100	100	97.1831	0	2.8169	2.8169	Neisseria sp	97.8873	2.11268	NEIS1900 (lgtE), NEIS1901 (lgtB)	lacto-N-neotetraose biosynthesis glycosyl transferase	NEIS1900 (lgtE), NEIS1901 (lgtB)	lacto-N-neotetraose biosynthesis glycosyl transferase	NEIS1900 (lgtE), NEIS1901 (lgtB)	lacto-N-neotetraose biosynthesis glycosyl transferase	NEIS1901 (lgtB)_(+)_244783_245623 lacto-N-neotetraose biosynthesis glycosyl transferase NEIS1900 (lgtE)_(+)_244783_245623 lacto-N-neotetraose biosynthesis glycosyl transferase	lex1_1	Lipooligosaccharide biosynthesis protein lex-1	lex1_1	Lipooligosaccharide biosynthesis protein lex-1	lex1_1_(+)_244783_245623 Lipooligosaccharide biosynthesis protein lex-1	lex1_1	Lipooligosaccharide biosynthesis protein lex-1	M40820_244935_245076	M40820
M40820	urethritis clade	608302	608322		No	1	4	11	6	21		64.7059						-64.7059																		M40820_608302_608322	M40820
M40822	urethritis clade	1038913	1041511	Neisseria meningitidis G2136	No	1	166	2400	33	2599	93.6129	98.6436	97.2051	97.2051	98.6436	0	-1.43855	-1.43855				NEIS1152, NEIS1154	hypothetical protein, phosphoribosylaminoimidazole synthetase			NEIS1154	hypothetical protein	NEIS1152_(-)_1039266_1040301 phosphoribosylaminoimidazole synthetase NEIS1154_(+)_1041059_1041737 hypothetical protein	purM, gene	hypothetical protein, Phosphoribosylformylglycinamidine cyclo-ligase, tRNA-Leu	gene	hypothetical protein	purM_(-)_1039266_1040301 Phosphoribosylformylglycinamidine cyclo-ligase gene_(-)_1040821_1040906 tRNA-Leu gene_(+)_1041059_1041737 hypothetical protein			M40822_1038913_1041511	M40822
M40826	urethritis clade	245004	245844	Neisseria meningitidis Nm8663	No	1	595	236	10	841	29.2509	95.935	96.748	96.748	94.7154	0	2.03252	0.813008	Neisseria lactamica	97.9675	-1.21951	NEIS1900 (lgtE), NEIS1901 (lgtB)	lacto-N-neotetraose biosynthesis glycosyl transferase	NEIS1900 (lgtE), NEIS1901 (lgtB)	lacto-N-neotetraose biosynthesis glycosyl transferase			NEIS1901 (lgtB)_(+)_244783_245623 lacto-N-neotetraose biosynthesis glycosyl transferase NEIS1900 (lgtE)_(+)_244783_245623 lacto-N-neotetraose biosynthesis glycosyl transferase	lex1_2, gene, lex1_1	Lipooligosaccharide biosynthesis protein lex-1, hypothetical protein	lex1_2	Lipooligosaccharide biosynthesis protein lex-1	lex1_1_(+)_244783_245623 Lipooligosaccharide biosynthesis protein lex-1 gene_(+)_245634_245730 hypothetical protein lex1_2_(+)_245771_246578 Lipooligosaccharide biosynthesis protein lex-1	lex1_1	Lipooligosaccharide biosynthesis protein lex-1	M40826_245004_245844	M40826
M40826	urethritis clade	465537	466422	Neisseria gonorrhoeae	Yes	1	1	859	26	886	99.8871	97.0621	100	97.0621	97.0621	2.93785	2.93785	2.93785	Neisseria lactamica	97.4011	2.59887	NEIS1673	hypothetical protein	NEIS1673	hypothetical protein	NEIS1673	hypothetical protein	NEIS1673_(+)_465196_466609 hypothetical protein	gene	hypothetical protein	gene	hypothetical protein	gene_(+)_465172_466609 hypothetical protein	gene	hypothetical protein	M40826_465537_466422	M40826
M40826	urethritis clade	643335	644836	Neisseria gonorrhoeae	Yes	1	12	1443	47	1502	99.2011	96.8456	100	97.5839	96.8456	2.41611	3.15436	3.15436	Neisseria polysaccharea	97.7852	2.21477	NEIS1507, NEIS1508	putative periplasmic protease, hypothetical protein			NEIS1507	hypothetical protein	NEIS1508_(+)_643388_644441 putative periplasmic protease NEIS1507_(-)_644491_645355 hypothetical protein	sohB, gene	hypothetical protein, putative protease SohB	gene	hypothetical protein	sohB_(+)_643340_644441 putative protease SohB gene_(-)_644491_645355 hypothetical protein			M40826_643335_644836	M40826
M40826	urethritis clade	1108656	1112298	Neisseria meningitidis 73696	No	1	134	3376	133	3643	96.3217	96.2097	96.9222	96.9222	96.0103	0	0.911941	0.712454	Neisseria polysaccharea	96.2097	0.712454	NEIS1220 (eno), NEIS1219, NEIS1223, NEIS1221, NEIS1222	hypothetical protein, iron-sulfur binding protein, ribonucleotide-diphosphate reductase subunit beta, phosphopyruvate hydratase (EC 4.2.1.11)	NEIS1219	hypothetical protein	NEIS1223	ribonucleotide-diphosphate reductase subunit beta	NEIS1219_(+)_1108588_1109029 hypothetical protein NEIS1220 (eno)_(+)_1109075_1110362 phosphopyruvate hydratase (EC 4.2.1.11) NEIS1221_(+)_1110375_1110654 hypothetical protein NEIS1222_(-)_1110694_1110985 iron-sulfur binding protein NEIS1223_(-)_1111209_1112343 ribonucleotide-diphosphate reductase subunit beta	hcr, gene, ftsB, nrdB, eno	Cell division protein FtsB, NADH oxidoreductase hcr, hypothetical protein, Enolase, Ribonucleoside-diphosphate reductase 1 subunit beta	nrdB	Ribonucleoside-diphosphate reductase 1 subunit beta	gene_(+)_1108588_1109029 hypothetical protein eno_(+)_1109075_1110362 Enolase ftsB_(+)_1110375_1110654 Cell division protein FtsB hcr_(-)_1110694_1110985 NADH oxidoreductase hcr nrdB_(-)_1111209_1112364 Ribonucleoside-diphosphate reductase 1 subunit beta	gene	hypothetical protein	M40826_1108656_1112298	M40826
M40826	urethritis clade	1113538	1123671	Neisseria gonorrhoeae	Yes	1	444	9322	368	10134	95.6187	96.2023	99.969	96.2745	96.2023	3.69453	3.76677	3.76677	Neisseria meningitidis	96.2745	3.69453	NEIS1226, NEIS1234, NEIS1231, NEIS1229, NEIS1236, NEIS1232, NEIS1233, NEIS1235	pseudo, formamidopyrimidine-DNA glycosylase, 1-acyl-sn-glycerol-3-phosphate acyltransferase, ribonucleotide-diphosphate reductase subunit alpha, hypothetical protein, putative ribosomal small subunit pseudouridine synthase, putative membrane bound murein transglycosylase	NEIS1226	ribonucleotide-diphosphate reductase subunit alpha	NEIS1236	pseudo	NEIS1226_(-)_1113502_1115782 ribonucleotide-diphosphate reductase subunit alpha NEIS1229_(+)_1116310_1116622 hypothetical protein NEIS1231_(-)_1116932_1117700 1-acyl-sn-glycerol-3-phosphate acyltransferase NEIS1232_(-)_1117787_1118630 formamidopyrimidine-DNA glycosylase NEIS1233_(-)_1118666_1119332 hypothetical protein NEIS1234_(+)_1119510_1121487 putative membrane bound murein transglycosylase N…	plsC_2, mltD, nrdA, gene, rsuA, mutM	Sodium:neurotransmitter symporter family protein, Ribonucleoside-diphosphate reductase 1 subunit alpha, Formamidopyrimidine-DNA glycosylase, 1-acyl-sn-glycerol-3-phosphate acyltransferase, Membrane-bound lytic murein transglycosylase D precursor, hypothetical protein, Ribosomal small subunit pseudouridine synthase A	gene	Sodium:neurotransmitter symporter family protein	gene_(-)_1112556_1113537 Abi-like protein nrdA_(-)_1113502_1115782 Ribonucleoside-diphosphate reductase 1 subunit alpha gene_(+)_1116295_1116622 hypothetical protein plsC_2_(-)_1116932_1117700 1-acyl-sn-glycerol-3-phosphate acyltransferase mutM_(-)_1117787_1118615 Formamidopyrimidine-DNA glycosylase gene_(-)_1118666_1119332 hypothetical protein mltD_(+)_1119510_1121487 Membrane-bound lytic murein…	nrdA, gene	Ribonucleoside-diphosphate reductase 1 subunit alpha, Abi-like protein	M40826_1113538_1123671	M40826
M40826	urethritis clade	1347286	1347379	Neisseria meningitidis 8013	No	1	0	89	5	94	100	94.6809	98.9362	98.9362	97.8723	0	1.06383	4.25532																		M40826_1347286_1347379	M40826
M40829	urethritis clade	168432	174083	Neisseria meningitidis	No	1	249	5141	262	5652	95.5945	95.1508	95.8542	95.8542	95.0583	0	0.795854	0.703313	Neisseria lactamica	94.6696	1.18453	FetA_VR, NEIS1966, NEIS1963 (fetA), NEIS1965, NEIP1963, NEIS1964	, enterobactin receptor FetA, putative membrane transport solute-binding protein, Iron-regulated outer membrane protein FrpB, putative inner membrane transport protein	NEIS1966	putative inner membrane transport protein			NEIS1966_(-)_168048_169023 putative inner membrane transport protein NEIS1965_(-)_169012_169846 putative inner membrane transport protein NEIS1964_(-)_170144_171159 putative membrane transport solute-binding protein NEIS1963 (fetA)_(-)_171808_173971 enterobactin receptor FetA NEIP1963_(-)_171811_173971 Iron-regulated outer membrane protein FrpB FetA_VR_(-)_172732_172849	tdhA, yfhA, yclQ_1, feuB	putative ABC transporter solute-binding protein YclQ precursor, putative siderophore transport system permease protein YfhA, Iron-uptake system permease protein FeuB, TonB-dependent heme receptor A precursor			yfhA_(-)_168048_169023 putative siderophore transport system permease protein YfhA feuB_(-)_169012_169981 Iron-uptake system permease protein FeuB yclQ_1_(-)_170144_171110 putative ABC transporter solute-binding protein YclQ precursor tdhA_(-)_171808_173971 TonB-dependent heme receptor A precursor	yfhA	putative siderophore transport system permease protein YfhA	M40829_168432_174083	M40829
M40829	urethritis clade	248857	249865	Neisseria meningitidis Nm8663	No	1	108	875	26	1009	89.2963	97.1143	100	100	96.0044	0	3.99556	2.88568	Neisseria polysaccharea	97.4473	2.55272	NEIS1898	hypothetical protein			NEIS1896	hypothetical protein	NEIS1898_(+)_248890_249685 hypothetical protein NEIS1896_(-)_249902_250178 hypothetical protein	suhB_1	Inositol-1-monophosphatase	gene	hypothetical protein	suhB_1_(+)_248890_249685 Inositol-1-monophosphatase gene_(-)_249902_250178 hypothetical protein			M40829_248857_249865	M40829
M40829	urethritis clade	721705	726589	Neisseria meningitidis alpha704	No	1	107	4627	151	4885	97.8096	96.8397	98.9745	98.9745	98.9535	0	0.0209293	2.13478	Neisseria sp	97.2792	1.69527	NEIS1443 (dnaQ), NEIS1439, NEIS1441, NEIS1438, rpiA, NEIS1442, NEIS1440 (rpiA), NEIS1444	, putative binding-protein-dependent transport systems inner membrane protein, DNA polymerase III subunit epsilon, putative nuclease, 2-C-methyl-D-erythritol 4-phosphate cytidylyltransferase, ribose-5-phosphate isomerase A, putative integral membrane protein, 2-C-methyl-D-erythritol 2,4-cyclodiphosphate synthase	NEIS1444	putative integral membrane protein	NEIS1438	putative binding-protein-dependent transport systems inner membrane protein	NEIS1444_(+)_720844_722155 putative integral membrane protein NEIS1443 (dnaQ)_(+)_722310_723045 DNA polymerase III subunit epsilon NEIS1442_(+)_723041_723731 2-C-methyl-D-erythritol 4-phosphate cytidylyltransferase NEIS1441_(+)_723762_724245 2-C-methyl-D-erythritol 2,4-cyclodiphosphate synthase NEIS1440 (rpiA)_(+)_724321_724993 ribose-5-phosphate isomerase A rpiA_(+)_724363_724930 NEIS1439_(+)_72…	glnP, lplT, rpiA, yhcR, dnaQ, ispD, ispF	Ribose-5-phosphate isomerase A, Endonuclease YhcR precursor, DNA polymerase III subunit epsilon, 2-C-methyl-D-erythritol 4-phosphate cytidylyltransferase, Glutamine transport system permease protein GlnP, 2-C-methyl-D-erythritol 2,4-cyclodiphosphate synthase, Lysophospholipid transporter LplT	glnP	Glutamine transport system permease protein GlnP	lplT_(+)_720844_722155 Lysophospholipid transporter LplT dnaQ_(+)_722310_723045 DNA polymerase III subunit epsilon ispD_(+)_723041_723731 2-C-methyl-D-erythritol 4-phosphate cytidylyltransferase ispF_(+)_723762_724245 2-C-methyl-D-erythritol 2,4-cyclodiphosphate synthase rpiA_(+)_724321_724993 Ribose-5-phosphate isomerase A yhcR_(+)_725061_725733 Endonuclease YhcR precursor glnP_(+)_725911_726658…	lplT	Lysophospholipid transporter LplT	M40829_721705_726589	M40829
M40829	urethritis clade	727467	730983	Neisseria meningitidis NM94	No	1	130	3276	111	3517	96.3037	96.7228	98.4647	98.4647	98.4352	0	0.0295247	1.74195	Neisseria polysaccharea	97.1066	1.35813	NEIS1437, NEIS1436	hypothetical protein, arginyl-tRNA synthetase			NEIS1436	arginyl-tRNA synthetase	NEIS1437_(-)_727672_729130 hypothetical protein NEIS1436_(-)_729657_731376 arginyl-tRNA synthetase	gene, argS	Sulfatase, Arginine--tRNA ligase	argS	Arginine--tRNA ligase	gene_(-)_727672_729091 Sulfatase argS_(-)_729657_731376 Arginine--tRNA ligase			M40829_727467_730983	M40829
M40829	urethritis clade	1042718	1043351	Neisseria meningitidis WUE 2594	No	1	7	602	25	634	98.8959	96.0128	100	100	100	0	0	3.98724	Neisseria sp	99.0431	0.956938	NEIS1156	hypothetical protein	NEIS1156	hypothetical protein	NEIS1156	hypothetical protein	NEIS1156_(+)_1042490_1043505 hypothetical protein	gene, epsJ	putative glycosyl transferase, putative glycosyltransferase EpsJ	gene	putative glycosyl transferase	epsJ_(+)_1042490_1042817 putative glycosyltransferase EpsJ gene_(+)_1042848_1043505 putative glycosyl transferase	epsJ	putative glycosyltransferase EpsJ	M40829_1042718_1043351	M40829
NODE_214	urethritis clade	1254444	1255705	Neisseria meningitidis Nm1140	No	2	0	1221	41	1262	100	96.7512	99.9208	99.9208	95.2456	0	4.67512	3.16957	Neisseria polysaccharea	95.6418	4.27892	NEIS1355	putative ATP-dependent RNA helicase	NEIS1355	putative ATP-dependent RNA helicase			NEIS1355_(+)_1254172_1255546 putative ATP-dependent RNA helicase	rhlE_2	ATP-dependent RNA helicase RhlE			rhlE_2_(+)_1254172_1255546 ATP-dependent RNA helicase RhlE	rhlE_2	ATP-dependent RNA helicase RhlE	NODE_214_1254444_1255705	M40328; M40430
NODE_215	urethritis clade	341509	343132	Neisseria meningitidis alpha14	No	2	0	1601	23	1624	100	98.5837	99.9384	99.9384	98.5837	0	1.35468	1.35468				NEIS1781, NEIS1782	phosphatidylglycerophosphatase A, thiamine monophosphate kinase			NEIS1781	phosphatidylglycerophosphatase A	NEIS1782_(+)_342121_343078 thiamine monophosphate kinase NEIS1781_(+)_343070_343556 phosphatidylglycerophosphatase A	pgpA, thiL	Phosphatidylglycerophosphatase A, Thiamine-monophosphate kinase	pgpA	Phosphatidylglycerophosphatase A	thiL_(+)_342121_343078 Thiamine-monophosphate kinase pgpA_(+)_343070_343556 Phosphatidylglycerophosphatase A			NODE_215_341509_343132	M40416; M40421
NODE_215	urethritis clade	343780	344836	Neisseria meningitidis alpha14	No	2	0	994	63	1057	100	94.0397	99.9054	99.9054	94.0397	0	5.86566	5.86566	Neisseria polysaccharea	96.2157	3.68969	NEIS1780	putative ABC transporter ATP-binding protein	NEIS1780	putative ABC transporter ATP-binding protein	NEIS1780	putative ABC transporter ATP-binding protein	NEIS1780_(-)_343615_345292 putative ABC transporter ATP-binding protein	gene	putative ABC transporter ATP-binding protein	gene	putative ABC transporter ATP-binding protein	gene_(-)_343615_345292 putative ABC transporter ATP-binding protein	gene	putative ABC transporter ATP-binding protein	NODE_215_343780_344836	M40416; M40421
NODE_215	urethritis clade	353422	353430		No	2	2	3	4	9		42.8571						-42.8571											gene	Transposase DDE domain protein	gene	Transposase DDE domain protein	gene_(-)_352696_353503 Transposase DDE domain protein	gene	Transposase DDE domain protein	NODE_215_353422_353430	M40416; M40421
NODE_215	urethritis clade	1271104	1271141	Neisseria meningitidis 12888	No	2	0	34	4	38	100	89.4737	100	100		0		10.5263	Neisseria polysaccharea	97.3684	2.63158	NEIS1368	phopholipase D-family protein	NEIS1368	phopholipase D-family protein	NEIS1368	phopholipase D-family protein	NEIS1368_(-)_1269920_1271498 phopholipase D-family protein	clsA	Major cardiolipin synthase ClsA	clsA	Major cardiolipin synthase ClsA	clsA_(-)_1269920_1271498 Major cardiolipin synthase ClsA	clsA	Major cardiolipin synthase ClsA	NODE_215_1271104_1271141	M40416; M40421
NODE_215	urethritis clade	1272356	1273219	Neisseria meningitidis	No	2	1	839	24	864	99.8843	97.219	99.5365	99.5365	97.219	0	2.3175	2.3175				NEIS1370	putative integral membrane protein	NEIS1370	putative integral membrane protein	NEIS1371	hypothetical protein	NEIS1370_(-)_1271558_1273067 putative integral membrane protein NEIS1371_(+)_1273248_1274028 hypothetical protein	hsrA	putative transport protein HsrA	lutA	Lactate utilization protein A	hsrA_(-)_1271558_1273067 putative transport protein HsrA lutA_(+)_1273248_1274028 Lactate utilization protein A	hsrA	putative transport protein HsrA	NODE_215_1272356_1273219	M40416; M40421
NODE_215	urethritis clade	1274908	1278348	Neisseria meningitidis Nm1140	No	2	92	3267	82	3441	97.3264	97.5515	98.5369	98.5369	97.3723	0	1.16453	0.985369	Neisseria sp	98.089	0.447895	NEIS2530, NEIS1376, NEIS1373, NEIS1374, NEIS1375	iron-sulphur protein, phosphoribosylaminoimidazole carboxylase catalytic subunit, putative periplasmic protein, conserved hypothetical protein, methyltransferase	NEIS1373	iron-sulphur protein	NEIS2530	conserved hypothetical protein	NEIS1373_(+)_1274722_1276177 iron-sulphur protein NEIS1374_(-)_1276359_1276845 phosphoribosylaminoimidazole carboxylase catalytic subunit NEIS1375_(-)_1276893_1277610 putative periplasmic protein NEIS1376_(-)_1277609_1278278 methyltransferase NEIS2530_(-)_1278288_1278474 conserved hypothetical protein	gene, purE, lutB	hypothetical protein, N5-carboxyaminoimidazole ribonucleotide mutase, Putative O-methyltransferase/MSMEI_4947, Lactate utilization protein B	gene	hypothetical protein	lutB_(+)_1274722_1276177 Lactate utilization protein B purE_(-)_1276359_1276845 N5-carboxyaminoimidazole ribonucleotide mutase gene_(-)_1276893_1277610 hypothetical protein gene_(-)_1277609_1278278 Putative O-methyltransferase/MSMEI_4947 gene_(-)_1278288_1278474 hypothetical protein	lutB	Lactate utilization protein B	NODE_215_1274908_1278348	M40416; M40421
NODE_215	urethritis clade	1688182	1689220	Neisseria meningitidis 98008	No	2	61	953	25	1039	94.129	97.4438	99.4888	99.4888	97.4438	0	2.04499	2.04499	Neisseria sp	99.2843	0.204499	NEIS0478, NEIS0479, aspA	, porphobilinogen deaminase, aromatic amino acid aminotransferase	NEIS0479, aspA	, aromatic amino acid aminotransferase	NEIS0478	porphobilinogen deaminase	NEIS0479_(+)_1687523_1688717 aromatic amino acid aminotransferase aspA_(+)_1688114_1688546 NEIS0478_(-)_1689119_1690055 porphobilinogen deaminase	hemC, aspC	Porphobilinogen deaminase, Aspartate aminotransferase	hemC	Porphobilinogen deaminase	aspC_(+)_1687523_1688717 Aspartate aminotransferase hemC_(-)_1689119_1690055 Porphobilinogen deaminase	aspC	Aspartate aminotransferase	NODE_215_1688182_1689220	M40416; M40421
NODE_215	urethritis clade	1690034	1691403	Neisseria meningitidis	No	2	0	1337	33	1370	100	97.5912	98.2482	98.2482	97.5912	0	0.656934	0.656934	Neisseria sp	94.9635	3.28467	NEIS0478, NEIS0476, NEIS0477	porphobilinogen deaminase, hypothetical protein	NEIS0478	porphobilinogen deaminase	NEIS0476	hypothetical protein	NEIS0478_(-)_1689119_1690055 porphobilinogen deaminase NEIS0477_(+)_1690173_1690689 hypothetical protein NEIS0476_(+)_1690690_1691515 hypothetical protein	corC_2, hemC, ybeY	Magnesium and cobalt efflux protein CorC, Porphobilinogen deaminase, Endoribonuclease YbeY	corC_2	Magnesium and cobalt efflux protein CorC	hemC_(-)_1689119_1690055 Porphobilinogen deaminase ybeY_(+)_1690173_1690689 Endoribonuclease YbeY corC_2_(+)_1690690_1691515 Magnesium and cobalt efflux protein CorC	hemC	Porphobilinogen deaminase	NODE_215_1690034_1691403	M40416; M40421
NODE_215	urethritis clade	1771171	1772957	Neisseria meningitidis	No	2	177	1547	63	1787	90.0951	96.087	97.0807	97.0807	96.087	0	0.993789	0.993789	Neisseria lactamica	99.1925	-2.1118	NEIS0402 (pglF), NEIS0403	putative lipopolysaccharide biosynthesis translocase, putative diaminohydroxyphosphoribosylaminopyrimidine deaminase/phosphoribosylamino)uracil reductase	NEIS0403	putative diaminohydroxyphosphoribosylaminopyrimidine deaminase/phosphoribosylamino)uracil reductase	NEIS0402 (pglF)	putative lipopolysaccharide biosynthesis translocase	NEIS0403_(+)_1770635_1771745 putative diaminohydroxyphosphoribosylaminopyrimidine deaminase/phosphoribosylamino)uracil reductase NEIS0402 (pglF)_(+)_1771939_1773361 putative lipopolysaccharide biosynthesis translocase	ribD, gene	Riboflavin biosynthesis protein RibD, Polysaccharide biosynthesis protein	gene	Polysaccharide biosynthesis protein	ribD_(+)_1770635_1771745 Riboflavin biosynthesis protein RibD gene_(+)_1771939_1773361 Polysaccharide biosynthesis protein	ribD	Riboflavin biosynthesis protein RibD	NODE_215_1771171_1772957	M40416; M40421
NODE_216	urethritis clade	244935	245076	Neisseria meningitidis H44/76	No	2	0	138	4	142	100	97.1831	100	100	97.1831	0	2.8169	2.8169	Neisseria sp	97.8873	2.11268	NEIS1900 (lgtE), NEIS1901 (lgtB)	lacto-N-neotetraose biosynthesis glycosyl transferase	NEIS1900 (lgtE), NEIS1901 (lgtB)	lacto-N-neotetraose biosynthesis glycosyl transferase	NEIS1900 (lgtE), NEIS1901 (lgtB)	lacto-N-neotetraose biosynthesis glycosyl transferase	NEIS1901 (lgtB)_(+)_244783_245623 lacto-N-neotetraose biosynthesis glycosyl transferase NEIS1900 (lgtE)_(+)_244783_245623 lacto-N-neotetraose biosynthesis glycosyl transferase	lex1_1	Lipooligosaccharide biosynthesis protein lex-1	lex1_1	Lipooligosaccharide biosynthesis protein lex-1	lex1_1_(+)_244783_245623 Lipooligosaccharide biosynthesis protein lex-1	lex1_1	Lipooligosaccharide biosynthesis protein lex-1	NODE_216_244935_245076	M40825; M40317
NODE_217	urethritis clade	464416	464894	Neisseria meningitidis H44/76	No	2	1	469	9	479	99.7912	98.1172	100	100	98.1172	0	1.88285	1.88285	Neisseria sp	100	0	NEIS1674	putative biotin synthesis protein BioC	NEIS1674	putative biotin synthesis protein BioC	NEIS1674	putative biotin synthesis protein BioC	NEIS1674_(+)_464158_464953 putative biotin synthesis protein BioC	gene	biotin biosynthesis protein BioC	gene	biotin biosynthesis protein BioC	gene_(+)_464170_464953 biotin biosynthesis protein BioC	gene	biotin biosynthesis protein BioC	NODE_217_464416_464894	M40108; M40412
NODE_217	urethritis clade	465502	466338	Neisseria meningitidis NM3001	No	2	1	830	6	837	99.8805	99.2823	100	100	99.4019	0	0.598086	0.717703	Neisseria sp	100	0	NEIS1673	hypothetical protein	NEIS1673	hypothetical protein	NEIS1673	hypothetical protein	NEIS1673_(+)_465196_466609 hypothetical protein	gene	hypothetical protein	gene	hypothetical protein	gene_(+)_465172_466609 hypothetical protein	gene	hypothetical protein	NODE_217_465502_466338	M40108; M40412
NODE_217	urethritis clade	609511	610403	Neisseria meningitidis NM3001	No	2	0	878	15	893	100	98.3203	100	100	98.3203	0	1.67973	1.67973	Neisseria sp	95.0728	4.92721	NEIS1538	phosphomethylpyrimidine kinase			NEIS1538	phosphomethylpyrimidine kinase	NEIS1538_(+)_609972_610779 phosphomethylpyrimidine kinase	gene, thiD	hypothetical protein, Hydroxymethylpyrimidine/phosphomethylpyrimidine kinase	thiD	Hydroxymethylpyrimidine/phosphomethylpyrimidine kinase	gene_(-)_609223_609529 hypothetical protein thiD_(+)_609972_610779 Hydroxymethylpyrimidine/phosphomethylpyrimidine kinase	gene	hypothetical protein	NODE_217_609511_610403	M40108; M40412
NODE_217	urethritis clade	1866437	1868173	Neisseria meningitidis G2136	No	2	6	1701	30	1737	99.6546	98.2669	98.3824	98.3824	98.3824	0	0	0.11554	Neisseria gonorrhoeae	96.996	1.38648	NEIS0320, NEIS0323 (ppk), NEIS0321 (dnaN)	DNA polymerase III subunit beta, chromosomal replication initiation protein, polyphosphate kinase	NEIS0323 (ppk)	polyphosphate kinase	NEIS0320	chromosomal replication initiation protein	NEIS0323 (ppk)_(+)_1864553_1866611 polyphosphate kinase NEIS0321 (dnaN)_(-)_1866873_1867977 DNA polymerase III subunit beta NEIS0320_(-)_1868056_1869613 chromosomal replication initiation protein	dnaN, dnaA, ppk	DNA polymerase III subunit beta, Chromosomal replication initiator protein DnaA, Polyphosphate kinase	dnaA	Chromosomal replication initiator protein DnaA	ppk_(+)_1864553_1866611 Polyphosphate kinase dnaN_(-)_1866873_1867977 DNA polymerase III subunit beta dnaA_(-)_1868056_1869613 Chromosomal replication initiator protein DnaA	ppk	Polyphosphate kinase	NODE_217_1866437_1868173	M40108; M40412
NODE_217	urethritis clade	1868896	1869811	Neisseria meningitidis NM3001	No	2	1	864	51	916	99.8908	94.4262	99.3443	99.3443	94.4262	0	4.91803	4.91803	Neisseria sp	99.3443	0	NEIS0320	chromosomal replication initiation protein	NEIS0320	chromosomal replication initiation protein			NEIS0320_(-)_1868056_1869613 chromosomal replication initiation protein	dnaA	Chromosomal replication initiator protein DnaA			dnaA_(-)_1868056_1869613 Chromosomal replication initiator protein DnaA	dnaA	Chromosomal replication initiator protein DnaA	NODE_217_1868896_1869811	M40108; M40412
NODE_219	urethritis clade	1905676	1905766		No	2	60	27	4	91		87.0968						-87.0968				NEIS0276	putative rotamase	NEIS0276	putative rotamase	NEIS0276	putative rotamase	NEIS0276_(-)_1904763_1905888 putative rotamase	prsA_2	Foldase protein PrsA precursor	prsA_2	Foldase protein PrsA precursor	prsA_2_(-)_1904763_1905888 Foldase protein PrsA precursor	prsA_2	Foldase protein PrsA precursor	NODE_219_1905676_1905766	M40431; M39821
NODE_222	urethritis clade	245035	245076	Neisseria meningitidis H44/76	No	2	0	39	3	42	100	92.8571	100	100	92.8571	0	7.14286	7.14286	Neisseria sp	95.2381	4.7619	NEIS1900 (lgtE), NEIS1901 (lgtB)	lacto-N-neotetraose biosynthesis glycosyl transferase	NEIS1900 (lgtE), NEIS1901 (lgtB)	lacto-N-neotetraose biosynthesis glycosyl transferase	NEIS1900 (lgtE), NEIS1901 (lgtB)	lacto-N-neotetraose biosynthesis glycosyl transferase	NEIS1901 (lgtB)_(+)_244783_245623 lacto-N-neotetraose biosynthesis glycosyl transferase NEIS1900 (lgtE)_(+)_244783_245623 lacto-N-neotetraose biosynthesis glycosyl transferase	lex1_1	Lipooligosaccharide biosynthesis protein lex-1	lex1_1	Lipooligosaccharide biosynthesis protein lex-1	lex1_1_(+)_244783_245623 Lipooligosaccharide biosynthesis protein lex-1	lex1_1	Lipooligosaccharide biosynthesis protein lex-1	NODE_222_245035_245076	M40432; M39218
NODE_227	urethritis clade	521140	524317	Neisseria meningitidis 2001001	No	3	24	3076	78	3178	99.2448	97.5269	99.4927	99.4927	97.5269	0	1.96576	1.96576				NEIS1614, NEIS1611, NEIS1613, NEIS1610	hypothetical protein, 3-octaprenyl-4-hydroxybenzoate carboxy-lyase	NEIS1614	hypothetical protein	NEIS1610	hypothetical protein	NEIS1614_(+)_521116_521551 hypothetical protein NEIS1614_(+)_521233_521551 hypothetical protein NEIS1613_(+)_521557_522073 hypothetical protein NEIS1611_(+)_522086_523571 3-octaprenyl-4-hydroxybenzoate carboxy-lyase NEIS1610_(-)_523635_525750 hypothetical protein	yciB_2, gene, ubiD	hypothetical protein, intracellular septation protein A, 3-octaprenyl-4-hydroxybenzoate carboxy-lyase, putative assembly protein	gene	putative assembly protein	yciB_2_(+)_521116_521551 intracellular septation protein A gene_(+)_521557_522073 hypothetical protein ubiD_(+)_522092_523571 3-octaprenyl-4-hydroxybenzoate carboxy-lyase gene_(-)_523635_525750 putative assembly protein	yciB_2	intracellular septation protein A	NODE_227_521140_524317	M40227; M40431; M39821
NODE_227	urethritis clade	524964	525490	Neisseria meningitidis alpha710	No	3	2	519	6	527	99.6205	98.8571	100	100	98.8571	0	1.14286	1.14286	Neisseria sp	98.8571	1.14286	NEIS1610	hypothetical protein	NEIS1610	hypothetical protein	NEIS1610	hypothetical protein	NEIS1610_(-)_523635_525750 hypothetical protein	gene	putative assembly protein	gene	putative assembly protein	gene_(-)_523635_525750 putative assembly protein	gene	putative assembly protein	NODE_227_524964_525490	M40227; M40431; M39821
NODE_227	urethritis clade	526230	529911	Neisseria meningitidis	No	3	15	3518	149	3682	99.5926	95.9367	99.9455	99.9455	95.4459	0	4.49959	4.00873	Neisseria sp	95.7458	4.19962	dhpS, NEIS2494, NEIS1607, NEIS1608, NEIS1609 (folP)	, DedA family integral membrane protein, putative phospho-2-dehydro-3-deoxyheptonate aldolase (phospho-2- keto-3-deoxyheptonate aldolase; DAHP synthetase; 3-deoxy-D-arabino-heptulosonate 7-phosphate synthase), phosphoglucosamine mutase, dihydropteroate synthase	NEIS2494	putative phospho-2-dehydro-3-deoxyheptonate aldolase (phospho-2- keto-3-deoxyheptonate aldolase; DAHP synthetase; 3-deoxy-D-arabino-heptulosonate 7-phosphate synthase)	NEIS1607	DedA family integral membrane protein	NEIS2494_(+)_525840_526734 putative phospho-2-dehydro-3-deoxyheptonate aldolase (phospho-2- keto-3-deoxyheptonate aldolase; DAHP synthetase; 3-deoxy-D-arabino-heptulosonate 7-phosphate synthase) NEIS1609 (folP)_(+)_527060_527912 dihydropteroate synthase dhpS_(+)_527165_527519 NEIS1608_(+)_528041_529376 phosphoglucosamine mutase NEIS1607_(+)_529564_530248 DedA family integral membrane protein	aroF, folP, gene, glmM	hypothetical protein, Phosphoglucosamine mutase, Phospho-2-dehydro-3-deoxyheptonate aldolase, Dihydropteroate synthase	gene	hypothetical protein	aroF_(+)_525840_526734 Phospho-2-dehydro-3-deoxyheptonate aldolase folP_(+)_527060_527912 Dihydropteroate synthase glmM_(+)_528041_529376 Phosphoglucosamine mutase gene_(+)_529564_530248 hypothetical protein	aroF	Phospho-2-dehydro-3-deoxyheptonate aldolase	NODE_227_526230_529911	M40227; M40431; M39821
NODE_227	urethritis clade	1740957	1741673	Neisseria meningitidis 053442	No	3	0	700	17	717	100	97.629	100	100	97.629	0	2.37099	2.37099	Neisseria polysaccharea	96.7922	3.20781	NEIS0430, NEIS0429	hypothetical protein, two-component system sensor kinase	NEIS0430	hypothetical protein	NEIS0429	two-component system sensor kinase	NEIS0430_(+)_1739674_1741168 hypothetical protein NEIS0429_(-)_1741202_1742447 two-component system sensor kinase	rng, rssA_2	Swarming motility regulation sensor protein RssA, Ribonuclease G	rssA_2	Swarming motility regulation sensor protein RssA	rng_(+)_1739674_1741168 Ribonuclease G rssA_2_(-)_1741202_1742447 Swarming motility regulation sensor protein RssA	rng	Ribonuclease G	NODE_227_1740957_1741673	M40227; M40431; M39821
NODE_227	urethritis clade	1742279	1743722	Neisseria meningitidis 053442	No	3	1	1427	16	1444	99.9307	98.8912	100	100	98.8912	0	1.1088	1.1088				NEIS0427, NEIS0428, NEIS0429	two-component system sensor kinase, two-component system response regulator, transmembrane transport protein	NEIS0429	two-component system sensor kinase	NEIS0427	transmembrane transport protein	NEIS0429_(-)_1741202_1742447 two-component system sensor kinase NEIS0428_(-)_1742486_1742633 two-component system response regulator NEIS0428_(-)_1742486_1742621 two-component system response regulator NEIS0427_(-)_1742840_1744157 transmembrane transport protein	gene, citN, rssA_2	Swarming motility regulation sensor protein RssA, DNA-binding transcriptional regulator QseB, Citrate transporter	citN	Citrate transporter	rssA_2_(-)_1741202_1742447 Swarming motility regulation sensor protein RssA gene_(-)_1742486_1742618 DNA-binding transcriptional regulator QseB citN_(-)_1742840_1744154 Citrate transporter	rssA_2	Swarming motility regulation sensor protein RssA	NODE_227_1742279_1743722	M40227; M40431; M39821
NODE_227	urethritis clade	1744948	1746752	Neisseria meningitidis 053442	No	3	0	1770	35	1805	100	98.0609	100	100	98.0609	0	1.93906	1.93906				NEIS0425, NEIS0426	putative oxidoreductase, putative peptidase	NEIS0426	putative oxidoreductase	NEIS0425	putative peptidase	NEIS0426_(-)_1744723_1745290 putative oxidoreductase NEIS0425_(+)_1745454_1746864 putative peptidase	dacC_2, gene	NADPH-dependent FMN reductase, D-alanyl-D-alanine carboxypeptidase DacC precursor	dacC_2	D-alanyl-D-alanine carboxypeptidase DacC precursor	gene_(-)_1744723_1745290 NADPH-dependent FMN reductase dacC_2_(+)_1745337_1746864 D-alanyl-D-alanine carboxypeptidase DacC precursor	gene	NADPH-dependent FMN reductase	NODE_227_1744948_1746752	M40227; M40431; M39821
NODE_230	urethritis clade	1813212	1813297	Neisseria meningitidis FAM18	No	3	0	74	12	86	100	86.0465	100	100	96.5116	0	3.48837	13.9535				NEIS0371 (pilC1)	type IV pilus associated protein	NEIS0371 (pilC1)	type IV pilus associated protein	NEIS0371 (pilC1)	type IV pilus associated protein	NEIS0371 (pilC1)_(+)_1812235_1815351 type IV pilus associated protein	gene	Neisseria PilC protein	gene	Neisseria PilC protein	gene_(+)_1812354_1815351 Neisseria PilC protein	gene	Neisseria PilC protein	NODE_230_1813212_1813297	M40108; M40412; M40107
NODE_231	urethritis clade	244935	245825	Neisseria meningitidis H44/76	No	2	595	291	5	891	33.2211	98.3108	99.3243	99.3243	97.973	0	1.35135	1.01351	Neisseria sp	98.3108	1.01351	NEIS1900 (lgtE), NEIS1901 (lgtB)	lacto-N-neotetraose biosynthesis glycosyl transferase	NEIS1900 (lgtE), NEIS1901 (lgtB)	lacto-N-neotetraose biosynthesis glycosyl transferase			NEIS1901 (lgtB)_(+)_244783_245623 lacto-N-neotetraose biosynthesis glycosyl transferase NEIS1900 (lgtE)_(+)_244783_245623 lacto-N-neotetraose biosynthesis glycosyl transferase	lex1_2, gene, lex1_1	Lipooligosaccharide biosynthesis protein lex-1, hypothetical protein	lex1_2	Lipooligosaccharide biosynthesis protein lex-1	lex1_1_(+)_244783_245623 Lipooligosaccharide biosynthesis protein lex-1 gene_(+)_245634_245730 hypothetical protein lex1_2_(+)_245771_246578 Lipooligosaccharide biosynthesis protein lex-1	lex1_1	Lipooligosaccharide biosynthesis protein lex-1	NODE_231_244935_245825	M39202; M39201
NODE_231	urethritis clade	694304	694344	Neisseria meningitidis G2136	No	2	0	37	4	41	100	90.2439	100	100	100	0	0	9.7561	Neisseria lactamica	100	0								gene	hypothetical protein			gene_(-)_693869_694328 hypothetical protein	gene	hypothetical protein	NODE_231_694304_694344	M39202; M39201
NODE_231	urethritis clade	1161903	1167241	Neisseria cinerea ATCC 14685	Yes	2	751	4218	370	5339	85.9337	91.9355	93.8099	88.8622	88.5135	4.94769	5.29643	1.87446	Neisseria meningitidis	88.8622	4.94769	NEIS1276, NEIS1277, NEIS1275, NEIS1278 (pdhC)	putative hydrolase, prolyl-tRNA synthetase, pyruvate dehydrogenase (EC 1.2.4.1), Holliday junction resolvase-like protein	NEIS1275	Holliday junction resolvase-like protein	NEIS1278 (pdhC)	pyruvate dehydrogenase (EC 1.2.4.1)	NEIS1275_(+)_1161786_1162242 Holliday junction resolvase-like protein NEIS1276_(-)_1162251_1162908 putative hydrolase NEIS1277_(-)_1162970_1164683 prolyl-tRNA synthetase NEIS1278 (pdhC)_(+)_1165376_1168040 pyruvate dehydrogenase (EC 1.2.4.1)	yqgF, proS, nagK, aceE	Pyruvate dehydrogenase E1 component, Fumarylpyruvate hydrolase, Proline--tRNA ligase, Putative Holliday junction resolvase	aceE	Pyruvate dehydrogenase E1 component	yqgF_(+)_1161786_1162242 Putative Holliday junction resolvase nagK_(-)_1162251_1162908 Fumarylpyruvate hydrolase proS_(-)_1162970_1164683 Proline--tRNA ligase aceE_(+)_1165376_1168040 Pyruvate dehydrogenase E1 component	yqgF	Putative Holliday junction resolvase	NODE_231_1161903_1167241	M39202; M39201
NODE_234	urethritis clade	245035	245076	Neisseria meningitidis H44/76	No	3	0	39	3	42	100	92.8571	100	100	92.8571	0	7.14286	7.14286	Neisseria sp	95.2381	4.7619	NEIS1900 (lgtE), NEIS1901 (lgtB)	lacto-N-neotetraose biosynthesis glycosyl transferase	NEIS1900 (lgtE), NEIS1901 (lgtB)	lacto-N-neotetraose biosynthesis glycosyl transferase	NEIS1900 (lgtE), NEIS1901 (lgtB)	lacto-N-neotetraose biosynthesis glycosyl transferase	NEIS1901 (lgtB)_(+)_244783_245623 lacto-N-neotetraose biosynthesis glycosyl transferase NEIS1900 (lgtE)_(+)_244783_245623 lacto-N-neotetraose biosynthesis glycosyl transferase	lex1_1	Lipooligosaccharide biosynthesis protein lex-1	lex1_1	Lipooligosaccharide biosynthesis protein lex-1	lex1_1_(+)_244783_245623 Lipooligosaccharide biosynthesis protein lex-1	lex1_1	Lipooligosaccharide biosynthesis protein lex-1	NODE_234_245035_245076	M40039; M40091; M39221
NODE_234	urethritis clade	325911	326741	Neisseria meningitidis alpha14	No	3	0	815	16	831	100	98.0746	100	100	98.0746	0	1.92539	1.92539	Neisseria gonorrhoeae	98.917	1.08303	NEIS1804	hypothetical periplasmic protein	NEIS1804	hypothetical periplasmic protein	NEIS1804	hypothetical periplasmic protein	NEIS1804_(-)_325731_326865 hypothetical periplasmic protein	gene	hypothetical protein	gene	hypothetical protein	gene_(-)_325731_326865 hypothetical protein	gene	hypothetical protein	NODE_234_325911_326741	M40039; M40091; M39221
NODE_234	urethritis clade	499948	501847	Neisseria meningitidis H44/76	No	3	277	1596	27	1900	85.4211	98.3364	99.9384	99.9384	98.398	0	1.54036	1.60197	Neisseria gonorrhoeae	98.0283	1.91004	pro_NEIS1635, NEIS1636, NEIS1637, NEIS1635	hypothetical protein, mtrR promoter, transcriptional regulator	NEIS1637	hypothetical protein	pro_NEIS1635	mtrR promoter	NEIS1637_(-)_498757_500326 hypothetical protein NEIS1636_(+)_500614_500872 hypothetical protein NEIS1635_(-)_501150_501783 transcriptional regulator pro_NEIS1635_(-)_501783_501850 mtrR promoter	abgT, mtrR, gene	hypothetical protein, p-aminobenzoyl-glutamate transport protein, HTH-type transcriptional regulator MtrR			abgT_(-)_498757_500326 p-aminobenzoyl-glutamate transport protein gene_(+)_500659_500872 hypothetical protein mtrR_(-)_501150_501783 HTH-type transcriptional regulator MtrR	abgT	p-aminobenzoyl-glutamate transport protein	NODE_234_499948_501847	M40039; M40091; M39221
NODE_234	urethritis clade	788802	789593	Neisseria meningitidis alpha14	No	3	0	777	15	792	100	98.1061	99.8737	99.8737	98.1061	0	1.76768	1.76768				NEIS1389	putative ferredoxin NADP+ reductase	NEIS1389	putative ferredoxin NADP+ reductase			NEIS1389_(-)_788706_789486 putative ferredoxin NADP+ reductase	fpr_1	Ferredoxin--NADP reductase			fpr_1_(-)_788706_789486 Ferredoxin--NADP reductase	fpr_1	Ferredoxin--NADP reductase	NODE_234_788802_789593	M40039; M40091; M39221
NODE_234	urethritis clade	1055952	1057077	Neisseria meningitidis alpha14	No	3	62	1040	24	1126	94.4938	97.7444	97.7444	97.7444	95.5827	0	2.16165	0	Neisseria gonorrhoeae	96.4286	1.31579	NEIS1170	putative P-type cation-transporting ATPase			NEIS1170	putative P-type cation-transporting ATPase	NEIS1170_(-)_1056296_1058768 putative P-type cation-transporting ATPase	copA_1	putative copper-importing P-type ATPase A	copA_1	putative copper-importing P-type ATPase A	copA_1_(-)_1056296_1058768 putative copper-importing P-type ATPase A			NODE_234_1055952_1057077	M40039; M40091; M39221
NODE_234	urethritis clade	1057847	1058984	Neisseria meningitidis alpha14	No	3	1	1117	20	1138	99.9121	98.241	99.912	99.912	98.241	0	1.67106	1.67106	Neisseria sp	98.9446	0.967458	NEIS1170, NEIS1171	putative P-type cation-transporting ATPase, hypothetical protein	NEIS1170	putative P-type cation-transporting ATPase	NEIS1171	hypothetical protein	NEIS1170_(-)_1056296_1058768 putative P-type cation-transporting ATPase NEIS1171_(-)_1058764_1059943 hypothetical protein	copA_1, hflX	putative copper-importing P-type ATPase A, GTPase HflX	hflX	GTPase HflX	copA_1_(-)_1056296_1058768 putative copper-importing P-type ATPase A hflX_(-)_1058764_1059943 GTPase HflX	copA_1	putative copper-importing P-type ATPase A	NODE_234_1057847_1058984	M40039; M40091; M39221
NODE_234	urethritis clade	1059556	1064055	Neisseria meningitidis alpha14	No	3	57	4373	70	4500	98.7333	98.4245	100	100	98.4245	0	1.57551	1.57551				NEIS1171, NEIS1173, NEIS1172, NEIS1174, NEIS1175	hypothetical protein, DNA repair protein RadC, putative periplasmic protein, glutamate--cysteine ligase	NEIS1171	hypothetical protein	NEIS1175	glutamate--cysteine ligase	NEIS1171_(-)_1058764_1059943 hypothetical protein NEIS1172_(-)_1059947_1061228 putative periplasmic protein NEIS1173_(-)_1061380_1062106 hypothetical protein NEIS1174_(-)_1062178_1062856 DNA repair protein RadC NEIS1175_(-)_1062978_1064328 glutamate--cysteine ligase	hflX, gene	hypothetical protein, Glutamate-cysteine ligase, Cysteine-rich secretory protein family protein, GTPase HflX	gene	Glutamate-cysteine ligase	hflX_(-)_1058764_1059943 GTPase HflX gene_(-)_1059947_1061228 Cysteine-rich secretory protein family protein gene_(-)_1061380_1062106 hypothetical protein gene_(-)_1062178_1062856 hypothetical protein gene_(-)_1062978_1064328 Glutamate-cysteine ligase	hflX	GTPase HflX	NODE_234_1059556_1064055	M40039; M40091; M39221
NODE_234	urethritis clade	1065015	1065354	Neisseria meningitidis alpha14	No	3	0	327	13	340	100	96.1765	100	100	96.1765	0	3.82353	3.82353	Neisseria sp	97.3529	2.64706	NEIS1176	isopropylmalate isomerase large subunit	NEIS1176	isopropylmalate isomerase large subunit	NEIS1176	isopropylmalate isomerase large subunit	NEIS1176_(+)_1064587_1065997 isopropylmalate isomerase large subunit	leuC	3-isopropylmalate dehydratase large subunit	leuC	3-isopropylmalate dehydratase large subunit	leuC_(+)_1064587_1065997 3-isopropylmalate dehydratase large subunit	leuC	3-isopropylmalate dehydratase large subunit	NODE_234_1065015_1065354	M40039; M40091; M39221
NODE_234	urethritis clade	1141241	1148264	Neisseria gonorrhoeae	Yes	3	624	6146	254	7024	91.1162	96.0312	99.7969	95.9062	96.0312	3.89062	3.76562	3.76562	Neisseria lactamica	86.6562	13.1406	NEIS1259, NEIS1258 (rpsR), NEIS1256, BACT000018 (rpsR), NEIS1255, NEIS1252, NEIS1253, BACT000006 (rpsF), BACT000038 (rplI), NEIS1260 (rpsF), NEIS1262, NEIS1261, NEIS1254, NEIS1257 (rplI)	50S ribosomal protein L9, phosphatidylserine synthase, thioredoxin reductase, hypothetical protein, 30S ribosomal protein S6, uracil permease, putative cation-transporting ATPase, 30S ribosomal protein S18, primosomal replication protein	NEIS1252	uracil permease	NEIS1262	putative cation-transporting ATPase	NEIS1252_(+)_1140273_1141485 uracil permease NEIS1253_(-)_1141536_1142019 hypothetical protein NEIS1254_(+)_1142124_1142528 hypothetical protein NEIS1255_(+)_1142601_1143348 phosphatidylserine synthase NEIS1256_(+)_1143348_1144155 hypothetical protein NEIS1257 (rplI)_(-)_1144942_1145395 50S ribosomal protein L9 BACT000038 (rplI)_(-)_1144942_1145395 50S ribosomal protein L9 BACT000018 (rpsR)_(-)_1…	gene, pyrP, rpsR, pcs, rpsF, copA_2, rplI	Phosphatidylcholine synthase, Uracil permease, 50S ribosomal protein L9, Glucosaminate ammonia-lyase, hypothetical protein, Sulfite exporter TauE/SafE, 30S ribosomal protein S6, Copper-exporting P-type ATPase A, 30S ribosomal protein S18	copA_2	Copper-exporting P-type ATPase A	pyrP_(+)_1140273_1141485 Uracil permease gene_(-)_1141536_1142019 hypothetical protein pcs_(+)_1142601_1143348 Phosphatidylcholine synthase gene_(+)_1143348_1144155 Sulfite exporter TauE/SafE rplI_(-)_1144942_1145395 50S ribosomal protein L9 rpsR_(-)_1145411_1145642 30S ribosomal protein S18 rpsF_(-)_1145951_1146320 30S ribosomal protein S6 gene_(-)_1146474_1147425 Glucosaminate ammonia-lyase cop…	pyrP	Uracil permease	NODE_234_1141241_1148264	M40039; M40091; M39221
NODE_234	urethritis clade	1862430	1865540	Neisseria meningitidis 93003	No	3	1	2974	136	3111	99.9679	95.627	96.2701	96.2701	95.627	0	0.643087	0.643087	Neisseria gonorrhoeae	95.4662	0.803859	ppk, NEIS0325 (mlp), NEIS0324, NEIS0323 (ppk), NEIS0326	, lipoprotein, putative periplasmic protein, polyphosphate kinase, leucyl-tRNA synthetase	NEIS0326	leucyl-tRNA synthetase	NEIS0323 (ppk)	polyphosphate kinase	NEIS0326_(-)_1860522_1863153 leucyl-tRNA synthetase NEIS0325 (mlp)_(+)_1863419_1863935 lipoprotein NEIS0324_(+)_1863941_1864385 putative periplasmic protein NEIS0323 (ppk)_(+)_1864553_1866611 polyphosphate kinase ppk_(+)_1864598_1865177	gene, leuS, ppk	hypothetical protein, Leucine--tRNA ligase, SmpA / OmlA family protein, Polyphosphate kinase	ppk	Polyphosphate kinase	leuS_(-)_1860522_1863159 Leucine--tRNA ligase gene_(+)_1863419_1863935 SmpA / OmlA family protein gene_(+)_1863941_1864385 hypothetical protein ppk_(+)_1864553_1866611 Polyphosphate kinase	leuS	Leucine--tRNA ligase	NODE_234_1862430_1865540	M40039; M40091; M39221
NODE_237	urethritis clade	801196	801968	Neisseria gonorrhoeae DGI2	Yes	2	17	720	36	773	97.8008	95.2381	99.4709	96.164	95.2381	3.30688	4.2328	4.2328	Neisseria meningitidis	96.164	3.30688	NEIS0907	dihydrodipicolinate synthase	NEIS0907	dihydrodipicolinate synthase	NEIS0907	dihydrodipicolinate synthase	NEIS0907_(-)_801108_801984 dihydrodipicolinate synthase	dapA	4-hydroxy-tetrahydrodipicolinate synthase	dapA	4-hydroxy-tetrahydrodipicolinate synthase	dapA_(-)_801108_801984 4-hydroxy-tetrahydrodipicolinate synthase	dapA	4-hydroxy-tetrahydrodipicolinate synthase	NODE_237_801196_801968	M39803; M39064
NODE_237	urethritis clade	803669	804298	Neisseria gonorrhoeae	Yes	2	0	606	24	630	100	96.1905	100	96.9841	96.1905	3.01587	3.80952	3.80952	Neisseria meningitidis	96.9841	3.01587	NEIS0908, NEIS0909	RNA methylase, transmembrane transport protein	NEIS0908	transmembrane transport protein	NEIS0909	RNA methylase	NEIS0908_(+)_802272_803682 transmembrane transport protein NEIS0909_(-)_803743_804496 RNA methylase	xanQ, rlmB_1	23S rRNA (guanosine-2'-O-)-methyltransferase RlmB, Xanthine permease XanQ	rlmB_1	23S rRNA (guanosine-2'-O-)-methyltransferase RlmB	xanQ_(+)_802290_803682 Xanthine permease XanQ rlmB_1_(-)_803743_804496 23S rRNA (guanosine-2'-O-)-methyltransferase RlmB	xanQ	Xanthine permease XanQ	NODE_237_803669_804298	M39803; M39064
NODE_238	urethritis clade	351318	351413	Neisseria meningitidis 8013	No	5	21	68	7	96	78.125	90.6667	72	72	72	0	0	-18.6667	Neisseria gonorrhoeae	72	0										gene	Transposase DDE domain protein	gene_(-)_351446_352454 Transposase DDE domain protein			NODE_238_351318_351413	M39534; M40827; M40825; M40317; M40820
NODE_239	urethritis clade	1254352	1255646	Neisseria meningitidis LNP27256	No	3	0	1272	23	1295	100	98.2239	98.2239	98.2239	98.2239	0	0	0	Neisseria polysaccharea	96.4479	1.77606	NEIS1355	putative ATP-dependent RNA helicase	NEIS1355	putative ATP-dependent RNA helicase			NEIS1355_(+)_1254172_1255546 putative ATP-dependent RNA helicase	rhlE_2	ATP-dependent RNA helicase RhlE			rhlE_2_(+)_1254172_1255546 ATP-dependent RNA helicase RhlE	rhlE_2	ATP-dependent RNA helicase RhlE	NODE_239_1254352_1255646	M39822; M40328; M40430
NODE_245	urethritis clade	1141241	1148264	Neisseria gonorrhoeae	Yes	2	624	6147	253	7024	91.1162	96.0469	99.7969	95.9062	96.0312	3.89062	3.76562	3.75	Neisseria lactamica	86.6562	13.1406	NEIS1259, NEIS1258 (rpsR), NEIS1256, BACT000018 (rpsR), NEIS1255, NEIS1252, NEIS1253, BACT000006 (rpsF), BACT000038 (rplI), NEIS1260 (rpsF), NEIS1262, NEIS1261, NEIS1254, NEIS1257 (rplI)	50S ribosomal protein L9, phosphatidylserine synthase, thioredoxin reductase, hypothetical protein, 30S ribosomal protein S6, uracil permease, putative cation-transporting ATPase, 30S ribosomal protein S18, primosomal replication protein	NEIS1252	uracil permease	NEIS1262	putative cation-transporting ATPase	NEIS1252_(+)_1140273_1141485 uracil permease NEIS1253_(-)_1141536_1142019 hypothetical protein NEIS1254_(+)_1142124_1142528 hypothetical protein NEIS1255_(+)_1142601_1143348 phosphatidylserine synthase NEIS1256_(+)_1143348_1144155 hypothetical protein NEIS1257 (rplI)_(-)_1144942_1145395 50S ribosomal protein L9 BACT000038 (rplI)_(-)_1144942_1145395 50S ribosomal protein L9 BACT000018 (rpsR)_(-)_1…	gene, pyrP, rpsR, pcs, rpsF, copA_2, rplI	Phosphatidylcholine synthase, Uracil permease, 50S ribosomal protein L9, Glucosaminate ammonia-lyase, hypothetical protein, Sulfite exporter TauE/SafE, 30S ribosomal protein S6, Copper-exporting P-type ATPase A, 30S ribosomal protein S18	copA_2	Copper-exporting P-type ATPase A	pyrP_(+)_1140273_1141485 Uracil permease gene_(-)_1141536_1142019 hypothetical protein pcs_(+)_1142601_1143348 Phosphatidylcholine synthase gene_(+)_1143348_1144155 Sulfite exporter TauE/SafE rplI_(-)_1144942_1145395 50S ribosomal protein L9 rpsR_(-)_1145411_1145642 30S ribosomal protein S18 rpsF_(-)_1145951_1146320 30S ribosomal protein S6 gene_(-)_1146474_1147425 Glucosaminate ammonia-lyase cop…	pyrP	Uracil permease	NODE_245_1141241_1148264	M38688; M38746
NODE_247	urethritis clade	253037	257113	Neisseria meningitidis	No	5	46	3947	84	4077	98.8717	97.9161	99.8015	99.8015	97.9161	0	1.88539	1.88539				NEIS1891, NEIS1887, NEIS1889, NEIS1890	hypothetical protein, LysR family transcriptional regulator, TonB-dependent receptor protein, FhuA	NEIS1891	LysR family transcriptional regulator			NEIS1891_(-)_252635_253547 LysR family transcriptional regulator NEIS1890_(+)_253591_254053 hypothetical protein NEIS1889_(+)_254101_254707 hypothetical protein NEIS1887_(+)_254892_257004 TonB-dependent receptor protein, FhuA	dmlR_1, yphA, gene, fiu	Catecholate siderophore receptor Fiu precursor, Nitroreductase family protein, HTH-type transcriptional regulator DmlR, Inner membrane protein YphA			dmlR_1_(-)_252635_253547 HTH-type transcriptional regulator DmlR yphA_(+)_253654_254053 Inner membrane protein YphA gene_(+)_254101_254707 Nitroreductase family protein fiu_(+)_254892_257004 Catecholate siderophore receptor Fiu precursor	dmlR_1	HTH-type transcriptional regulator DmlR	NODE_247_253037_257113	M40104; M39845; M40108; M40412; M40107
NODE_247	urethritis clade	257995	258239	Neisseria meningitidis NZ-05/33	No	5	0	230	15	245	100	93.8776	100	100	93.8776	0	6.12245	6.12245				NEIS1885, NEIS0273	thiol:disulfide interchange protein, thiol:disulphide interchange protein encodes DsbA1; oxidoreductase			NEIS1885, NEIS0273	thiol:disulfide interchange protein, thiol:disulphide interchange protein encodes DsbA1; oxidoreductase	NEIS1885_(+)_258036_258732 thiol:disulfide interchange protein NEIS0273_(+)_258036_258732 thiol:disulphide interchange protein encodes DsbA1; oxidoreductase	dsbA_1	Thiol:disulfide interchange protein DsbA precursor	dsbA_1	Thiol:disulfide interchange protein DsbA precursor	dsbA_1_(+)_258036_258732 Thiol:disulfide interchange protein DsbA precursor			NODE_247_257995_258239	M40104; M39845; M40108; M40412; M40107
NODE_247	urethritis clade	429929	431985	Neisseria meningitidis	No	5	1	2032	24	2057	99.9514	98.8327	99.9514	99.9514	98.8327	0	1.11868	1.11868				NEIS1701, NEIS1703, NEIS1702	hypothetical protein, pyridoxine 5'-phosphate synthase	NEIS1703	pyridoxine 5'-phosphate synthase	NEIS1701	hypothetical protein	NEIS1703_(+)_429897_430626 pyridoxine 5'-phosphate synthase NEIS1702_(+)_430777_431710 hypothetical protein NEIS1701_(+)_431719_432487 hypothetical protein	pdxJ, gene	hypothetical protein, Sulfite exporter TauE/SafE, Pyridoxine 5'-phosphate synthase	gene	Sulfite exporter TauE/SafE	pdxJ_(+)_429897_430626 Pyridoxine 5'-phosphate synthase gene_(+)_431263_431710 hypothetical protein gene_(+)_431719_432487 Sulfite exporter TauE/SafE	pdxJ	Pyridoxine 5'-phosphate synthase	NODE_247_429929_431985	M40104; M39845; M40108; M40412; M40107
NODE_247	urethritis clade	622788	626672	Neisseria meningitidis	No	5	9	3718	158	3885	99.7683	95.9236	99.3292	99.3292	95.9236	0	3.40557	3.40557				NEIS1527, NEIS1526, NEIS1525	two component sensor kinase, DNA topoisomerase IV subunit A, two component response regulator	NEIS1527	two component response regulator	NEIS1525	DNA topoisomerase IV subunit A	NEIS1527_(-)_622504_622972 two component response regulator NEIS1526_(-)_623023_624541 two component sensor kinase NEIS1525_(-)_624560_626858 DNA topoisomerase IV subunit A	parC, glnG, zraS	DNA topoisomerase 4 subunit A, Nitrogen regulation protein NR(I), Sensor protein ZraS	parC	DNA topoisomerase 4 subunit A	glnG_(-)_622504_622972 Nitrogen regulation protein NR(I) zraS_(-)_623023_624541 Sensor protein ZraS parC_(-)_624560_626858 DNA topoisomerase 4 subunit A	glnG	Nitrogen regulation protein NR(I)	NODE_247_622788_626672	M40104; M39845; M40108; M40412; M40107
NODE_247	urethritis clade	974930	976229	Neisseria meningitidis	No	5	0	1239	61	1300	100	95.3077	100	100	99.9231	0	0.0769231	4.69231				NEIS1099	putative GTP-binding protein	NEIS1099	putative GTP-binding protein	NEIS1099	putative GTP-binding protein	NEIS1099_(+)_974550_976362 putative GTP-binding protein	typA	GTP-binding protein TypA/BipA	typA	GTP-binding protein TypA/BipA	typA_(+)_974550_976362 GTP-binding protein TypA/BipA	typA	GTP-binding protein TypA/BipA	NODE_247_974930_976229	M40104; M39845; M40108; M40412; M40107
NODE_247	urethritis clade	977670	977847	Neisseria meningitidis WUE 2594	No	5	108	65	5	178	39.3258	92.8571	74.2857	74.2857	74.2857	0	0	-18.5714	Neisseria gonorrhoeae	72.8571	1.42857	NEIS1102	putative ribonuclease	NEIS1102	putative ribonuclease	NEIS1102	putative ribonuclease	NEIS1102_(+)_977353_979729 putative ribonuclease	rnr	Ribonuclease R	rnr	Ribonuclease R	rnr_(+)_977353_979729 Ribonuclease R	rnr	Ribonuclease R	NODE_247_977670_977847	M40104; M39845; M40108; M40412; M40107
NODE_247	urethritis clade	979541	981393	Neisseria meningitidis NZ-05/33	No	5	1	1805	47	1853	99.946	97.4622	100	100	97.4622	0	2.5378	2.5378	Neisseria sp	98.3801	1.61987	NEIS2661, NEIS1102, NEIS1103	hypothetical protein, putative ribonuclease, inosine 5'-monophosphate dehydrogenase	NEIS1102	putative ribonuclease	NEIS1103	inosine 5'-monophosphate dehydrogenase	NEIS1102_(+)_977353_979729 putative ribonuclease NEIS2661_(+)_979744_979993 hypothetical protein NEIS1103_(-)_980067_981531 inosine 5'-monophosphate dehydrogenase	rnr, guaB	Ribonuclease R, Inosine-5'-monophosphate dehydrogenase	guaB	Inosine-5'-monophosphate dehydrogenase	rnr_(+)_977353_979729 Ribonuclease R guaB_(-)_980067_981531 Inosine-5'-monophosphate dehydrogenase	rnr	Ribonuclease R	NODE_247_979541_981393	M40104; M39845; M40108; M40412; M40107
NODE_247	urethritis clade	982472	983900	Neisseria meningitidis NZ-05/33	No	5	11	1388	30	1429	99.2302	97.8843	100	100	97.8843	0	2.11566	2.11566	Neisseria sp	97.4612	2.53879	NEIS1104	putative [protein-PII] uridylyltransferase	NEIS1104	putative [protein-PII] uridylyltransferase	NEIS1104	putative [protein-PII] uridylyltransferase	NEIS1104_(-)_982409_984968 putative [protein-PII] uridylyltransferase	glnD	Bifunctional uridylyltransferase/uridylyl-removing enzyme	glnD	Bifunctional uridylyltransferase/uridylyl-removing enzyme	glnD_(-)_982409_984968 Bifunctional uridylyltransferase/uridylyl-removing enzyme	glnD	Bifunctional uridylyltransferase/uridylyl-removing enzyme	NODE_247_982472_983900	M40104; M39845; M40108; M40412; M40107
NODE_247	urethritis clade	984674	986895	Neisseria meningitidis NZ-05/33	No	5	40	2144	38	2222	98.1998	98.2585	99.9542	99.9542	98.2585	0	1.69569	1.69569				NEIS1107, NEIS1106, NEIS1104, NEIS1108	bacterioferritin A, bacterioferritin B, putative [protein-PII] uridylyltransferase, transcriptional regulator	NEIS1104	putative [protein-PII] uridylyltransferase			NEIS1104_(-)_982409_984968 putative [protein-PII] uridylyltransferase NEIS1106_(-)_985016_985337 transcriptional regulator NEIS1107_(-)_985661_986135 bacterioferritin B NEIS1108_(-)_986162_986627 bacterioferritin A	bfr_2, bfr_1, gene, glnD	Bacterioferritin, Bifunctional uridylyltransferase/uridylyl-removing enzyme, antitoxin HipB			glnD_(-)_982409_984968 Bifunctional uridylyltransferase/uridylyl-removing enzyme gene_(-)_985016_985337 antitoxin HipB bfr_1_(-)_985661_986135 Bacterioferritin bfr_2_(-)_986162_986627 Bacterioferritin	glnD	Bifunctional uridylyltransferase/uridylyl-removing enzyme	NODE_247_984674_986895	M40104; M39845; M40108; M40412; M40107
NODE_247	urethritis clade	987755	989752	Neisseria meningitidis NZ-05/33	No	5	0	1919	79	1998	100	96.046	100	100	96.046	0	3.95395	3.95395	Neisseria sp	97.8979	2.1021	NEIS1113, NEIS1111, NEIS1110, NEIS1112	lipoate-protein ligase B, hypothetical protein, putative integral membrane protein, lipoyl synthase	NEIS1110	lipoyl synthase	NEIS1113	putative integral membrane protein	NEIS1110_(-)_987089_988160 lipoyl synthase NEIS1111_(-)_988065_988638 lipoate-protein ligase B NEIS1112_(-)_988690_988966 hypothetical protein NEIS1113_(+)_989150_990221 putative integral membrane protein	lipA, lipB, gene	Octanoyltransferase, hypothetical protein, Lipoyl synthase, pheromone autoinducer 2 transporter	gene	pheromone autoinducer 2 transporter	lipA_(-)_987089_988073 Lipoyl synthase lipB_(-)_988065_988689 Octanoyltransferase gene_(-)_988690_988966 hypothetical protein gene_(+)_989150_990221 pheromone autoinducer 2 transporter	lipA	Lipoyl synthase	NODE_247_987755_989752	M40104; M39845; M40108; M40412; M40107
NODE_247	urethritis clade	2177542	2178893	Neisseria meningitidis 8013	No	5	51	1248	53	1352	96.2278	95.9262	100	100	95.9262	0	4.07379	4.07379	Neisseria sp	97.8478	2.15219	NEIS0008, NEIS0007	glucosamine--fructose-6-phosphate aminotransferase, methionyl-tRNA synthetase	NEIS0008	glucosamine--fructose-6-phosphate aminotransferase	NEIS0007	methionyl-tRNA synthetase	NEIS0008_(+)_2175878_2177717 glucosamine--fructose-6-phosphate aminotransferase NEIS0007_(+)_2177822_2179877 methionyl-tRNA synthetase	glmS, metG	Methionine--tRNA ligase, Glutamine--fructose-6-phosphate aminotransferase [isomerizing]	metG	Methionine--tRNA ligase	glmS_(+)_2175878_2177717 Glutamine--fructose-6-phosphate aminotransferase [isomerizing] metG_(+)_2177822_2179877 Methionine--tRNA ligase	glmS	Glutamine--fructose-6-phosphate aminotransferase [isomerizing]	NODE_247_2177542_2178893	M40104; M39845; M40108; M40412; M40107
NODE_249	urethritis clade	443618	445323	Neisseria meningitidis	No	4	933	740	33	1706	45.3107	95.7309	80.207	80.207	94.5666	0	-14.3596	-15.5239	Neisseria polysaccharea	78.2665	1.94049	NEIS1691 (tbpB)				NEIS1691 (tbpB)		NEIS1691 (tbpB)_(+)_443686_445816	tbpB_1	Transferrin-binding protein 2 precursor	tbpB_1	Transferrin-binding protein 2 precursor	tbpB_1_(+)_443686_445816 Transferrin-binding protein 2 precursor			NODE_249_443618_445323	M38589; M38584; M39803; M39064
NODE_249	urethritis clade	799072	801091	Neisseria gonorrhoeae	Yes	4	2	1943	75	2020	99.901	96.2834	99.8513	97.2745	96.2834	2.57681	3.56789	3.56789	Neisseria meningitidis	97.2745	2.57681	NEIS0905 (pip), NEIS0906, pip	, putative lipoprotein, proline iminopeptidase	NEIS0905 (pip), pip	, proline iminopeptidase	NEIS0907, NEIS0906	putative lipoprotein, dihydrodipicolinate synthase	NEIS0905 (pip)_(+)_798911_799847 proline iminopeptidase pip_(+)_798975_799391 NEIS0906_(-)_799903_801100 putative lipoprotein NEIS0907_(-)_801108_801984 dihydrodipicolinate synthase	gene, pip	Proline iminopeptidase, lipoprotein	dapA	4-hydroxy-tetrahydrodipicolinate synthase	pip_(+)_798914_799847 Proline iminopeptidase gene_(-)_799903_801031 lipoprotein dapA_(-)_801108_801984 4-hydroxy-tetrahydrodipicolinate synthase	pip	Proline iminopeptidase	NODE_249_799072_801091	M38589; M38584; M39803; M39064
NODE_253	urethritis clade	113016	113106	Neisseria gonorrhoeae	Yes	2	0	85	6	91	100	93.4066	100		94.5055	100	5.49451	6.59341				NEIS2011 (lgtG)	O-3 linked glucosyltransferase	NEIS2011 (lgtG)	O-3 linked glucosyltransferase	NEIS2011 (lgtG)	O-3 linked glucosyltransferase	NEIS2011 (lgtG)_(-)_112953_114005 O-3 linked glucosyltransferase	mfpsA	Mannosylfructose-phosphate synthase	mfpsA	Mannosylfructose-phosphate synthase	mfpsA_(-)_112953_113310 Mannosylfructose-phosphate synthase	mfpsA	Mannosylfructose-phosphate synthase	NODE_253_113016_113106	M38905; M40273
NODE_254	urethritis clade	244935	245076	Neisseria meningitidis H44/76	No	2	0	138	4	142	100	97.1831	100	100	97.1831	0	2.8169	2.8169	Neisseria sp	97.8873	2.11268	NEIS1900 (lgtE), NEIS1901 (lgtB)	lacto-N-neotetraose biosynthesis glycosyl transferase	NEIS1900 (lgtE), NEIS1901 (lgtB)	lacto-N-neotetraose biosynthesis glycosyl transferase	NEIS1900 (lgtE), NEIS1901 (lgtB)	lacto-N-neotetraose biosynthesis glycosyl transferase	NEIS1901 (lgtB)_(+)_244783_245623 lacto-N-neotetraose biosynthesis glycosyl transferase NEIS1900 (lgtE)_(+)_244783_245623 lacto-N-neotetraose biosynthesis glycosyl transferase	lex1_1	Lipooligosaccharide biosynthesis protein lex-1	lex1_1	Lipooligosaccharide biosynthesis protein lex-1	lex1_1_(+)_244783_245623 Lipooligosaccharide biosynthesis protein lex-1	lex1_1	Lipooligosaccharide biosynthesis protein lex-1	NODE_254_244935_245076	M38582; M38585
NODE_255	urethritis clade	168552	170288	Neisseria gonorrhoeae GC1-182	Yes	2	61	1554	122	1737	96.4882	92.7208	100	96.5394	92.7208	3.46062	7.27924	7.27924	Neisseria meningitidis	96.5394	3.46062	NEIS1966, NEIS1965, NEIS1964	putative inner membrane transport protein, putative membrane transport solute-binding protein	NEIS1966	putative inner membrane transport protein	NEIS1964	putative membrane transport solute-binding protein	NEIS1966_(-)_168048_169023 putative inner membrane transport protein NEIS1965_(-)_169012_169846 putative inner membrane transport protein NEIS1964_(-)_170144_171159 putative membrane transport solute-binding protein	yfhA, yclQ_1, feuB	putative ABC transporter solute-binding protein YclQ precursor, putative siderophore transport system permease protein YfhA, Iron-uptake system permease protein FeuB	yclQ_1	putative ABC transporter solute-binding protein YclQ precursor	yfhA_(-)_168048_169023 putative siderophore transport system permease protein YfhA feuB_(-)_169012_169981 Iron-uptake system permease protein FeuB yclQ_1_(-)_170144_171110 putative ABC transporter solute-binding protein YclQ precursor	yfhA	putative siderophore transport system permease protein YfhA	NODE_255_168552_170288	M40103; M38856
NODE_255	urethritis clade	172942	174113	Neisseria gonorrhoeae	Yes	2	18	1126	28	1172	98.4642	97.5737	99.8267	97.5737	97.5737	2.25303	2.25303	2.25303	Neisseria meningitidis	97.5737	2.25303	NEIS1963 (fetA), NEIP1963	Iron-regulated outer membrane protein FrpB, enterobactin receptor FetA	NEIS1963 (fetA), NEIP1963	Iron-regulated outer membrane protein FrpB, enterobactin receptor FetA			NEIS1963 (fetA)_(-)_171808_173971 enterobactin receptor FetA NEIP1963_(-)_171811_173971 Iron-regulated outer membrane protein FrpB	tdhA	TonB-dependent heme receptor A precursor			tdhA_(-)_171808_173971 TonB-dependent heme receptor A precursor	tdhA	TonB-dependent heme receptor A precursor	NODE_255_172942_174113	M40103; M38856
NODE_259	urethritis clade	133593	133620		No	2	0	25	3	28		89.2857						-89.2857											gene	hypothetical protein	gene	hypothetical protein	gene_(+)_133315_133810 hypothetical protein	gene	hypothetical protein	NODE_259_133593_133620	M39805; M38583
NODE_268	urethritis clade	465909	466425	Neisseria meningitidis Nm1140	No	12	1	511	5	517	99.8066	99.031	100	100	99.031	0	0.968992	0.968992	Neisseria sp	99.2248	0.775194	NEIS1673	hypothetical protein	NEIS1673	hypothetical protein	NEIS1673	hypothetical protein	NEIS1673_(+)_465196_466609 hypothetical protein	gene	hypothetical protein	gene	hypothetical protein	gene_(+)_465172_466609 hypothetical protein	gene	hypothetical protein	NODE_268_465909_466425	M39103; M38612; M38609; M38615; M40822; M40824; M39174; M39534; M40827; M40825; M40317; M40820
NODE_272	urethritis clade	327794	327812		No	3	0	15	4	19		78.9474						-78.9474				NEIS1796	hypothetical protein	NEIS1796	hypothetical protein	NEIS1796	hypothetical protein	NEIS1796_(-)_327562_327940 hypothetical protein	gene	hypothetical protein	gene	hypothetical protein	gene_(-)_327562_327940 hypothetical protein	gene	hypothetical protein	NODE_272_327794_327812	M39844; M40275; M39850
NODE_272	urethritis clade	1149488	1150613	Neisseria gonorrhoeae	Yes	3	0	1076	50	1126	100	95.5595	100	95.6483	95.5595	4.35169	4.4405	4.4405	Neisseria meningitidis	95.6483	4.35169	NEIS1263, NEIS1262	excinuclease ABC subunit C, putative cation-transporting ATPase	NEIS1262	putative cation-transporting ATPase	NEIS1263	excinuclease ABC subunit C	NEIS1262_(+)_1147413_1149726 putative cation-transporting ATPase NEIS1263_(+)_1149780_1151667 excinuclease ABC subunit C	copA_2, uvrC	Copper-exporting P-type ATPase A, UvrABC system protein C	uvrC	UvrABC system protein C	copA_2_(+)_1147563_1149726 Copper-exporting P-type ATPase A uvrC_(+)_1149780_1151667 UvrABC system protein C	copA_2	Copper-exporting P-type ATPase A	NODE_272_1149488_1150613	M39844; M40275; M39850
NODE_275	urethritis clade	721716	726588	Neisseria meningitidis NM3001	No	2	107	4706	60	4873	97.8042	98.7411	95.9924	95.9924	95.6567	0	0.335711	-2.74864	Neisseria sp	95.9715	0.020982	NEIS1443 (dnaQ), NEIS1439, NEIS1441, NEIS1438, rpiA, NEIS1442, NEIS1440 (rpiA), NEIS1444	, putative binding-protein-dependent transport systems inner membrane protein, DNA polymerase III subunit epsilon, putative nuclease, 2-C-methyl-D-erythritol 4-phosphate cytidylyltransferase, ribose-5-phosphate isomerase A, putative integral membrane protein, 2-C-methyl-D-erythritol 2,4-cyclodiphosphate synthase	NEIS1444	putative integral membrane protein	NEIS1438	putative binding-protein-dependent transport systems inner membrane protein	NEIS1444_(+)_720844_722155 putative integral membrane protein NEIS1443 (dnaQ)_(+)_722310_723045 DNA polymerase III subunit epsilon NEIS1442_(+)_723041_723731 2-C-methyl-D-erythritol 4-phosphate cytidylyltransferase NEIS1441_(+)_723762_724245 2-C-methyl-D-erythritol 2,4-cyclodiphosphate synthase NEIS1440 (rpiA)_(+)_724321_724993 ribose-5-phosphate isomerase A rpiA_(+)_724363_724930 NEIS1439_(+)_72…	glnP, lplT, rpiA, yhcR, dnaQ, ispD, ispF	Ribose-5-phosphate isomerase A, Endonuclease YhcR precursor, DNA polymerase III subunit epsilon, 2-C-methyl-D-erythritol 4-phosphate cytidylyltransferase, Glutamine transport system permease protein GlnP, 2-C-methyl-D-erythritol 2,4-cyclodiphosphate synthase, Lysophospholipid transporter LplT	glnP	Glutamine transport system permease protein GlnP	lplT_(+)_720844_722155 Lysophospholipid transporter LplT dnaQ_(+)_722310_723045 DNA polymerase III subunit epsilon ispD_(+)_723041_723731 2-C-methyl-D-erythritol 4-phosphate cytidylyltransferase ispF_(+)_723762_724245 2-C-methyl-D-erythritol 2,4-cyclodiphosphate synthase rpiA_(+)_724321_724993 Ribose-5-phosphate isomerase A yhcR_(+)_725061_725733 Endonuclease YhcR precursor glnP_(+)_725911_726658…	lplT	Lysophospholipid transporter LplT	NODE_275_721716_726588	M39203; M39204
NODE_275	urethritis clade	729267	730707	Neisseria meningitidis NM255	No	2	94	1328	19	1441	93.4768	98.5895	96.882	96.882	94.6548	0	2.22717	-1.7075	Neisseria lactamica	95.3229	1.55902	NEIS1436	arginyl-tRNA synthetase			NEIS1436	arginyl-tRNA synthetase	NEIS1436_(-)_729657_731376 arginyl-tRNA synthetase	argS	Arginine--tRNA ligase	argS	Arginine--tRNA ligase	argS_(-)_729657_731376 Arginine--tRNA ligase			NODE_275_729267_730707	M39203; M39204
NODE_296	urethritis clade	245035	245076	Neisseria meningitidis H44/76	No	2	0	39	3	42	100	92.8571	100	100	92.8571	0	7.14286	7.14286	Neisseria sp	95.2381	4.7619	NEIS1900 (lgtE), NEIS1901 (lgtB)	lacto-N-neotetraose biosynthesis glycosyl transferase	NEIS1900 (lgtE), NEIS1901 (lgtB)	lacto-N-neotetraose biosynthesis glycosyl transferase	NEIS1900 (lgtE), NEIS1901 (lgtB)	lacto-N-neotetraose biosynthesis glycosyl transferase	NEIS1901 (lgtB)_(+)_244783_245623 lacto-N-neotetraose biosynthesis glycosyl transferase NEIS1900 (lgtE)_(+)_244783_245623 lacto-N-neotetraose biosynthesis glycosyl transferase	lex1_1	Lipooligosaccharide biosynthesis protein lex-1	lex1_1	Lipooligosaccharide biosynthesis protein lex-1	lex1_1_(+)_244783_245623 Lipooligosaccharide biosynthesis protein lex-1	lex1_1	Lipooligosaccharide biosynthesis protein lex-1	NODE_296_245035_245076	M38546; M38588
NODE_304	urethritis clade	77045	79175	Neisseria gonorrhoeae	Yes	2	39	2032	60	2131	98.1699	97.1319	100	97.7533	97.1319	2.24665	2.86807	2.86807	Neisseria meningitidis	97.7533	2.24665	NEIS2045, NEIS2046 (hemk)	hemk protein, putative integral membrane protein	NEIS2046 (hemk)	hemk protein	NEIS2045, NEIS2044	hypothetical protein, putative integral membrane protein	NEIS2046 (hemk)_(+)_76466_77738 hemk protein NEIS2045_(+)_77823_79212 putative integral membrane protein NEIS2044_(+)_79212_79437 hypothetical protein	gene, prmC_1	Release factor glutamine methyltransferase, Na+/H+ antiporter family protein	gene	hypothetical protein, Na+/H+ antiporter family protein	prmC_1_(+)_76466_77738 Release factor glutamine methyltransferase gene_(+)_77823_79212 Na+/H+ antiporter family protein gene_(+)_79212_79437 hypothetical protein	prmC_1	Release factor glutamine methyltransferase	NODE_304_77045_79175	M38552; M38550
NODE_310	urethritis clade	77045	79175	Neisseria gonorrhoeae	Yes	2	39	2032	60	2131	98.1699	97.1319	100	97.7533	97.1319	2.24665	2.86807	2.86807	Neisseria meningitidis	97.7533	2.24665	NEIS2045, NEIS2046 (hemk)	hemk protein, putative integral membrane protein	NEIS2046 (hemk)	hemk protein	NEIS2045, NEIS2044	hypothetical protein, putative integral membrane protein	NEIS2046 (hemk)_(+)_76466_77738 hemk protein NEIS2045_(+)_77823_79212 putative integral membrane protein NEIS2044_(+)_79212_79437 hypothetical protein	gene, prmC_1	Release factor glutamine methyltransferase, Na+/H+ antiporter family protein	gene	hypothetical protein, Na+/H+ antiporter family protein	prmC_1_(+)_76466_77738 Release factor glutamine methyltransferase gene_(+)_77823_79212 Na+/H+ antiporter family protein gene_(+)_79212_79437 hypothetical protein	prmC_1	Release factor glutamine methyltransferase	NODE_310_77045_79175	M38566; M38561
NODE_310	urethritis clade	196049	199246	Neisseria gonorrhoeae	Yes	2	206	2909	83	3198	93.5585	97.2259	99.8663	97.2259	97.2259	2.64037	2.64037	2.64037	Neisseria meningitidis	97.2259	2.64037	NEIS1946 (hpuA), NEIS1947 (hpuB)	haemoglobin-haptoglobin utilisation protein	NEIS1947 (hpuB)	haemoglobin-haptoglobin utilisation protein	NEIS1946 (hpuA)	haemoglobin-haptoglobin utilisation protein	NEIS1947 (hpuB)_(-)_195902_198335 haemoglobin-haptoglobin utilisation protein NEIS1946 (hpuA)_(-)_198365_199438 haemoglobin-haptoglobin utilisation protein	gene, lbpA_1	hypothetical protein, Lactoferrin-binding protein A precursor	gene	hypothetical protein	lbpA_1_(-)_195902_198335 Lactoferrin-binding protein A precursor gene_(-)_198365_199352 hypothetical protein	lbpA_1	Lactoferrin-binding protein A precursor	NODE_310_196049_199246	M38566; M38561
NODE_310	urethritis clade	247986	250202	Neisseria gonorrhoeae	Yes	2	273	1876	68	2217	87.6861	96.5021	99.6399	96.8621	96.0905	2.77778	3.54938	3.13786	Neisseria polysaccharea	96.2963	3.34362	NEIS1899, NEIS1896, NEIS1898	hypothetical protein, 16S ribosomal RNA methyltransferase RsmE	NEIS1899	16S ribosomal RNA methyltransferase RsmE			NEIS1899_(-)_247956_248682 16S ribosomal RNA methyltransferase RsmE NEIS1898_(+)_248890_249685 hypothetical protein NEIS1896_(-)_249902_250178 hypothetical protein	suhB_1, gene, rsmE	hypothetical protein, Inositol-1-monophosphatase, Ribosomal RNA small subunit methyltransferase E			rsmE_(-)_247956_248682 Ribosomal RNA small subunit methyltransferase E suhB_1_(+)_248890_249685 Inositol-1-monophosphatase gene_(-)_249902_250178 hypothetical protein	rsmE	Ribosomal RNA small subunit methyltransferase E	NODE_310_247986_250202	M38566; M38561
NODE_311	urethritis clade	77045	79175	Neisseria gonorrhoeae	Yes	3	39	2032	60	2131	98.1699	97.1319	100	97.7533	97.1319	2.24665	2.86807	2.86807	Neisseria meningitidis	97.7533	2.24665	NEIS2045, NEIS2046 (hemk)	hemk protein, putative integral membrane protein	NEIS2046 (hemk)	hemk protein	NEIS2045, NEIS2044	hypothetical protein, putative integral membrane protein	NEIS2046 (hemk)_(+)_76466_77738 hemk protein NEIS2045_(+)_77823_79212 putative integral membrane protein NEIS2044_(+)_79212_79437 hypothetical protein	gene, prmC_1	Release factor glutamine methyltransferase, Na+/H+ antiporter family protein	gene	hypothetical protein, Na+/H+ antiporter family protein	prmC_1_(+)_76466_77738 Release factor glutamine methyltransferase gene_(+)_77823_79212 Na+/H+ antiporter family protein gene_(+)_79212_79437 hypothetical protein	prmC_1	Release factor glutamine methyltransferase	NODE_311_77045_79175	M39062; M40092; M39061
NODE_315	urethritis clade	385841	386630	Neisseria meningitidis WUE 2594	No	7	0	769	21	790	100	97.3418	99.3671	99.3671	97.3418	0	2.02532	2.02532	Neisseria polysaccharea	96.2025	3.16456	NEIS1745	UDP-N-acetylmuramoyl-L-alanyl-D-glutamate synthetase	NEIS1745	UDP-N-acetylmuramoyl-L-alanyl-D-glutamate synthetase	NEIS1745	UDP-N-acetylmuramoyl-L-alanyl-D-glutamate synthetase	NEIS1745_(+)_385506_386844 UDP-N-acetylmuramoyl-L-alanyl-D-glutamate synthetase	murD	UDP-N-acetylmuramoylalanine--D-glutamate ligase	murD	UDP-N-acetylmuramoylalanine--D-glutamate ligase	murD_(+)_385506_386844 UDP-N-acetylmuramoylalanine--D-glutamate ligase	murD	UDP-N-acetylmuramoylalanine--D-glutamate ligase	NODE_315_385841_386630	M40104; M39845; M40108; M40412; M40107; M39847; M38853
NODE_315	urethritis clade	1593667	1595189	Neisseria meningitidis	No	7	326	1180	17	1523	78.5949	98.5798	100	100	98.5798	0	1.42022	1.42022	Neisseria sp	98.6633	1.33668	NEIS0563, NEIS0562	hypothetical protein, putative phosphatase	NEIS0563	putative phosphatase			NEIS0563_(+)_1593211_1593874 putative phosphatase NEIS0562_(-)_1594112_1594934 hypothetical protein	gph_2, ppsR	Phosphoglycolate phosphatase, Phosphoenolpyruvate synthase regulatory protein			gph_2_(+)_1593211_1593874 Phosphoglycolate phosphatase ppsR_(-)_1594112_1594934 Phosphoenolpyruvate synthase regulatory protein	gph_2	Phosphoglycolate phosphatase	NODE_315_1593667_1595189	M40104; M39845; M40108; M40412; M40107; M39847; M38853
NODE_315	urethritis clade	1595889	1598985	Neisseria meningitidis	No	7	12	3024	61	3097	99.6125	98.0227	99.9676	99.9676	98.0227	0	1.94489	1.94489	Neisseria sp	98.2172	1.75041	NEIS0560, NEIS0561	transcription termination factor Rho, phosphoenolpyruvate synthase	NEIS0561	phosphoenolpyruvate synthase	NEIS0560	transcription termination factor Rho	NEIS0561_(+)_1595344_1597729 phosphoenolpyruvate synthase NEIS0560_(+)_1597948_1599208 transcription termination factor Rho	gene, ppsA	Phosphoenolpyruvate synthase, hypothetical protein	gene	hypothetical protein	ppsA_(+)_1595344_1597729 Phosphoenolpyruvate synthase gene_(+)_1597948_1599208 hypothetical protein	ppsA	Phosphoenolpyruvate synthase	NODE_315_1595889_1598985	M40104; M39845; M40108; M40412; M40107; M39847; M38853
NODE_315	urethritis clade	1602672	1604496	Neisseria meningitidis NZ-05/33	No	7	0	1740	85	1825	100	95.3425	99.9452	99.9452	95.3973	0	4.54795	4.60274	Neisseria sp	97.0959	2.84932	NEIS0556, NEIS0557	putative ammonium transporter, putative oxidoreductase	NEIS0557	putative ammonium transporter	NEIS0556	putative oxidoreductase	NEIS0557_(+)_1601696_1603001 putative ammonium transporter NEIS0556_(-)_1603245_1604541 putative oxidoreductase	puuB, nrgA	Ammonium transporter NrgA, Gamma-glutamylputrescine oxidoreductase	puuB	Gamma-glutamylputrescine oxidoreductase	nrgA_(+)_1601696_1603001 Ammonium transporter NrgA puuB_(-)_1603245_1604541 Gamma-glutamylputrescine oxidoreductase	nrgA	Ammonium transporter NrgA	NODE_315_1602672_1604496	M40104; M39845; M40108; M40412; M40107; M39847; M38853
NODE_315	urethritis clade	1918140	1919346	Neisseria meningitidis	No	7	0	1144	63	1207	100	94.7804	98.5087	98.5087	94.7804	0	3.72825	3.72825				NEIS0265, NEIS0264	hypothetical protein, hydrolase	NEIS0265	hypothetical protein	NEIS0264	hydrolase	NEIS0265_(-)_1917870_1918659 hypothetical protein NEIS0264_(-)_1918660_1919431 hydrolase	bioH, gene	hypothetical protein, Pimeloyl-[acyl-carrier protein] methyl ester esterase	bioH	Pimeloyl-[acyl-carrier protein] methyl ester esterase	gene_(-)_1917870_1918659 hypothetical protein bioH_(-)_1918660_1919347 Pimeloyl-[acyl-carrier protein] methyl ester esterase	gene	hypothetical protein	NODE_315_1918140_1919346	M40104; M39845; M40108; M40412; M40107; M39847; M38853
NODE_317	urethritis clade	1564065	1564076		No	15	0	8	4	12		66.6667						-66.6667				NEIS0597 (mafB_MGI-1 or mafB2_MGI-2)	MafB1/MafB2 toxin protein	NEIS0597 (mafB_MGI-1 or mafB2_MGI-2)	MafB1/MafB2 toxin protein	NEIS0597 (mafB_MGI-1 or mafB2_MGI-2)	MafB1/MafB2 toxin protein	NEIS0597 (mafB_MGI-1 or mafB2_MGI-2)_(-)_1563489_1564758 MafB1/MafB2 toxin protein	gene	hypothetical protein	gene	hypothetical protein	gene_(-)_1563489_1564758 hypothetical protein	gene	hypothetical protein	NODE_317_1564065_1564076	M40227; M40431; M39821; M40429; M40090; M38574; M38590; M38548; M38558; M38589; M38584; M39803; M39064; M38587; M38581
NODE_328	urethritis clade	649586	649649	Neisseria meningitidis 8013	No	3	0	56	8	64	100	87.5	100	100	87.5	0	12.5	12.5	Neisseria gonorrhoeae	100	0	NEIS1502	histidinol-phosphate aminotransferase	NEIS1502	histidinol-phosphate aminotransferase	NEIS1502	histidinol-phosphate aminotransferase	NEIS1502_(-)_649175_650273 histidinol-phosphate aminotransferase	hisC2	Histidinol-phosphate aminotransferase 2	hisC2	Histidinol-phosphate aminotransferase 2	hisC2_(-)_649175_650273 Histidinol-phosphate aminotransferase 2	hisC2	Histidinol-phosphate aminotransferase 2	NODE_328_649586_649649	M38745; M40416; M40421
NODE_328	urethritis clade	650603	651259	Neisseria gonorrhoeae	Yes	3	1	634	22	657	99.8478	96.6463	100	96.7988	96.6463	3.20122	3.35366	3.35366	Neisseria meningitidis	96.7988	3.20122	NEIS1501	histidinol dehydrogenase	NEIS1501	histidinol dehydrogenase	NEIS1501	histidinol dehydrogenase	NEIS1501_(-)_650318_651608 histidinol dehydrogenase	hisD	Histidinol dehydrogenase	hisD	Histidinol dehydrogenase	hisD_(-)_650318_651608 Histidinol dehydrogenase	hisD	Histidinol dehydrogenase	NODE_328_650603_651259	M38745; M40416; M40421
NODE_328	urethritis clade	651865	652928	Neisseria gonorrhoeae FA 1090	Yes	3	0	1048	16	1064	100	98.4962	100	98.5902	98.4962	1.40977	1.50376	1.50376	Neisseria polysaccharea	98.6842	1.31579	NEIS1500, NEIS1499	hypothetical protein, ATP phosphoribosyltransferase catalytic subunit	NEIS1500	hypothetical protein	NEIS1499	ATP phosphoribosyltransferase catalytic subunit	NEIS1500_(-)_651604_652504 hypothetical protein NEIS1499_(-)_652607_653261 ATP phosphoribosyltransferase catalytic subunit	gene, hisG	hypothetical protein, ATP phosphoribosyltransferase	hisG	ATP phosphoribosyltransferase	gene_(-)_651604_652504 hypothetical protein hisG_(-)_652607_653261 ATP phosphoribosyltransferase	gene	hypothetical protein	NODE_328_651865_652928	M38745; M40416; M40421
NODE_328	urethritis clade	907435	914284	Neisseria gonorrhoeae	Yes	3	681	5913	256	6850	90.0584	95.8502	99.8541	95.3963	95.7692	4.45777	4.08494	4.00389	Neisseria meningitidis	95.3963	4.45777	NEIS1024, NEIS1030, NEIS1026, NEIS1031, NEIS1027 (folB), NEIS1028, NEIS1029	putative cell-division protein, camphor resistance protein CrcB, hypothetical protein, dihydroneopterin aldolase, putative integral membrane protein	NEIS1024	hypothetical protein	NEIS1031	putative cell-division protein	NEIS1024_(-)_907075_907921 hypothetical protein NEIS1026_(-)_908008_908611 putative integral membrane protein NEIS1027 (folB)_(+)_908666_909023 dihydroneopterin aldolase NEIS1028_(+)_909056_909593 hypothetical protein NEIS1029_(-)_910636_910996 camphor resistance protein CrcB NEIS1030_(-)_911024_911705 putative integral membrane protein NEIS1031_(+)_911869_914902 putative cell-division protein	crcB, ftsK_1, gene, nudF, folB, rlmJ, plsY	putative glycerol-3-phosphate acyltransferase, ADP-ribose pyrophosphatase, Dihydroneopterin aldolase, hypothetical protein, Putative fluoride ion transporter CrcB, DNA translocase FtsK, Ribosomal RNA large subunit methyltransferase J	ftsK_1	DNA translocase FtsK	rlmJ_(-)_907075_907921 Ribosomal RNA large subunit methyltransferase J plsY_(-)_908008_908611 putative glycerol-3-phosphate acyltransferase folB_(+)_908666_909023 Dihydroneopterin aldolase nudF_(+)_909056_909593 ADP-ribose pyrophosphatase gene_(+)_910075_910504 hypothetical protein crcB_(-)_910636_910996 Putative fluoride ion transporter CrcB gene_(-)_911024_911705 hypothetical protein ftsK_1_(+)…	rlmJ	Ribosomal RNA large subunit methyltransferase J	NODE_328_907435_914284	M38745; M40416; M40421
NODE_328	urethritis clade	1173871	1175399	Neisseria gonorrhoeae	Yes	3	191	1231	107	1529	87.5082	92.003	99.4021	91.9283	91.9283	7.47384	7.47384	7.3991	Neisseria meningitidis	91.9283	7.47384	NEIS1282	Putative TonB-dependent receptor protein	NEIS1282	Putative TonB-dependent receptor protein	NEIS1282	Putative TonB-dependent receptor protein	NEIS1282_(-)_1173688_1175812 Putative TonB-dependent receptor protein	fcuA	Ferrichrome receptor FcuA precursor	fcuA	Ferrichrome receptor FcuA precursor	fcuA_(-)_1173688_1175812 Ferrichrome receptor FcuA precursor	fcuA	Ferrichrome receptor FcuA precursor	NODE_328_1173871_1175399	M38745; M40416; M40421
NODE_328	urethritis clade	1276452	1280777	Neisseria gonorrhoeae	Yes	3	107	4033	186	4326	97.5266	95.5914	98.8149	95.5914	95.5914	3.22351	3.22351	3.22351	Neisseria lactamica	94.9277	3.88718	NEIS1379, NEIS2530, NEIS1376, NEIS1378, NEIS1374, NEIS1375	phosphoribosylaminoimidazole carboxylase catalytic subunit, putative periplasmic protein, conserved hypothetical protein, methyltransferase, DNA polymerase III subunits gamma and tau, DNA mismatch repair protein	NEIS1374	phosphoribosylaminoimidazole carboxylase catalytic subunit	NEIS1379	DNA polymerase III subunits gamma and tau	NEIS1374_(-)_1276359_1276845 phosphoribosylaminoimidazole carboxylase catalytic subunit NEIS1375_(-)_1276893_1277610 putative periplasmic protein NEIS1376_(-)_1277609_1278278 methyltransferase NEIS2530_(-)_1278288_1278474 conserved hypothetical protein NEIS1378_(+)_1278617_1280594 DNA mismatch repair protein NEIS1379_(+)_1280688_1282818 DNA polymerase III subunits gamma and tau	dnaX_1, mutL, gene, purE	DNA polymerase III subunit tau, hypothetical protein, DNA mismatch repair protein MutL, N5-carboxyaminoimidazole ribonucleotide mutase, Putative O-methyltransferase/MSMEI_4947	dnaX_1	DNA polymerase III subunit tau	purE_(-)_1276359_1276845 N5-carboxyaminoimidazole ribonucleotide mutase gene_(-)_1276893_1277610 hypothetical protein gene_(-)_1277609_1278278 Putative O-methyltransferase/MSMEI_4947 gene_(-)_1278288_1278474 hypothetical protein mutL_(+)_1278617_1280594 DNA mismatch repair protein MutL dnaX_1_(+)_1280688_1282818 DNA polymerase III subunit tau	purE	N5-carboxyaminoimidazole ribonucleotide mutase	NODE_328_1276452_1280777	M38745; M40416; M40421
NODE_328	urethritis clade	1759241	1763157	Neisseria gonorrhoeae	Yes	3	0	3846	71	3917	100	98.1874	99.9745	98.315	98.1874	1.65943	1.78708	1.78708	Neisseria meningitidis	98.315	1.65943	NEIS0411 (pilN), NEIS0414, NEIS0410 (pilO), NEIS0409 (pilP), NEIS0412 (pilM), NEIS0408 (pilQ), NEIP0408	penicillin-binding protein 1, type IV secretin protein, type IV biogenesis protein, pilQ protein	NEIS0414	penicillin-binding protein 1	NEIS0408 (pilQ), NEIP0408	type IV secretin protein, pilQ protein	NEIS0414_(-)_1757600_1759997 penicillin-binding protein 1 NEIS0412 (pilM)_(+)_1760148_1761264 type IV biogenesis protein NEIS0411 (pilN)_(+)_1761266_1761866 type IV biogenesis protein NEIS0410 (pilO)_(+)_1761866_1762514 type IV biogenesis protein NEIS0409 (pilP)_(+)_1762531_1763077 type IV biogenesis protein NEIP0408_(+)_1763095_1765402 pilQ protein NEIS0408 (pilQ)_(+)_1763095_1765405 type IV sec…	mrcA, pilQ, gene	Competence protein A, Penicillin-binding protein 1A, Pilus assembly protein, PilP, Pilus assembly protein, PilO, Type IV pilus biogenesis and competence protein PilQ precursor, Fimbrial assembly protein (PilN)	pilQ	Type IV pilus biogenesis and competence protein PilQ precursor	mrcA_(-)_1757600_1759997 Penicillin-binding protein 1A gene_(+)_1760148_1761264 Competence protein A gene_(+)_1761266_1761866 Fimbrial assembly protein (PilN) gene_(+)_1761866_1762514 Pilus assembly protein, PilO gene_(+)_1762531_1763077 Pilus assembly protein, PilP pilQ_(+)_1763095_1765405 Type IV pilus biogenesis and competence protein PilQ precursor	mrcA	Penicillin-binding protein 1A	NODE_328_1759241_1763157	M38745; M40416; M40421
NODE_333	urethritis clade	51801	53299	Neisseria gonorrhoeae	No	7	0	1481	18	1499	100	98.7992	99.9333	99.5997	98.7992	0.333556	1.13409	1.13409	Neisseria meningitidis	99.5997	0.333556	NEIS2071, NEIS2073, NEIS2072	methionine aminopeptidase, putative lipoprotein, putative periplasmic protein	NEIS2073	methionine aminopeptidase	NEIS2071	putative lipoprotein	NEIS2073_(-)_51399_52179 methionine aminopeptidase NEIS2072_(-)_52218_52812 putative periplasmic protein NEIS2071_(-)_52876_53485 putative lipoprotein	gene, map	hypothetical protein, Methionine aminopeptidase, outer membrane lipoprotein	gene	outer membrane lipoprotein	map_(-)_51399_52179 Methionine aminopeptidase gene_(-)_52218_52869 hypothetical protein gene_(-)_52876_53485 outer membrane lipoprotein	map	Methionine aminopeptidase	NODE_333_51801_53299	M37453; M38610; M39531; M39766; M40823; M39104; M37452
NODE_333	urethritis clade	60192	61007	Neisseria meningitidis M13265	No	7	101	686	29	816	87.6225	95.9441	98.1818	98.1818	95.9441	0	2.23776	2.23776	Neisseria lactamica	95.1049	3.07692	NEIS2062, NEIS2061	, putative nuclease	NEIS2062		NEIS2061	putative nuclease	NEIS2062_(+)_58657_60757 NEIS2061_(+)_60839_61619 putative nuclease	exoA, cysS	Exodeoxyribonuclease, Cysteine--tRNA ligase	exoA	Exodeoxyribonuclease	cysS_(+)_58657_60757 Cysteine--tRNA ligase exoA_(+)_60839_61619 Exodeoxyribonuclease	cysS	Cysteine--tRNA ligase	NODE_333_60192_61007	M37453; M38610; M39531; M39766; M40823; M39104; M37452
NODE_333	urethritis clade	140775	140883	Neisseria meningitidis H44/76	No	7	0	106	3	109	100	97.2477	100	100	96.3303	0	3.66972	2.75229	Neisseria macacae	98.1651	1.83486	NEIS1987	putative DNA helicase	NEIS1987	putative DNA helicase	NEIS1987	putative DNA helicase	NEIS1987_(-)_138441_141567 putative DNA helicase	gene	ATP-dependent RNA helicase HrpA	gene	ATP-dependent RNA helicase HrpA	gene_(-)_138441_141531 ATP-dependent RNA helicase HrpA	gene	ATP-dependent RNA helicase HrpA	NODE_333_140775_140883	M37453; M38610; M39531; M39766; M40823; M39104; M37452
NODE_333	urethritis clade	243833	244427	Neisseria meningitidis	No	7	33	529	33	595	94.4538	94.1281	99.6441	99.6441	93.2384	0	6.40569	5.51601	Neisseria gonorrhoeae	97.8648	1.77936	NEIS2155 (lgtD), NEIS1902 (lgtA)	, lacto-N-neotetraose biosynthesis glycosyl transferase	NEIS2155 (lgtD), NEIS1902 (lgtA)	, lacto-N-neotetraose biosynthesis glycosyl transferase	NEIS2155 (lgtD), NEIS1902 (lgtA)	, lacto-N-neotetraose biosynthesis glycosyl transferase	NEIS1902 (lgtA)_(+)_243695_244742 lacto-N-neotetraose biosynthesis glycosyl transferase NEIS2155 (lgtD)_(+)_243743_244742	epsE_1	Putative glycosyltransferase EpsE	epsE_1	Putative glycosyltransferase EpsE	epsE_1_(+)_243695_244742 Putative glycosyltransferase EpsE	epsE_1	Putative glycosyltransferase EpsE	NODE_333_243833_244427	M37453; M38610; M39531; M39766; M40823; M39104; M37452
NODE_333	urethritis clade	245825	245844		No	7	0	16	4	20		80						-80											lex1_2	Lipooligosaccharide biosynthesis protein lex-1	lex1_2	Lipooligosaccharide biosynthesis protein lex-1	lex1_2_(+)_245771_246578 Lipooligosaccharide biosynthesis protein lex-1	lex1_2	Lipooligosaccharide biosynthesis protein lex-1	NODE_333_245825_245844	M37453; M38610; M39531; M39766; M40823; M39104; M37452
NODE_333	urethritis clade	434709	437894	Neisseria meningitidis	No	7	31	3059	96	3186	99.027	96.9572	97.7179	97.7179	96.9572	0	0.760697	0.760697	Neisseria sp	96.355	1.36292	NEIS1695, NEIS1697, NEIS1694	hypothetical protein, N-acetylmuramoyl-L-alanine amidase	NEIS1697	hypothetical protein	NEIS1694	N-acetylmuramoyl-L-alanine amidase	NEIS1697_(+)_434418_435561 hypothetical protein NEIS1695_(-)_435861_436683 hypothetical protein NEIS1694_(-)_436759_438010 N-acetylmuramoyl-L-alanine amidase	rlmL, amiC, gene	Ribosomal RNA large subunit methyltransferase L, Fic/DOC family protein, N-acetylmuramoyl-L-alanine amidase AmiC precursor	amiC	N-acetylmuramoyl-L-alanine amidase AmiC precursor	rlmL_(+)_434418_435561 Ribosomal RNA large subunit methyltransferase L gene_(-)_435861_436683 Fic/DOC family protein amiC_(-)_436759_438010 N-acetylmuramoyl-L-alanine amidase AmiC precursor	rlmL	Ribosomal RNA large subunit methyltransferase L	NODE_333_434709_437894	M37453; M38610; M39531; M39766; M40823; M39104; M37452
NODE_333	urethritis clade	499702	501470	Neisseria gonorrhoeae SK33414	Yes	7	272	1453	44	1769	84.6241	97.0608	99.5992	97.3948	97.0608	2.20441	2.53841	2.53841	Neisseria meningitidis	97.3948	2.20441	NEIS1636, NEIS1637, NEIS1635	hypothetical protein, transcriptional regulator	NEIS1637	hypothetical protein	NEIS1635	transcriptional regulator	NEIS1637_(-)_498757_500326 hypothetical protein NEIS1636_(+)_500614_500872 hypothetical protein NEIS1635_(-)_501150_501783 transcriptional regulator	abgT, mtrR, gene	hypothetical protein, p-aminobenzoyl-glutamate transport protein, HTH-type transcriptional regulator MtrR	mtrR	HTH-type transcriptional regulator MtrR	abgT_(-)_498757_500326 p-aminobenzoyl-glutamate transport protein gene_(+)_500659_500872 hypothetical protein mtrR_(-)_501150_501783 HTH-type transcriptional regulator MtrR	abgT	p-aminobenzoyl-glutamate transport protein	NODE_333_499702_501470	M37453; M38610; M39531; M39766; M40823; M39104; M37452
NODE_333	urethritis clade	536052	540148	Neisseria meningitidis H44/76	No	7	131	3841	125	4097	96.8025	96.8482	98.4115	98.4115	96.0918	0	2.31972	1.56329	Neisseria sp	96.4448	1.96672	NEIS1601, NEIS1598, NEIS1599, NEIS1600	DNA topoisomerase IV subunit B, hypothetical protein, chorismate synthase, dinucleoside polyphosphate hydrolase	NEIS1601	dinucleoside polyphosphate hydrolase	NEIS1598	chorismate synthase	NEIS1601_(+)_535906_536431 dinucleoside polyphosphate hydrolase NEIS1600_(+)_536497_538483 DNA topoisomerase IV subunit B NEIS1599_(-)_538556_538982 hypothetical protein NEIS1598_(-)_539072_540173 chorismate synthase	rppH, parE, gene, aroC	DNA topoisomerase 4 subunit B, RNA pyrophosphohydrolase, ProQ/FINO family protein, Chorismate synthase	aroC	Chorismate synthase	rppH_(+)_535822_536431 RNA pyrophosphohydrolase parE_(+)_536497_538483 DNA topoisomerase 4 subunit B gene_(-)_538556_538982 ProQ/FINO family protein aroC_(-)_539072_540173 Chorismate synthase	rppH	RNA pyrophosphohydrolase	NODE_333_536052_540148	M37453; M38610; M39531; M39766; M40823; M39104; M37452
NODE_333	urethritis clade	541007	542245	Neisseria meningitidis 8013	No	7	0	1181	58	1239	100	95.3188	98.063	98.063	95.3188	0	2.74415	2.74415	Neisseria sp	96.2066	1.85634	NEIS1596, NEIS1597	aromatic amino acid aminotransferase, tRNA (uracil-5-)-methyltransferase	NEIS1597	tRNA (uracil-5-)-methyltransferase	NEIS1596	aromatic amino acid aminotransferase	NEIS1597_(+)_540315_541419 tRNA (uracil-5-)-methyltransferase NEIS1596_(+)_541424_542618 aromatic amino acid aminotransferase	tyrB, trmA	tRNA/tmRNA (uracil-C(5))-methyltransferase, Aromatic-amino-acid aminotransferase	tyrB	Aromatic-amino-acid aminotransferase	trmA_(+)_540315_541419 tRNA/tmRNA (uracil-C(5))-methyltransferase tyrB_(+)_541424_542618 Aromatic-amino-acid aminotransferase	trmA	tRNA/tmRNA (uracil-C(5))-methyltransferase	NODE_333_541007_542245	M37453; M38610; M39531; M39766; M40823; M39104; M37452
NODE_333	urethritis clade	598697	601470	Neisseria meningitidis M0579	No	7	7	2632	135	2774	99.7477	95.1211	97.6509	97.6509	95.6993	0	1.95157	2.52982	Neisseria sp	94.6874	2.9635	NEIS1549 (aniA, pan1), NEIS1550, NEIS1548, NEIS2779 (aniA)	hypothetical protein, nitrite reductase, major outer membrane copper- containing protein, nitric oxide reductase, copper-containing nitrite reductase	NEIS1550	hypothetical protein	NEIS1548	nitric oxide reductase	NEIS1550_(-)_598659_599415 hypothetical protein NEIS2779 (aniA)_(-)_599539_600699 copper-containing nitrite reductase NEIS1549 (aniA, pan1)_(-)_599539_600699 nitrite reductase, major outer membrane copper- containing protein NEIS1548_(+)_601072_603328 nitric oxide reductase	aniA_1, norB, gene, pkn1, aniA_2	hypothetical protein, Serine/threonine-protein kinase pkn1, Nitric oxide reductase subunit B, Copper-containing nitrite reductase precursor	norB	Nitric oxide reductase subunit B	pkn1_(-)_598659_599415 Serine/threonine-protein kinase pkn1 aniA_1_(-)_599539_600445 Copper-containing nitrite reductase precursor aniA_2_(-)_600441_600699 Copper-containing nitrite reductase precursor gene_(+)_601072_601357 hypothetical protein norB_(+)_601357_603328 Nitric oxide reductase subunit B	pkn1	Serine/threonine-protein kinase pkn1	NODE_333_598697_601470	M37453; M38610; M39531; M39766; M40823; M39104; M37452
NODE_333	urethritis clade	602265	603297	Neisseria meningitidis	No	7	33	958	42	1033	96.8054	95.8	97.4	97.4	93.3	0	4.1	1.6	Neisseria lactamica	94.7	2.7	NEIS1548	nitric oxide reductase	NEIS1548	nitric oxide reductase	NEIS1548	nitric oxide reductase	NEIS1548_(+)_601072_603328 nitric oxide reductase	norB	Nitric oxide reductase subunit B	norB	Nitric oxide reductase subunit B	norB_(+)_601357_603328 Nitric oxide reductase subunit B	norB	Nitric oxide reductase subunit B	NODE_333_602265_603297	M37453; M38610; M39531; M39766; M40823; M39104; M37452
NODE_333	urethritis clade	604141	604357	Neisseria meningitidis M13399	No	7	0	207	10	217	100	95.3917	100	100	95.3917	0	4.60829	4.60829	Neisseria gonorrhoeae	100	0	NEIS1546	hypothetical protein	NEIS1546	hypothetical protein	NEIS1546	hypothetical protein	NEIS1546_(-)_604102_605287 hypothetical protein	ldcA	Murein tetrapeptide carboxypeptidase	ldcA	Murein tetrapeptide carboxypeptidase	ldcA_(-)_604102_605287 Murein tetrapeptide carboxypeptidase	ldcA	Murein tetrapeptide carboxypeptidase	NODE_333_604141_604357	M37453; M38610; M39531; M39766; M40823; M39104; M37452
NODE_333	urethritis clade	605024	605542	Neisseria meningitidis M04-240196	No	7	0	502	17	519	100	96.7245	100	100	96.7245	0	3.27553	3.27553	Neisseria lactamica	97.6879	2.31214	NEIS1546, NEIS1545	hypothetical protein	NEIS1546	hypothetical protein	NEIS1545	hypothetical protein	NEIS1546_(-)_604102_605287 hypothetical protein NEIS1545_(-)_605326_605731 hypothetical protein	gene, ldcA	Murein tetrapeptide carboxypeptidase, HIT domain protein	gene	HIT domain protein	ldcA_(-)_604102_605287 Murein tetrapeptide carboxypeptidase gene_(-)_605326_605731 HIT domain protein	ldcA	Murein tetrapeptide carboxypeptidase	NODE_333_605024_605542	M37453; M38610; M39531; M39766; M40823; M39104; M37452
NODE_333	urethritis clade	784823	789330	Neisseria meningitidis H44/76	No	7	4	4408	96	4508	99.9113	97.8686	98.7567	98.7567	97.8686	0	0.888099	0.888099				NEIS1389, NEIS1392, NEIS1393, NEIS1391	putative inner membrane protein, hypothetical protein, putative ferredoxin NADP+ reductase, DNA polymerase III subunit	NEIS1393	putative inner membrane protein	NEIS1389	putative ferredoxin NADP+ reductase	NEIS1393_(+)_784332_784881 putative inner membrane protein NEIS1392_(-)_785091_786267 hypothetical protein NEIS1391_(+)_787084_788497 DNA polymerase III subunit NEIS1389_(-)_788706_789486 putative ferredoxin NADP+ reductase	fpr_1, gene, polC	tRNA-Glu, FixH, tRNA-Arg, Nitronate monooxygenase, DNA polymerase III PolC-type, Ferredoxin--NADP reductase	fpr_1	Ferredoxin--NADP reductase	gene_(+)_784332_784881 FixH gene_(-)_785091_786267 Nitronate monooxygenase gene_(-)_786825_786900 tRNA-Glu gene_(-)_786917_786994 tRNA-Arg polC_(+)_787111_788497 DNA polymerase III PolC-type fpr_1_(-)_788706_789486 Ferredoxin--NADP reductase	gene	FixH	NODE_333_784823_789330	M37453; M38610; M39531; M39766; M40823; M39104; M37452
NODE_333	urethritis clade	795534	796789	Neisseria meningitidis M04-240196	No	7	23	1216	17	1256	98.1688	98.6212	100	100	98.6212	0	1.37875	1.37875				NEIS1382	recombinase A					NEIS1382_(+)_795687_796734 recombinase A	gene	recombinase A			gene_(+)_795687_796734 recombinase A			NODE_333_795534_796789	M37453; M38610; M39531; M39766; M40823; M39104; M37452
NODE_333	urethritis clade	1179304	1179481	Neisseria meningitidis M01-240355	No	7	0	168	10	178	100	94.382	100	100	94.382	0	5.61798	5.61798	Neisseria sp	100	0	NEIS1286	SUN-family protein	NEIS1286	SUN-family protein	NEIS1286	SUN-family protein	NEIS1286_(+)_1178879_1180136 SUN-family protein	rsmB_1	Ribosomal RNA small subunit methyltransferase B	rsmB_1	Ribosomal RNA small subunit methyltransferase B	rsmB_1_(+)_1178879_1180136 Ribosomal RNA small subunit methyltransferase B	rsmB_1	Ribosomal RNA small subunit methyltransferase B	NODE_333_1179304_1179481	M37453; M38610; M39531; M39766; M40823; M39104; M37452
NODE_333	urethritis clade	1180030	1182885	Neisseria meningitidis H44/76	No	7	258	2512	86	2856	90.9664	96.6898	99.8075	99.8075	96.4588	0	3.34873	3.11778	Neisseria sp	92.1863	7.62125	NEIS1289, NEIS1286, NEIS1287, NEIS1288	hypothetical protein, SUN-family protein, putative aldehyde dehydrogenase	NEIS1286	SUN-family protein	NEIS1289	hypothetical protein	NEIS1286_(+)_1178879_1180136 SUN-family protein NEIS1287_(+)_1180835_1181270 hypothetical protein NEIS1288_(-)_1181318_1182662 putative aldehyde dehydrogenase NEIS1289_(-)_1182666_1183380 hypothetical protein	gene, sad, rsmB_1	hypothetical protein, Succinate semialdehyde dehydrogenase [NAD(P)+] Sad, Ribosomal RNA small subunit methyltransferase B	gene	hypothetical protein	rsmB_1_(+)_1178879_1180136 Ribosomal RNA small subunit methyltransferase B gene_(+)_1180835_1181270 hypothetical protein sad_(-)_1181318_1182662 Succinate semialdehyde dehydrogenase [NAD(P)+] Sad gene_(-)_1182666_1183320 hypothetical protein	rsmB_1	Ribosomal RNA small subunit methyltransferase B	NODE_333_1180030_1182885	M37453; M38610; M39531; M39766; M40823; M39104; M37452
NODE_333	urethritis clade	1183534	1184765	Neisseria meningitidis H44/76	No	7	0	1195	37	1232	100	96.9968	100	100	96.9968	0	3.00325	3.00325	Neisseria sp	99.9188	0.0811688	NEIS1291, NEIS1290 (gatC)	aspartyl/glutamyl-tRNA(Asp/Gln) amidotransferase subunit C, aspartyl/glutamyl-tRNA amidotransferase subunit A	NEIS1290 (gatC)	aspartyl/glutamyl-tRNA(Asp/Gln) amidotransferase subunit C	NEIS1291	aspartyl/glutamyl-tRNA amidotransferase subunit A	NEIS1290 (gatC)_(+)_1183461_1183761 aspartyl/glutamyl-tRNA(Asp/Gln) amidotransferase subunit C NEIS1291_(+)_1183823_1185269 aspartyl/glutamyl-tRNA amidotransferase subunit A	gatA, gatC	Glutamyl-tRNA(Gln) amidotransferase subunit C, Glutamyl-tRNA(Gln) amidotransferase subunit A	gatA	Glutamyl-tRNA(Gln) amidotransferase subunit A	gatC_(+)_1183470_1183761 Glutamyl-tRNA(Gln) amidotransferase subunit C gatA_(+)_1183823_1185269 Glutamyl-tRNA(Gln) amidotransferase subunit A	gatC	Glutamyl-tRNA(Gln) amidotransferase subunit C	NODE_333_1183534_1184765	M37453; M38610; M39531; M39766; M40823; M39104; M37452
NODE_333	urethritis clade	1497396	1498979	Neisseria meningitidis	No	7	3	1551	30	1584	99.8106	98.1025	98.229	98.229	98.1025	0	0.126502	0.126502				NEIS0669, NEIS0667, NEIS0668, NEIS0666	hypothetical protein, hypothetical protein; , ferrochelatase, cytochrome C	NEIS0669	ferrochelatase			NEIS0669_(+)_1496494_1497505 ferrochelatase NEIS0668_(+)_1497696_1498098 cytochrome C NEIS0667_(-)_1498160_1498451 hypothetical protein; NEIS0666_(-)_1498603_1498924 hypothetical protein	gene, hemH, cycA	Ferrochelatase, Cytochrome c-552 precursor, hypothetical protein, potassium/proton antiporter			hemH_(+)_1496422_1497505 Ferrochelatase cycA_(+)_1497696_1498098 Cytochrome c-552 precursor gene_(-)_1498160_1498451 hypothetical protein gene_(-)_1498603_1498924 potassium/proton antiporter	hemH	Ferrochelatase	NODE_333_1497396_1498979	M37453; M38610; M39531; M39766; M40823; M39104; M37452
NODE_333	urethritis clade	1500312	1501493	Neisseria meningitidis M04-240196	No	7	0	1165	17	1182	100	98.5618	99.7462	99.7462	98.5618	0	1.18443	1.18443				NEIS0664	apolipoprotein N-acyltransferase	NEIS0664	apolipoprotein N-acyltransferase			NEIS0664_(+)_1499908_1501453 apolipoprotein N-acyltransferase	lnt	Apolipoprotein N-acyltransferase			lnt_(+)_1499878_1501453 Apolipoprotein N-acyltransferase	lnt	Apolipoprotein N-acyltransferase	NODE_333_1500312_1501493	M37453; M38610; M39531; M39766; M40823; M39104; M37452
NODE_333	urethritis clade	1690496	1690604	Neisseria meningitidis M04-240196	No	7	0	102	7	109	100	93.578	100	100	93.578	0	6.42202	6.42202				NEIS0477	hypothetical protein	NEIS0477	hypothetical protein	NEIS0477	hypothetical protein	NEIS0477_(+)_1690173_1690689 hypothetical protein	ybeY	Endoribonuclease YbeY	ybeY	Endoribonuclease YbeY	ybeY_(+)_1690173_1690689 Endoribonuclease YbeY	ybeY	Endoribonuclease YbeY	NODE_333_1690496_1690604	M37453; M38610; M39531; M39766; M40823; M39104; M37452
NODE_333	urethritis clade	1785122	1788352	Neisseria meningitidis M04-240196	No	7	6	3079	146	3231	99.8143	95.4729	99.814	99.814	95.4729	0	4.34109	4.34109	Neisseria sp	96.3101	3.50388	NEIS0389	DNA polymerase III, alpha subunit	NEIS0389	DNA polymerase III, alpha subunit	NEIS0389	DNA polymerase III, alpha subunit	NEIS0389_(+)_1785098_1788533 DNA polymerase III, alpha subunit	dnaE	DNA polymerase III subunit alpha	dnaE	DNA polymerase III subunit alpha	dnaE_(+)_1785098_1788533 DNA polymerase III subunit alpha	dnaE	DNA polymerase III subunit alpha	NODE_333_1785122_1788352	M37453; M38610; M39531; M39766; M40823; M39104; M37452
NODE_333	urethritis clade	1825013	1829692	Neisseria meningitidis Nm8663	No	7	358	4212	110	4680	92.3504	97.4549	99.9769	99.9769	99.3522	0	0.624711	2.52198	Neisseria sp	85.5622	14.4146	NEIS0361, NEIS0360, NEIS0356, NEIS2581, NEIS0358, NEIS0357	acetyl-CoA carboxylase biotin carboxyl carrier protein subunit, ribosomal protein L11 methyltransferase, hypothetical protein, putative acetyl-CoA carboxylase biotin carboxylase component, S-adenosylmethionine:tRNA ribosyltransferase- isomerase			NEIS0356	ribosomal protein L11 methyltransferase	NEIS0361_(+)_1825137_1825716 hypothetical protein NEIS0360_(-)_1826086_1827127 S-adenosylmethionine:tRNA ribosyltransferase- isomerase NEIS2581_(+)_1827243_1827501 hypothetical protein NEIS0358_(+)_1827482_1827938 acetyl-CoA carboxylase biotin carboxyl carrier protein subunit NEIS0357_(+)_1828049_1829411 putative acetyl-CoA carboxylase biotin carboxylase component NEIS0356_(+)_1829671_1830559 rib…	mdaB_2, accB, prmA, queA, accC	S-adenosylmethionine:tRNA ribosyltransferase-isomerase, Modulator of drug activity B, Biotin carboxylase, Ribosomal protein L11 methyltransferase, Biotin carboxyl carrier protein of acetyl-CoA carboxylase	prmA	Ribosomal protein L11 methyltransferase	mdaB_2_(+)_1825137_1825716 Modulator of drug activity B queA_(-)_1826086_1827127 S-adenosylmethionine:tRNA ribosyltransferase-isomerase accB_(+)_1827482_1827938 Biotin carboxyl carrier protein of acetyl-CoA carboxylase accC_(+)_1828049_1829411 Biotin carboxylase prmA_(+)_1829671_1830559 Ribosomal protein L11 methyltransferase			NODE_333_1825013_1829692	M37453; M38610; M39531; M39766; M40823; M39104; M37452
NODE_333	urethritis clade	2071274	2076385	Neisseria gonorrhoeae	Yes	7	4	4825	283	5112	99.9218	94.4597	99.2756	94.5967	94.1269	4.67894	5.14879	4.81597	Neisseria polysaccharea	94.675	4.60063	NEIS0102, NEIS0104, NEIS0105, NEIS0103, NEIS0106	SUN-family protein, methionyl-tRNA formyltransferase, putative two-component sensor kinase, hypothetical protein, peptide deformylase	NEIS0106	putative two-component sensor kinase	NEIS0102	peptide deformylase	NEIS0106_(-)_2071130_2073248 putative two-component sensor kinase NEIS0105_(-)_2073247_2073847 hypothetical protein NEIS0104_(-)_2073812_2075072 SUN-family protein NEIS0103_(-)_2075150_2076077 methionyl-tRNA formyltransferase NEIS0102_(-)_2076163_2076667 peptide deformylase	gene, fmt, kinB, rsmB_2, def	Peptide deformylase, Ribosomal RNA small subunit methyltransferase B, Alginate biosynthesis sensor protein KinB, hypothetical protein, Methionyl-tRNA formyltransferase	def	Peptide deformylase	kinB_(-)_2071130_2073248 Alginate biosynthesis sensor protein KinB gene_(-)_2073247_2073847 hypothetical protein rsmB_2_(-)_2073812_2075072 Ribosomal RNA small subunit methyltransferase B fmt_(-)_2075150_2076077 Methionyl-tRNA formyltransferase def_(-)_2076163_2076667 Peptide deformylase	kinB	Alginate biosynthesis sensor protein KinB	NODE_333_2071274_2076385	M37453; M38610; M39531; M39766; M40823; M39104; M37452
NODE_333	urethritis clade	2173314	2175514	Neisseria meningitidis M01-240013	No	7	5	2148	48	2201	99.7728	97.8142	98.1785	98.1785	97.8142	0	0.364299	0.364299				NEIS0009, NEIS0010	lipoprotein, outer membrane lipoprotein Gna33	NEIS0010	outer membrane lipoprotein Gna33			NEIS0010_(+)_2173180_2174506 outer membrane lipoprotein Gna33 NEIS0009_(-)_2174923_2175442 lipoprotein	mltA, gene	hypothetical protein, Membrane-bound lytic murein transglycosylase A precursor			mltA_(+)_2173180_2174506 Membrane-bound lytic murein transglycosylase A precursor gene_(-)_2174923_2175442 hypothetical protein	mltA	Membrane-bound lytic murein transglycosylase A precursor	NODE_333_2173314_2175514	M37453; M38610; M39531; M39766; M40823; M39104; M37452
NODE_338	urethritis clade	77045	79175	Neisseria gonorrhoeae	Yes	19	39	2032	60	2131	98.1699	97.1319	100	97.7533	97.1319	2.24665	2.86807	2.86807	Neisseria meningitidis	97.7533	2.24665	NEIS2045, NEIS2046 (hemk)	hemk protein, putative integral membrane protein	NEIS2046 (hemk)	hemk protein	NEIS2045, NEIS2044	hypothetical protein, putative integral membrane protein	NEIS2046 (hemk)_(+)_76466_77738 hemk protein NEIS2045_(+)_77823_79212 putative integral membrane protein NEIS2044_(+)_79212_79437 hypothetical protein	gene, prmC_1	Release factor glutamine methyltransferase, Na+/H+ antiporter family protein	gene	hypothetical protein, Na+/H+ antiporter family protein	prmC_1_(+)_76466_77738 Release factor glutamine methyltransferase gene_(+)_77823_79212 Na+/H+ antiporter family protein gene_(+)_79212_79437 hypothetical protein	prmC_1	Release factor glutamine methyltransferase	NODE_338_77045_79175	M38555; M38748; M39219; M38753; M38687; M39822; M40328; M40430; M40226; M38575; M38557; M38586; M38573; M38563; M38554; M38551; M38560; M38562; M38576
NODE_338	urethritis clade	196049	199246	Neisseria gonorrhoeae	Yes	19	206	2908	84	3198	93.5585	97.1925	99.8997	97.1925	97.1925	2.70722	2.70722	2.70722	Neisseria meningitidis	97.1925	2.70722	NEIS1946 (hpuA), NEIS1947 (hpuB)	haemoglobin-haptoglobin utilisation protein	NEIS1947 (hpuB)	haemoglobin-haptoglobin utilisation protein	NEIS1946 (hpuA)	haemoglobin-haptoglobin utilisation protein	NEIS1947 (hpuB)_(-)_195902_198335 haemoglobin-haptoglobin utilisation protein NEIS1946 (hpuA)_(-)_198365_199438 haemoglobin-haptoglobin utilisation protein	gene, lbpA_1	hypothetical protein, Lactoferrin-binding protein A precursor	gene	hypothetical protein	lbpA_1_(-)_195902_198335 Lactoferrin-binding protein A precursor gene_(-)_198365_199352 hypothetical protein	lbpA_1	Lactoferrin-binding protein A precursor	NODE_338_196049_199246	M38555; M38748; M39219; M38753; M38687; M39822; M40328; M40430; M40226; M38575; M38557; M38586; M38573; M38563; M38554; M38551; M38560; M38562; M38576
NODE_338	urethritis clade	247986	250202	Neisseria gonorrhoeae	Yes	19	273	1876	68	2217	87.6861	96.5021	99.6399	96.8621	96.0905	2.77778	3.54938	3.13786	Neisseria polysaccharea	96.2963	3.34362	NEIS1899, NEIS1896, NEIS1898	hypothetical protein, 16S ribosomal RNA methyltransferase RsmE	NEIS1899	16S ribosomal RNA methyltransferase RsmE			NEIS1899_(-)_247956_248682 16S ribosomal RNA methyltransferase RsmE NEIS1898_(+)_248890_249685 hypothetical protein NEIS1896_(-)_249902_250178 hypothetical protein	suhB_1, gene, rsmE	hypothetical protein, Inositol-1-monophosphatase, Ribosomal RNA small subunit methyltransferase E			rsmE_(-)_247956_248682 Ribosomal RNA small subunit methyltransferase E suhB_1_(+)_248890_249685 Inositol-1-monophosphatase gene_(-)_249902_250178 hypothetical protein	rsmE	Ribosomal RNA small subunit methyltransferase E	NODE_338_247986_250202	M38555; M38748; M39219; M38753; M38687; M39822; M40328; M40430; M40226; M38575; M38557; M38586; M38573; M38563; M38554; M38551; M38560; M38562; M38576
NODE_357	urethritis clade	248857	249865	Neisseria gonorrhoeae	Yes	3	108	878	23	1009	89.2963	97.4473	99.667	97.6693	97.0033	1.99778	2.66371	2.21976	Neisseria polysaccharea	97.8912	1.7758	NEIS1898	hypothetical protein			NEIS1896	hypothetical protein	NEIS1898_(+)_248890_249685 hypothetical protein NEIS1896_(-)_249902_250178 hypothetical protein	suhB_1	Inositol-1-monophosphatase	gene	hypothetical protein	suhB_1_(+)_248890_249685 Inositol-1-monophosphatase gene_(-)_249902_250178 hypothetical protein			NODE_357_248857_249865	M40829; M39203; M39204
NODE_357	urethritis clade	721705	726589	Neisseria meningitidis alpha704	No	3	107	4627	151	4885	97.8096	96.8397	96.8188	96.8188	96.7978	0	0.0209293	-0.0209293	Neisseria sp	96.1699	0.648807	NEIS1443 (dnaQ), NEIS1439, NEIS1441, NEIS1438, rpiA, NEIS1442, NEIS1440 (rpiA), NEIS1444	, putative binding-protein-dependent transport systems inner membrane protein, DNA polymerase III subunit epsilon, putative nuclease, 2-C-methyl-D-erythritol 4-phosphate cytidylyltransferase, ribose-5-phosphate isomerase A, putative integral membrane protein, 2-C-methyl-D-erythritol 2,4-cyclodiphosphate synthase	NEIS1444	putative integral membrane protein	NEIS1438	putative binding-protein-dependent transport systems inner membrane protein	NEIS1444_(+)_720844_722155 putative integral membrane protein NEIS1443 (dnaQ)_(+)_722310_723045 DNA polymerase III subunit epsilon NEIS1442_(+)_723041_723731 2-C-methyl-D-erythritol 4-phosphate cytidylyltransferase NEIS1441_(+)_723762_724245 2-C-methyl-D-erythritol 2,4-cyclodiphosphate synthase NEIS1440 (rpiA)_(+)_724321_724993 ribose-5-phosphate isomerase A rpiA_(+)_724363_724930 NEIS1439_(+)_72…	glnP, lplT, rpiA, yhcR, dnaQ, ispD, ispF	Ribose-5-phosphate isomerase A, Endonuclease YhcR precursor, DNA polymerase III subunit epsilon, 2-C-methyl-D-erythritol 4-phosphate cytidylyltransferase, Glutamine transport system permease protein GlnP, 2-C-methyl-D-erythritol 2,4-cyclodiphosphate synthase, Lysophospholipid transporter LplT	glnP	Glutamine transport system permease protein GlnP	lplT_(+)_720844_722155 Lysophospholipid transporter LplT dnaQ_(+)_722310_723045 DNA polymerase III subunit epsilon ispD_(+)_723041_723731 2-C-methyl-D-erythritol 4-phosphate cytidylyltransferase ispF_(+)_723762_724245 2-C-methyl-D-erythritol 2,4-cyclodiphosphate synthase rpiA_(+)_724321_724993 Ribose-5-phosphate isomerase A yhcR_(+)_725061_725733 Endonuclease YhcR precursor glnP_(+)_725911_726658…	lplT	Lysophospholipid transporter LplT	NODE_357_721705_726589	M40829; M39203; M39204
NODE_357	urethritis clade	727467	730983	Neisseria meningitidis NM94	No	3	130	3276	111	3517	96.3037	96.7228	96.959	96.959	96.9294	0	0.0295247	0.236197				NEIS1437, NEIS1436	hypothetical protein, arginyl-tRNA synthetase			NEIS1436	arginyl-tRNA synthetase	NEIS1437_(-)_727672_729130 hypothetical protein NEIS1436_(-)_729657_731376 arginyl-tRNA synthetase	gene, argS	Sulfatase, Arginine--tRNA ligase	argS	Arginine--tRNA ligase	gene_(-)_727672_729091 Sulfatase argS_(-)_729657_731376 Arginine--tRNA ligase			NODE_357_727467_730983	M40829; M39203; M39204
NODE_357	urethritis clade	1042718	1043351	Neisseria meningitidis Nm9418	No	3	7	602	25	634	98.8959	96.0128	98.5646	98.5646	96.0128	0	2.55183	2.55183	Neisseria lactamica	97.1292	1.43541	NEIS1156	hypothetical protein	NEIS1156	hypothetical protein	NEIS1156	hypothetical protein	NEIS1156_(+)_1042490_1043505 hypothetical protein	gene, epsJ	putative glycosyl transferase, putative glycosyltransferase EpsJ	gene	putative glycosyl transferase	epsJ_(+)_1042490_1042817 putative glycosyltransferase EpsJ gene_(+)_1042848_1043505 putative glycosyl transferase	epsJ	putative glycosyltransferase EpsJ	NODE_357_1042718_1043351	M40829; M39203; M39204
NODE_374	urethritis clade	244935	245076	Neisseria meningitidis H44/76	No	12	0	138	4	142	100	97.1831	100	100	97.1831	0	2.8169	2.8169	Neisseria sp	97.8873	2.11268	NEIS1900 (lgtE), NEIS1901 (lgtB)	lacto-N-neotetraose biosynthesis glycosyl transferase	NEIS1900 (lgtE), NEIS1901 (lgtB)	lacto-N-neotetraose biosynthesis glycosyl transferase	NEIS1900 (lgtE), NEIS1901 (lgtB)	lacto-N-neotetraose biosynthesis glycosyl transferase	NEIS1901 (lgtB)_(+)_244783_245623 lacto-N-neotetraose biosynthesis glycosyl transferase NEIS1900 (lgtE)_(+)_244783_245623 lacto-N-neotetraose biosynthesis glycosyl transferase	lex1_1	Lipooligosaccharide biosynthesis protein lex-1	lex1_1	Lipooligosaccharide biosynthesis protein lex-1	lex1_1_(+)_244783_245623 Lipooligosaccharide biosynthesis protein lex-1	lex1_1	Lipooligosaccharide biosynthesis protein lex-1	NODE_374_244935_245076	M38858; M40414; M40411; M40104; M39845; M40108; M40412; M40107; M39847; M38853; M38855; M38857
NODE_374	urethritis clade	445518	446801	Neisseria gonorrhoeae MU_NG18	Yes	12	270	957	57	1284	78.972	94.3787	96.1538	93.787	84.8126	2.36686	11.3412	1.77515	Neisseria meningitidis	93.787	2.36686	NEIS1691 (tbpB), NEIS1690 (tbpA), NEIP1690	, Transferrin-binding protein 1	NEIS1691 (tbpB)		NEIS1690 (tbpA), NEIP1690	, Transferrin-binding protein 1	NEIS1691 (tbpB)_(+)_443686_445816 NEIS1690 (tbpA)_(+)_445902_448647 NEIP1690_(+)_445902_448644 Transferrin-binding protein 1	tbp1, tbpB_1	Transferrin-binding protein 2 precursor, Transferrin-binding protein 1 precursor	tbp1	Transferrin-binding protein 1 precursor	tbpB_1_(+)_443686_445816 Transferrin-binding protein 2 precursor tbp1_(+)_445902_448647 Transferrin-binding protein 1 precursor	tbpB_1	Transferrin-binding protein 2 precursor	NODE_374_445518_446801	M38858; M40414; M40411; M40104; M39845; M40108; M40412; M40107; M39847; M38853; M38855; M38857
NODE_374	urethritis clade	1051281	1054549	Neisseria gonorrhoeae	Yes	12	9	3133	127	3269	99.7247	96.1043	99.8466	96.5337	96.1043	3.31288	3.74233	3.74233	Neisseria meningitidis	96.5337	3.31288	NEIS1166, NEIS1163, NEIS1165, NEIS1164	hypothetical protein, putative lipoprotein, threonine synthase	NEIS1163	hypothetical protein	NEIS1166	hypothetical protein	NEIS1163_(+)_1050208_1051720 hypothetical protein NEIS1164_(+)_1051971_1052343 putative lipoprotein NEIS1165_(+)_1052415_1053825 threonine synthase NEIS1166_(+)_1053870_1054665 hypothetical protein	gene, thrC	hypothetical protein, Threonine synthase	gene	hypothetical protein	gene_(+)_1050250_1051720 hypothetical protein gene_(+)_1051971_1052343 hypothetical protein thrC_(+)_1052415_1053825 Threonine synthase gene_(+)_1053870_1054665 hypothetical protein	gene	hypothetical protein	NODE_374_1051281_1054549	M38858; M40414; M40411; M40104; M39845; M40108; M40412; M40107; M39847; M38853; M38855; M38857
NODE_379	urethritis clade	366161	373259	Neisseria meningitidis 053442	No	12	33	6891	175	7099	99.5351	97.5234	98.882	98.882	97.1978	0	1.68412	1.35862	Neisseria sp	97.0988	1.78319	NEIS1764, NEIS1765, NEIS1760, NEIS1762, NEIS1759, NEIS1766 (putA), NEIS1763	bifunctional proline dehydrogenase/pyrroline-5- carboxylate dehydrogenase, sodium/proline symporter, undecaprenyl pyrophosphate phosphatase, hypothetical protein, putative chelatase, putative thiol:disulphide interchange protein	NEIS1766 (putA)	bifunctional proline dehydrogenase/pyrroline-5- carboxylate dehydrogenase			NEIS1766 (putA)_(-)_362816_366422 bifunctional proline dehydrogenase/pyrroline-5- carboxylate dehydrogenase NEIS1765_(-)_366670_368197 sodium/proline symporter NEIS1764_(+)_368646_369000 hypothetical protein NEIS1763_(+)_369013_370510 putative chelatase NEIS1762_(+)_370609_371461 hypothetical protein NEIS1760_(+)_371463_372108 putative thiol:disulphide interchange protein NEIS1759_(+)_372140_3729…	putP, uppP, putA, gene, dsbA_2, comM	Membrane fusogenic activity, Bifunctional protein PutA, Sodium/proline symporter, Undecaprenyl-diphosphatase, Competence protein ComM, tRNA-Ala, Thiol:disulfide interchange protein DsbA precursor, Sporulation related domain protein	gene	tRNA-Ala	putA_(-)_362816_366422 Bifunctional protein PutA putP_(-)_366670_368197 Sodium/proline symporter gene_(+)_368679_369000 Membrane fusogenic activity comM_(+)_369013_370510 Competence protein ComM gene_(+)_370615_371461 Sporulation related domain protein dsbA_2_(+)_371463_372108 Thiol:disulfide interchange protein DsbA precursor uppP_(+)_372140_372962 Undecaprenyl-diphosphatase gene_(-)_373243_3733…	putA	Bifunctional protein PutA	NODE_379_366161_373259	M40826; M38614; M38896; M38903; M38905; M40273; M40268; M40269; M38910; M40281; M38908; M39849
NODE_379	urethritis clade	450101	454647	Neisseria gonorrhoeae MS11	Yes	12	115	4314	118	4547	97.4709	97.3375	99.9323	97.8339	97.3601	2.09838	2.5722	2.59477	Neisseria meningitidis	97.8339	2.09838	NEIS1689, BACT000020 (rpsT), NEIS1688 (rpsT), NEIS1686, NEIS1684, NEIP1687, NEIS1687	aspartyl-tRNA synthetase, outer membrane phospholipase A precursor (ec 3.1.1.32), 30S ribosomal protein S20, putative polyamine permease substrate-binding protein, putative integral membrane protein, Phospholipase A1	NEIS1689	putative polyamine permease substrate-binding protein	NEIS1684	aspartyl-tRNA synthetase	NEIS1689_(-)_449970_451113 putative polyamine permease substrate-binding protein BACT000020 (rpsT)_(+)_451415_451679 30S ribosomal protein S20 NEIS1688 (rpsT)_(+)_451415_451679 30S ribosomal protein S20 NEIP1687_(+)_451860_452985 Phospholipase A1 NEIS1687_(+)_451860_452988 outer membrane phospholipase A precursor (ec 3.1.1.32) NEIS1686_(+)_453094_453832 putative integral membrane protein NEIS1684…	gene, aspS, potF_1, rpsT	Putrescine-binding periplasmic protein precursor, hypothetical protein, 30S ribosomal protein S20, Putative phospholipase A1 precursor, Aspartate--tRNA ligase	aspS	Aspartate--tRNA ligase	potF_1_(-)_449970_451113 Putrescine-binding periplasmic protein precursor rpsT_(+)_451415_451679 30S ribosomal protein S20 gene_(+)_451908_452988 Putative phospholipase A1 precursor gene_(+)_453130_453832 hypothetical protein aspS_(+)_453889_455698 Aspartate--tRNA ligase	potF_1	Putrescine-binding periplasmic protein precursor	NODE_379_450101_454647	M40826; M38614; M38896; M38903; M38905; M40273; M40268; M40269; M38910; M40281; M38908; M39849
[truncated: 96 more rows]

## Sheet: Dictionary
Field	Meaning
Node	Identifier for node on phylogenetic tree. This represents the common ancestor of isolates listed under "Isolates_Impacted"
[truncated: 25 more rows]
