# Supplementary material for: Expansion of a urethritis-associated Neisseria meningitidis clade in the United States with concurrent acquisition of N. gonorrhoeae alleles
Source: BMC Genomics. 2018 Mar 2;19:176. doi: 10.1186/s12864-018-4560-x (PMC5834837; doi:10.1186/s12864-018-4560-x)
Supplement: Supplementary file 4 — Loci affected by homologous allele replacement. The summary worksheet identifies loci where > 50% of the length was involved in a recombination event affecting the ancestor of at least one genome was inferred to have originated with N. gonorrhoeae. The “Dictionary” worksheet defines the columns used in the two “Recombinant loci” worksheets. (XLSX 662 kb) [file 12864_2018_4560_MOESM4_ESM.xlsx]

## Sheet: DictionaryForLociLists
Field	Meaning
Locus	Gene identifier provided by PubMLST or Prokka
Recomb_ID	A unique identifier for the recombination event, consisting of the Node name, recomb_begin, and recomb_end
Node_category (filtered)	#N/A
best strain (filtered)	#N/A
Unambiguous_CrossSpecies (filtered)	#N/A
isolate_count	The number of isolates in the clade identified by Node. Their identities are given in "isolates_impacted"
MostRecentRecomb	Most recent ancestral branch at which a recombination event occurred. If no recombination event occurred, then "Ancestral sequence" is reported
PriorRecombCounts	Count of recombination events at this locus in ancestors of the current node
PriorRecombCountsUre	Count of recombination events at this locus in ancestors of the current node within the urethritis clade
gene_product	Gene product provided by PubMLST or Prokka (may be blank)
gene_start	First base in gene annotation
gene_end	Last base in gene annotation
gene_length	Length of annotated gene
gene_masked	Number of sites within gene that were masked during ClonalFrameML calculations due to missing data in alignment
gene_match	Number of sites within gene that are identical to the gene sequence in the immediate ancestor (prior to recombination)
gene_mismatch	Number of sites within gene that do not match the immediate ancestor (prior to recombination)
gene_pcnt_in_rec	Percentage of gene that is in recombination tract
gene_sites_in_rec	Number of sites within gene that are within recombination tract
gene_tract_id	Percent identity of recombinant gene sequence with ancestral gene sequence
Node	Identifier for node on phylogenetic tree. This represents the common ancestor of isolates listed under "Isolates_Impacted"
recomb_begin	First base of the recombinant tract
recomb_end	Last base of the recombinant tract
recomb_masked (hidden)	Numer of bases in recombinant tract masked in ClonalFrameML calculation due to missing data in alignment
recomb_match (hidden)	Numer of bases in recombinant tract that match the ancestral sequence
recomb_mismatch (hidden)	Numer of bases in recombinant tract that do not match the ancestral sequence
recomb_length (hidden)	Numer of bases in recombinant tract
seq unambig% (hidden)	Portion of bases in recombinant tract that are not masked
recomb_tract_id	Percentage of unambiguous nucleotides in recombinant tract that were unchanged during recombination event (i.e. % identity to ancestor)
best id query subject	Percentage of unambiguous nucleotides in recombinant tract that were identical to the aligned region of the "best strain"
Nm max id query subject	Percentage of unambiguous nucleotides in recombinant tract that were identical to the aligned region of the best match for Neisseria meningitidis in the RefSeq database. Default to 0 if no Nm match is found
best-Nm id diff	Difference between "best id query subject" and "Nm max id query suject". Must be greater than 0.5 to identify recombination as cross-species
ref max id query subject	Percentage of unambiguous nucleotides in recombinant tract that were identical to the reference genome M21273
best-ref id diff	Difference between "best id query subject" and "ref max id query suject". Must be greater than 0.5 to identify recombination as cross-species
other species (hidden)	The second-best matching species in the RefSeq genomic database.
other max id query subject (hidden)	Percentage of unambiguous nucleotides in recombinant tract that were identical to the aligned region of the "other species"
best-other id diff (hidden)	Difference between "best id query subject" and "other species".
best-anc id diff	Difference between "best id query subject" and "recomb_tract_id" (% identity to ancestor). Must be greater than 0.5 to identify recombination as cross-species
Isolates_impacted	A list of the isolates included in the clade identified by the Node. The count is given in "isolate_count".

## Sheet: PubMLST recombinant loci
Locus	Recomb_ID	Node_category	best strain	Unambiguous_CrossSpecies	isolate_count	MostRecentRecomb	PriorRecombCounts	PriorRecombCountsUre	gene_product	gene_start	gene_end	gene_length	gene_masked	gene_match	gene_mismatch	gene_pcnt_in_rec	gene_sites_in_rec	gene_tract_id	Node	recomb_begin	recomb_end	recomb_masked	recomb_match	recomb_mismatch	recomb_length	seq unambig%	recomb_tract_id	best id query subject	Nm max id query subject	best-Nm id diff	ref max id query subject	best-ref id diff	other species	other max id query subject	best-other id diff	best-anc id diff	Isolates_impacted
NEIS2118	M39064_14873_16001	urethritis clade	Neisseria gonorrhoeae	Yes	1	Ancestral sequence	0	0	lipoprotein	14427	15330	904	3	875	26	50.6637	458	97.1143	M39064	14873	16001	0	1073	56	1129	100	95.0399	99.9114	95.6599	4.25155	95.0399	4.87157	Neisseria meningitidis	95.6599	4.25155	4.87157	M39064
NEIS2116	M39064_14873_16001	urethritis clade	Neisseria gonorrhoeae	Yes	1	Ancestral sequence	0	0	peptide chain release factor 2	15432	16536	1105	0	1077	28	51.6742	571	97.4661	M39064	14873	16001	0	1073	56	1129	100	95.0399	99.9114	95.6599	4.25155	95.0399	4.87157	Neisseria meningitidis	95.6599	4.25155	4.87157	M39064
NEIS2113	NODE_424_21046_25888	Root to M21273	Neisseria meningitidis	No	212	Ancestral sequence	0	0	putative periplasmic protein	20098	24268	4171	174	3940	57	77.2716	3223	98.5739	NODE_424	21046	25888	244	4511	88	4843	94.9618	98.0865	99.1737	99.1737	0	98.0865	1.08719	Neisseria sp	98.6954	0.478365	1.08719	M17660; M17658; M17582; M17596; M17583; M17659; M16917; M17574; M37945; M37450; M39103; M38612; M38609; M38615; M40822; M40824; M39174; M39534; M40827; M40825; M40317; M40820; M40280; M38333; M40826; M38614; M38896; M38903; M38905; M40273; M40268; M40269; M38910; M40281; M38908; M39849; M29031; M40417; M38745; M40416; M40421; M39069; M38859; M38862; M37428; M38907; M27423; M25917; M29040; M38861;…
NEIS2113	M38919_23287_23380	urethritis clade	Neisseria meningitidis WUE 2594	No	1	NODE_424	1	0	putative periplasmic protein	20098	24268	4171	174	3992	5	2.27763	95	99.8749	M38919	23287	23380	0	91	3	94	100	96.8085	100	100	0	100	0	Neisseria gonorrhoeae	97.8723	2.12766	3.19149	M38919
NEIS2113	M40092_20032_24285	urethritis clade	Neisseria gonorrhoeae	Yes	1	NODE_424	1	0	putative periplasmic protein	20098	24268	4171	174	3845	152	100	4171	96.1971	M40092	20032	24285	175	3922	157	4254	95.8862	96.151	99.2155	95.9794	3.23609	96.2491	2.96641	Neisseria meningitidis	95.9794	3.23609	3.06448	M40092
NEIS2113	M38744_23644_27693	urethritis clade	Neisseria cinerea ATCC 14685	Yes	1	NODE_424	1	0	putative periplasmic protein	20098	24268	4171	174	3948	49	14.9844	625	98.7741	M38744	23644	27693	927	2744	379	4050	77.1111	87.8642	98.6872		98.6872	81.8124	16.8748				10.8229	M38744
NEIS2113	M39064_20482_22936	urethritis clade	Neisseria gonorrhoeae	Yes	1	NODE_424	1	0	putative periplasmic protein	20098	24268	4171	174	3893	104	58.8828	2456	97.398	M39064	20482	22936	20	2331	104	2455	99.1853	95.729	99.9589	96.386	3.5729	95.6468	4.31211	Neisseria meningitidis	96.386	3.5729	4.22998	M39064
NEIS2112	NODE_424_21046_25888	Root to M21273	Neisseria meningitidis	No	212	Ancestral sequence	0	0	putative outer membrane protein	24322	26170	1849	215	1603	31	84.8026	1568	98.1028	NODE_424	21046	25888	244	4511	88	4843	94.9618	98.0865	99.1737	99.1737	0	98.0865	1.08719	Neisseria sp	98.6954	0.478365	1.08719	M17660; M17658; M17582; M17596; M17583; M17659; M16917; M17574; M37945; M37450; M39103; M38612; M38609; M38615; M40822; M40824; M39174; M39534; M40827; M40825; M40317; M40820; M40280; M38333; M40826; M38614; M38896; M38903; M38905; M40273; M40268; M40269; M38910; M40281; M38908; M39849; M29031; M40417; M38745; M40416; M40421; M39069; M38859; M38862; M37428; M38907; M27423; M25917; M29040; M38861;…
NEIS2112	M38744_23644_27693	urethritis clade	Neisseria cinerea ATCC 14685	Yes	1	NODE_424	1	0	putative outer membrane protein	24322	26170	1849	215	1434	200	100	1849	87.7601	M38744	23644	27693	927	2744	379	4050	77.1111	87.8642	98.6872		98.6872	81.8124	16.8748				10.8229	M38744
NEIS2110	M38744_23644_27693	urethritis clade	Neisseria cinerea ATCC 14685	Yes	1	Ancestral sequence	0	0	serine/threonine transporter SstT	26581	27811	1231	204	911	116	90.4955	1114	88.705	M38744	23644	27693	927	2744	379	4050	77.1111	87.8642	98.6872		98.6872	81.8124	16.8748				10.8229	M38744
NEIS2083 (mafA_MGI-3)	M40411_42638_42716	urethritis clade	Neisseria meningitidis	No	1	Ancestral sequence	0	0	MafA3 lipoprotein	42629	43592	964	0	961	3	8.29876	80	99.6888	M40411	42638	42716	0	76	3	79	100	96.2025	100	100	0	100	0	Neisseria lactamica	97.4684	2.53165	3.79747	M40411
NEIP2083	M40411_42638_42716	urethritis clade	Neisseria meningitidis	No	1	Ancestral sequence	0	0	Putative lipoprotein MafA family	42632	43592	961	0	958	3	8.32466	80	99.6878	M40411	42638	42716	0	76	3	79	100	96.2025	100	100	0	100	0	Neisseria lactamica	97.4684	2.53165	3.79747	M40411
NEIS2073	NODE_333_51801_53299	urethritis clade	Neisseria gonorrhoeae	No	7	Ancestral sequence	0	0	methionine aminopeptidase	51399	52179	781	0	778	3	48.5275	379	99.6159	NODE_333	51801	53299	0	1481	18	1499	100	98.7992	99.9333	99.5997	0.333556	98.7992	1.13409	Neisseria meningitidis	99.5997	0.333556	1.13409	M37453; M38610; M39531; M39766; M40823; M39104; M37452
NEIS2072	NODE_333_51801_53299	urethritis clade	Neisseria gonorrhoeae	No	7	Ancestral sequence	0	0	putative periplasmic protein	52218	52812	595	0	585	10	100	595	98.3193	NODE_333	51801	53299	0	1481	18	1499	100	98.7992	99.9333	99.5997	0.333556	98.7992	1.13409	Neisseria meningitidis	99.5997	0.333556	1.13409	M37453; M38610; M39531; M39766; M40823; M39104; M37452
NEIS2071	NODE_333_51801_53299	urethritis clade	Neisseria gonorrhoeae	No	7	Ancestral sequence	0	0	putative lipoprotein	52876	53485	610	0	605	5	69.6721	425	99.1803	NODE_333	51801	53299	0	1481	18	1499	100	98.7992	99.9333	99.5997	0.333556	98.7992	1.13409	Neisseria meningitidis	99.5997	0.333556	1.13409	M37453; M38610; M39531; M39766; M40823; M39104; M37452
NEIS2062	NODE_333_60192_61007	urethritis clade	Neisseria meningitidis M13265	No	7	Ancestral sequence	0	0		58657	60757	2101	101	1974	26	26.9396	566	98.7	NODE_333	60192	61007	101	686	29	816	87.6225	95.9441	98.1818	98.1818	0	95.9441	2.23776	Neisseria lactamica	95.1049	3.07692	2.23776	M37453; M38610; M39531; M39766; M40823; M39104; M37452
NEIS2061	NODE_333_60192_61007	urethritis clade	Neisseria meningitidis M13265	No	7	Ancestral sequence	0	0	putative nuclease	60839	61619	781	0	778	3	21.767	170	99.6159	NODE_333	60192	61007	101	686	29	816	87.6225	95.9441	98.1818	98.1818	0	95.9441	2.23776	Neisseria lactamica	95.1049	3.07692	2.23776	M37453; M38610; M39531; M39766; M40823; M39104; M37452
NEIS2052	M39845_70022_74775	urethritis clade	Neisseria gonorrhoeae	Yes	1	Ancestral sequence	0	0	thiazole synthase	69992	70781	790	3	743	44	96.2025	760	94.4091	M39845	70022	74775	323	4204	227	4754	93.2057	94.877	99.7292	95.3509	4.37824	94.877	4.85218	Neisseria meningitidis	95.3509	4.37824	4.85218	M39845
NEIS2051	M39845_70022_74775	urethritis clade	Neisseria gonorrhoeae	Yes	1	Ancestral sequence	0	0	hypothetical protein	70994	71189	196	2	187	7	100	196	96.3918	M39845	70022	74775	323	4204	227	4754	93.2057	94.877	99.7292	95.3509	4.37824	94.877	4.85218	Neisseria meningitidis	95.3509	4.37824	4.85218	M39845
NEIS2050	M39845_70022_74775	urethritis clade	Neisseria gonorrhoeae	Yes	1	Ancestral sequence	0	0	thiamin-phosphate pyrophosphorylase	71611	72229	619	0	580	39	100	619	93.6995	M39845	70022	74775	323	4204	227	4754	93.2057	94.877	99.7292	95.3509	4.37824	94.877	4.85218	Neisseria meningitidis	95.3509	4.37824	4.85218	M39845
NEIS2049	M39845_70022_74775	urethritis clade	Neisseria gonorrhoeae	Yes	1	Ancestral sequence	0	0	putative oxidoreductase	72249	73350	1102	0	1041	61	100	1102	94.4646	M39845	70022	74775	323	4204	227	4754	93.2057	94.877	99.7292	95.3509	4.37824	94.877	4.85218	Neisseria meningitidis	95.3509	4.37824	4.85218	M39845
NEIS2048	M39845_70022_74775	urethritis clade	Neisseria gonorrhoeae	Yes	1	Ancestral sequence	0	0	permease	73346	74570	1225	97	1084	44	100	1225	96.0993	M39845	70022	74775	323	4204	227	4754	93.2057	94.877	99.7292	95.3509	4.37824	94.877	4.85218	Neisseria meningitidis	95.3509	4.37824	4.85218	M39845
NEIS2046 (hemk)	NODE_338_77045_79175	urethritis clade	Neisseria gonorrhoeae	Yes	19	Ancestral sequence	0	0	hemk protein	76466	77738	1273	39	1217	17	54.5169	694	98.6224	NODE_338	77045	79175	39	2032	60	2131	98.1699	97.1319	100	97.7533	2.24665	97.1319	2.86807	Neisseria meningitidis	97.7533	2.24665	2.86807	M38555; M38748; M39219; M38753; M38687; M39822; M40328; M40430; M40226; M38575; M38557; M38586; M38573; M38563; M38554; M38551; M38560; M38562; M38576
NEIS2046 (hemk)	NODE_311_77045_79175	urethritis clade	Neisseria gonorrhoeae	Yes	3	Ancestral sequence	0	0	hemk protein	76466	77738	1273	39	1217	17	54.5169	694	98.6224	NODE_311	77045	79175	39	2032	60	2131	98.1699	97.1319	100	97.7533	2.24665	97.1319	2.86807	Neisseria meningitidis	97.7533	2.24665	2.86807	M39062; M40092; M39061
NEIS2046 (hemk)	NODE_304_77045_79175	urethritis clade	Neisseria gonorrhoeae	Yes	2	Ancestral sequence	0	0	hemk protein	76466	77738	1273	39	1217	17	54.5169	694	98.6224	NODE_304	77045	79175	39	2032	60	2131	98.1699	97.1319	100	97.7533	2.24665	97.1319	2.86807	Neisseria meningitidis	97.7533	2.24665	2.86807	M38552; M38550
NEIS2046 (hemk)	NODE_310_77045_79175	urethritis clade	Neisseria gonorrhoeae	Yes	2	Ancestral sequence	0	0	hemk protein	76466	77738	1273	39	1217	17	54.5169	694	98.6224	NODE_310	77045	79175	39	2032	60	2131	98.1699	97.1319	100	97.7533	2.24665	97.1319	2.86807	Neisseria meningitidis	97.7533	2.24665	2.86807	M38566; M38561
NEIS2046 (hemk)	M39845_77596_83582	urethritis clade	Neisseria gonorrhoeae	Yes	1	Ancestral sequence	0	0	hemk protein	76466	77738	1273	39	1229	5	11.2333	143	99.5948	M39845	77596	83582	301	5436	250	5987	94.9724	95.6032	99.9297	96.166	3.76363	95.6032	4.32642	Neisseria polysaccharea	96.1133	3.81639	4.32642	M39845
NEIS2046 (hemk)	M38750_77045_79175	urethritis clade	Neisseria gonorrhoeae	Yes	1	Ancestral sequence	0	0	hemk protein	76466	77738	1273	39	1217	17	54.5169	694	98.6224	M38750	77045	79175	39	2032	60	2131	98.1699	97.1319	100	97.7533	2.24665	97.1319	2.86807	Neisseria meningitidis	97.7533	2.24665	2.86807	M38750
NEIS2046 (hemk)	M39803_76897_78407	urethritis clade	Neisseria meningitidis alpha14	No	1	Ancestral sequence	0	0	hemk protein	76466	77738	1273	39	1220	14	66.143	842	98.8655	M39803	76897	78407	39	1447	25	1511	97.4189	98.3016	100	100	0	98.3016	1.69837	Neisseria sp	98.8451	1.15489	1.69837	M39803
NEIS2046 (hemk)	M38591_77045_79175	urethritis clade	Neisseria gonorrhoeae	Yes	1	Ancestral sequence	0	0	hemk protein	76466	77738	1273	39	1217	17	54.5169	694	98.6224	M38591	77045	79175	39	2032	60	2131	98.1699	97.1319	100	97.7533	2.24665	97.1319	2.86807	Neisseria meningitidis	97.7533	2.24665	2.86807	M38591
NEIS2046 (hemk)	M38752_77045_79175	urethritis clade	Neisseria gonorrhoeae	Yes	1	Ancestral sequence	0	0	hemk protein	76466	77738	1273	39	1217	17	54.5169	694	98.6224	M38752	77045	79175	39	2032	60	2131	98.1699	97.1319	100	97.7533	2.24665	97.1319	2.86807	Neisseria meningitidis	97.7533	2.24665	2.86807	M38752
NEIS2045	NODE_338_77045_79175	urethritis clade	Neisseria gonorrhoeae	Yes	19	Ancestral sequence	0	0	putative integral membrane protein	77823	79212	1390	0	1348	42	97.4101	1354	96.9784	NODE_338	77045	79175	39	2032	60	2131	98.1699	97.1319	100	97.7533	2.24665	97.1319	2.86807	Neisseria meningitidis	97.7533	2.24665	2.86807	M38555; M38748; M39219; M38753; M38687; M39822; M40328; M40430; M40226; M38575; M38557; M38586; M38573; M38563; M38554; M38551; M38560; M38562; M38576
NEIS2045	NODE_311_77045_79175	urethritis clade	Neisseria gonorrhoeae	Yes	3	Ancestral sequence	0	0	putative integral membrane protein	77823	79212	1390	0	1348	42	97.4101	1354	96.9784	NODE_311	77045	79175	39	2032	60	2131	98.1699	97.1319	100	97.7533	2.24665	97.1319	2.86807	Neisseria meningitidis	97.7533	2.24665	2.86807	M39062; M40092; M39061
NEIS2045	NODE_310_77045_79175	urethritis clade	Neisseria gonorrhoeae	Yes	2	Ancestral sequence	0	0	putative integral membrane protein	77823	79212	1390	0	1348	42	97.4101	1354	96.9784	NODE_310	77045	79175	39	2032	60	2131	98.1699	97.1319	100	97.7533	2.24665	97.1319	2.86807	Neisseria meningitidis	97.7533	2.24665	2.86807	M38566; M38561
NEIS2045	NODE_304_77045_79175	urethritis clade	Neisseria gonorrhoeae	Yes	2	Ancestral sequence	0	0	putative integral membrane protein	77823	79212	1390	0	1348	42	97.4101	1354	96.9784	NODE_304	77045	79175	39	2032	60	2131	98.1699	97.1319	100	97.7533	2.24665	97.1319	2.86807	Neisseria meningitidis	97.7533	2.24665	2.86807	M38552; M38550
NEIS2045	M38750_77045_79175	urethritis clade	Neisseria gonorrhoeae	Yes	1	Ancestral sequence	0	0	putative integral membrane protein	77823	79212	1390	0	1348	42	97.4101	1354	96.9784	M38750	77045	79175	39	2032	60	2131	98.1699	97.1319	100	97.7533	2.24665	97.1319	2.86807	Neisseria meningitidis	97.7533	2.24665	2.86807	M38750
NEIS2045	M39803_76897_78407	urethritis clade	Neisseria meningitidis alpha14	No	1	Ancestral sequence	0	0	putative integral membrane protein	77823	79212	1390	0	1380	10	42.1583	586	99.2806	M39803	76897	78407	39	1447	25	1511	97.4189	98.3016	100	100	0	98.3016	1.69837	Neisseria sp	98.8451	1.15489	1.69837	M39803
NEIS2045	M38591_77045_79175	urethritis clade	Neisseria gonorrhoeae	Yes	1	Ancestral sequence	0	0	putative integral membrane protein	77823	79212	1390	0	1348	42	97.4101	1354	96.9784	M38591	77045	79175	39	2032	60	2131	98.1699	97.1319	100	97.7533	2.24665	97.1319	2.86807	Neisseria meningitidis	97.7533	2.24665	2.86807	M38591
NEIS2045	M38752_77045_79175	urethritis clade	Neisseria gonorrhoeae	Yes	1	Ancestral sequence	0	0	putative integral membrane protein	77823	79212	1390	0	1348	42	97.4101	1354	96.9784	M38752	77045	79175	39	2032	60	2131	98.1699	97.1319	100	97.7533	2.24665	97.1319	2.86807	Neisseria meningitidis	97.7533	2.24665	2.86807	M38752
NEIS2045	M39845_77596_83582	urethritis clade	Neisseria gonorrhoeae	Yes	1	Ancestral sequence	0	0	putative integral membrane protein	77823	79212	1390	0	1348	42	100	1390	96.9784	M39845	77596	83582	301	5436	250	5987	94.9724	95.6032	99.9297	96.166	3.76363	95.6032	4.32642	Neisseria polysaccharea	96.1133	3.81639	4.32642	M39845
NEIS2044	M39845_77596_83582	urethritis clade	Neisseria gonorrhoeae	Yes	1	Ancestral sequence	0	0	hypothetical protein	79212	79437	226	0	215	11	100	226	95.1327	M39845	77596	83582	301	5436	250	5987	94.9724	95.6032	99.9297	96.166	3.76363	95.6032	4.32642	Neisseria polysaccharea	96.1133	3.81639	4.32642	M39845
NEIS2043	M39845_77596_83582	urethritis clade	Neisseria gonorrhoeae	Yes	1	Ancestral sequence	0	0	ThiF protein	80124	81072	949	0	904	45	100	949	95.2582	M39845	77596	83582	301	5436	250	5987	94.9724	95.6032	99.9297	96.166	3.76363	95.6032	4.32642	Neisseria polysaccharea	96.1133	3.81639	4.32642	M39845
NEIS2042	M39845_77596_83582	urethritis clade	Neisseria gonorrhoeae	Yes	1	Ancestral sequence	0	0	phosphoenolpyruvate carboxylase	81060	83763	2704	0	2578	126	93.3432	2524	95.3402	M39845	77596	83582	301	5436	250	5987	94.9724	95.6032	99.9297	96.166	3.76363	95.6032	4.32642	Neisseria polysaccharea	96.1133	3.81639	4.32642	M39845
NEIS2030	NODE_424_93411_95463	Root to M21273	Neisseria meningitidis M01-240355	No	212	Ancestral sequence	0	0	putative periplasmic protein	92049	93840	1792	70	1705	17	23.9955	430	99.0128	NODE_424	93411	95463	122	1868	63	2053	94.0575	96.7374	100	100	0	96.7374	3.26256				3.26256	M17660; M17658; M17582; M17596; M17583; M17659; M16917; M17574; M37945; M37450; M39103; M38612; M38609; M38615; M40822; M40824; M39174; M39534; M40827; M40825; M40317; M40820; M40280; M38333; M40826; M38614; M38896; M38903; M38905; M40273; M40268; M40269; M38910; M40281; M38908; M39849; M29031; M40417; M38745; M40416; M40421; M39069; M38859; M38862; M37428; M38907; M27423; M25917; M29040; M38861;…
NEIS2029	NODE_424_93411_95463	Root to M21273	Neisseria meningitidis M01-240355	No	212	Ancestral sequence	0	0	putative hydrolase	93907	94573	667	0	646	21	100	667	96.8516	NODE_424	93411	95463	122	1868	63	2053	94.0575	96.7374	100	100	0	96.7374	3.26256				3.26256	M17660; M17658; M17582; M17596; M17583; M17659; M16917; M17574; M37945; M37450; M39103; M38612; M38609; M38615; M40822; M40824; M39174; M39534; M40827; M40825; M40317; M40820; M40280; M38333; M40826; M38614; M38896; M38903; M38905; M40273; M40268; M40269; M38910; M40281; M38908; M39849; M29031; M40417; M38745; M40416; M40421; M39069; M38859; M38862; M37428; M38907; M27423; M25917; M29040; M38861;…
NEIS2028	NODE_424_93411_95463	Root to M21273	Neisseria meningitidis M01-240355	No	212	Ancestral sequence	0	0	DNA ligase	94631	95456	826	40	766	20	100	826	97.4555	NODE_424	93411	95463	122	1868	63	2053	94.0575	96.7374	100	100	0	96.7374	3.26256				3.26256	M17660; M17658; M17582; M17596; M17583; M17659; M16917; M17574; M37945; M37450; M39103; M38612; M38609; M38615; M40822; M40824; M39174; M39534; M40827; M40825; M40317; M40820; M40280; M38333; M40826; M38614; M38896; M38903; M38905; M40273; M40268; M40269; M38910; M40281; M38908; M39849; M29031; M40417; M38745; M40416; M40421; M39069; M38859; M38862; M37428; M38907; M27423; M25917; M29040; M38861;…
NEIS2027	NODE_424_95955_96524	Root to M21273	Neisseria meningitidis M01-240355	No	212	Ancestral sequence	0	0	hypoxanthine-guanine phosphoribosyltransferase	95524	96088	565	0	563	2	23.7168	134	99.646	NODE_424	95955	96524	0	555	15	570	100	97.3684	100	100	0	97.3684	2.63158				2.63158	M17660; M17658; M17582; M17596; M17583; M17659; M16917; M17574; M37945; M37450; M39103; M38612; M38609; M38615; M40822; M40824; M39174; M39534; M40827; M40825; M40317; M40820; M40280; M38333; M40826; M38614; M38896; M38903; M38905; M40273; M40268; M40269; M38910; M40281; M38908; M39849; M29031; M40417; M38745; M40416; M40421; M39069; M38859; M38862; M37428; M38907; M27423; M25917; M29040; M38861;…
NEIS2026	NODE_424_95955_96524	Root to M21273	Neisseria meningitidis M01-240355	No	212	Ancestral sequence	0	0	sugar transport PTS system IIA component	96168	96606	439	0	429	10	81.549	358	97.7221	NODE_424	95955	96524	0	555	15	570	100	97.3684	100	100	0	97.3684	2.63158				2.63158	M17660; M17658; M17582; M17596; M17583; M17659; M16917; M17574; M37945; M37450; M39103; M38612; M38609; M38615; M40822; M40824; M39174; M39534; M40827; M40825; M40317; M40820; M40280; M38333; M40826; M38614; M38896; M38903; M38905; M40273; M40268; M40269; M38910; M40281; M38908; M39849; M29031; M40417; M38745; M40416; M40421; M39069; M38859; M38862; M37428; M38907; M27423; M25917; M29040; M38861;…
NEIS2023	NODE_424_99995_102240	Root to M21273	Neisseria meningitidis G2136	No	212	Ancestral sequence	0	0	ABC-transport system ATP-binding protein	99992	100931	940	30	871	39	99.6809	937	95.7143	NODE_424	99995	102240	83	2086	77	2246	96.3045	96.4401	99.9075	99.9075	0	96.4401	3.46741	Neisseria sp	98.5206	1.38696	3.46741	M17660; M17658; M17582; M17596; M17583; M17659; M16917; M17574; M37945; M37450; M39103; M38612; M38609; M38615; M40822; M40824; M39174; M39534; M40827; M40825; M40317; M40820; M40280; M38333; M40826; M38614; M38896; M38903; M38905; M40273; M40268; M40269; M38910; M40281; M38908; M39849; M29031; M40417; M38745; M40416; M40421; M39069; M38859; M38862; M37428; M38907; M27423; M25917; M29040; M38861;…
NEIS2022	NODE_424_99995_102240	Root to M21273	Neisseria meningitidis G2136	No	212	Ancestral sequence	0	0	hypothetical protein	100939	101815	877	39	805	33	100	877	96.0621	NODE_424	99995	102240	83	2086	77	2246	96.3045	96.4401	99.9075	99.9075	0	96.4401	3.46741	Neisseria sp	98.5206	1.38696	3.46741	M17660; M17658; M17582; M17596; M17583; M17659; M16917; M17574; M37945; M37450; M39103; M38612; M38609; M38615; M40822; M40824; M39174; M39534; M40827; M40825; M40317; M40820; M40280; M38333; M40826; M38614; M38896; M38903; M38905; M40273; M40268; M40269; M38910; M40281; M38908; M39849; M29031; M40417; M38745; M40416; M40421; M39069; M38859; M38862; M37428; M38907; M27423; M25917; M29040; M38861;…
NEIS2022	M38855_101097_101110	urethritis clade		No	1	NODE_424	1	0	hypothetical protein	100939	101815	877	39	833	5	1.71038	15	99.4033	M38855	101097	101110	0	9	5	14		64.2857									-64.2857	M38855
NEIS2011 (lgtG)	NODE_424_112707_113147	Root to M21273	Neisseria meningitidis G2136	No	212	Ancestral sequence	0	0	O-3 linked glucosyltransferase	112953	114005	1053	87	962	4	18.6135	196	99.5859	NODE_424	112707	113147	253	182	6	441	42.6304	96.8085	100	100	0	77.1277	22.8723				3.19149	M17660; M17658; M17582; M17596; M17583; M17659; M16917; M17574; M37945; M37450; M39103; M38612; M38609; M38615; M40822; M40824; M39174; M39534; M40827; M40825; M40317; M40820; M40280; M38333; M40826; M38614; M38896; M38903; M38905; M40273; M40268; M40269; M38910; M40281; M38908; M39849; M29031; M40417; M38745; M40416; M40421; M39069; M38859; M38862; M37428; M38907; M27423; M25917; M29040; M38861;…
NEIS2011 (lgtG)	NODE_253_113016_113106	urethritis clade	Neisseria gonorrhoeae	Yes	2	NODE_424	1	0	O-3 linked glucosyltransferase	112953	114005	1053	87	960	6	8.73694	92	99.3789	NODE_253	113016	113106	0	85	6	91	100	93.4066	100		100	94.5055	5.49451				6.59341	M38905; M40273
NEIS2011 (lgtG)	NODE_387_113016_116487	urethritis clade	Neisseria meningitidis NM2795	No	2	NODE_424	1	0	O-3 linked glucosyltransferase	112953	114005	1053	87	932	34	94.0171	990	96.4803	NODE_387	113016	116487	96	3239	137	3472	97.235	95.9419	96.1789	96.1789	0	96.1493	0.0296209				0.236967	M29040; M38861
NEIS2010	NODE_424_114121_117142	Root to M21273	Neisseria meningitidis LNP27256	No	212	Ancestral sequence	0	0	amino-acid transport protein	114062	115304	1243	1	1189	53	95.2534	1184	95.7327	NODE_424	114121	117142	16	2909	97	3022	99.4705	96.7731	100	100	0	96.7731	3.22688				3.22688	M17660; M17658; M17582; M17596; M17583; M17659; M16917; M17574; M37945; M37450; M39103; M38612; M38609; M38615; M40822; M40824; M39174; M39534; M40827; M40825; M40317; M40820; M40280; M38333; M40826; M38614; M38896; M38903; M38905; M40273; M40268; M40269; M38910; M40281; M38908; M39849; M29031; M40417; M38745; M40416; M40421; M39069; M38859; M38862; M37428; M38907; M27423; M25917; M29040; M38861;…
NEIS2010	NODE_387_113016_116487	urethritis clade	Neisseria meningitidis NM2795	No	2	NODE_424	1	0	amino-acid transport protein	114062	115304	1243	1	1166	76	100	1243	93.8808	NODE_387	113016	116487	96	3239	137	3472	97.235	95.9419	96.1789	96.1789	0	96.1493	0.0296209				0.236967	M29040; M38861
NEIS2009	NODE_424_114121_117142	Root to M21273	Neisseria meningitidis LNP27256	No	212	Ancestral sequence	0	0	3-demethylubiquinone-9 3-methyltransferase	115435	116185	751	1	727	23	100	751	96.9333	NODE_424	114121	117142	16	2909	97	3022	99.4705	96.7731	100	100	0	96.7731	3.22688				3.22688	M17660; M17658; M17582; M17596; M17583; M17659; M16917; M17574; M37945; M37450; M39103; M38612; M38609; M38615; M40822; M40824; M39174; M39534; M40827; M40825; M40317; M40820; M40280; M38333; M40826; M38614; M38896; M38903; M38905; M40273; M40268; M40269; M38910; M40281; M38908; M39849; M29031; M40417; M38745; M40416; M40421; M39069; M38859; M38862; M37428; M38907; M27423; M25917; M29040; M38861;…
NEIS2009	NODE_387_113016_116487	urethritis clade	Neisseria meningitidis NM2795	No	2	NODE_424	1	0	3-demethylubiquinone-9 3-methyltransferase	115435	116185	751	1	729	21	100	751	97.2	NODE_387	113016	116487	96	3239	137	3472	97.235	95.9419	96.1789	96.1789	0	96.1493	0.0296209				0.236967	M29040; M38861
NEIS2008	NODE_424_114121_117142	Root to M21273	Neisseria meningitidis LNP27256	No	212	Ancestral sequence	0	0	homoserine kinase	116221	117139	919	1	902	16	100	919	98.2571	NODE_424	114121	117142	16	2909	97	3022	99.4705	96.7731	100	100	0	96.7731	3.22688				3.22688	M17660; M17658; M17582; M17596; M17583; M17659; M16917; M17574; M37945; M37450; M39103; M38612; M38609; M38615; M40822; M40824; M39174; M39534; M40827; M40825; M40317; M40820; M40280; M38333; M40826; M38614; M38896; M38903; M38905; M40273; M40268; M40269; M38910; M40281; M38908; M39849; M29031; M40417; M38745; M40416; M40421; M39069; M38859; M38862; M37428; M38907; M27423; M25917; M29040; M38861;…
NEIS2008	NODE_387_113016_116487	urethritis clade	Neisseria meningitidis NM2795	No	2	NODE_424	1	0	homoserine kinase	116221	117139	919	1	916	2	29.1621	268	99.7821	NODE_387	113016	116487	96	3239	137	3472	97.235	95.9419	96.1789	96.1789	0	96.1493	0.0296209				0.236967	M29040; M38861
NEIS2005	NODE_424_120269_123469	Root to M21273	Neisseria meningitidis LNP27256	No	212	Ancestral sequence	0	0	putative permease	119653	121246	1594	1	1561	32	61.3551	978	97.9912	NODE_424	120269	123469	1	3129	71	3201	99.9688	97.7812	100	100	0	97.7812	2.21875	Neisseria sp	98.125	1.875	2.21875	M17660; M17658; M17582; M17596; M17583; M17659; M16917; M17574; M37945; M37450; M39103; M38612; M38609; M38615; M40822; M40824; M39174; M39534; M40827; M40825; M40317; M40820; M40280; M38333; M40826; M38614; M38896; M38903; M38905; M40273; M40268; M40269; M38910; M40281; M38908; M39849; M29031; M40417; M38745; M40416; M40421; M39069; M38859; M38862; M37428; M38907; M27423; M25917; M29040; M38861;…
NEIS2004	NODE_424_120269_123469	Root to M21273	Neisseria meningitidis LNP27256	No	212	Ancestral sequence	0	0	hypothetical protein	121274	121874	601	0	598	3	100	601	99.5008	NODE_424	120269	123469	1	3129	71	3201	99.9688	97.7812	100	100	0	97.7812	2.21875	Neisseria sp	98.125	1.875	2.21875	M17660; M17658; M17582; M17596; M17583; M17659; M16917; M17574; M37945; M37450; M39103; M38612; M38609; M38615; M40822; M40824; M39174; M39534; M40827; M40825; M40317; M40820; M40280; M38333; M40826; M38614; M38896; M38903; M38905; M40273; M40268; M40269; M38910; M40281; M38908; M39849; M29031; M40417; M38745; M40416; M40421; M39069; M38859; M38862; M37428; M38907; M27423; M25917; M29040; M38861;…
NEIS2003	NODE_424_120269_123469	Root to M21273	Neisseria meningitidis LNP27256	No	212	Ancestral sequence	0	0	Probable nicotinate-nucleotide adenylyltransferase EC=2.7.7.18	121870	122464	595	0	591	4	100	595	99.3277	NODE_424	120269	123469	1	3129	71	3201	99.9688	97.7812	100	100	0	97.7812	2.21875	Neisseria sp	98.125	1.875	2.21875	M17660; M17658; M17582; M17596; M17583; M17659; M16917; M17574; M37945; M37450; M39103; M38612; M38609; M38615; M40822; M40824; M39174; M39534; M40827; M40825; M40317; M40820; M40280; M38333; M40826; M38614; M38896; M38903; M38905; M40273; M40268; M40269; M38910; M40281; M38908; M39849; M29031; M40417; M38745; M40416; M40421; M39069; M38859; M38862; M37428; M38907; M27423; M25917; M29040; M38861;…
NEIS2002	NODE_424_120269_123469	Root to M21273	Neisseria meningitidis LNP27256	No	212	Ancestral sequence	0	0	hypothetical protein	122522	122909	388	0	383	5	100	388	98.7113	NODE_424	120269	123469	1	3129	71	3201	99.9688	97.7812	100	100	0	97.7812	2.21875	Neisseria sp	98.125	1.875	2.21875	M17660; M17658; M17582; M17596; M17583; M17659; M16917; M17574; M37945; M37450; M39103; M38612; M38609; M38615; M40822; M40824; M39174; M39534; M40827; M40825; M40317; M40820; M40280; M38333; M40826; M38614; M38896; M38903; M38905; M40273; M40268; M40269; M38910; M40281; M38908; M39849; M29031; M40417; M38745; M40416; M40421; M39069; M38859; M38862; M37428; M38907; M27423; M25917; M29040; M38861;…
NEIS2001	NODE_424_120269_123469	Root to M21273	Neisseria meningitidis LNP27256	No	212	Ancestral sequence	0	0	rRNA large subunit methyltransferase	122962	123433	472	0	451	21	100	472	95.5508	NODE_424	120269	123469	1	3129	71	3201	99.9688	97.7812	100	100	0	97.7812	2.21875	Neisseria sp	98.125	1.875	2.21875	M17660; M17658; M17582; M17596; M17583; M17659; M16917; M17574; M37945; M37450; M39103; M38612; M38609; M38615; M40822; M40824; M39174; M39534; M40827; M40825; M40317; M40820; M40280; M38333; M40826; M38614; M38896; M38903; M38905; M40273; M40268; M40269; M38910; M40281; M38908; M39849; M29031; M40417; M38745; M40416; M40421; M39069; M38859; M38862; M37428; M38907; M27423; M25917; M29040; M38861;…
NEIS1999	NODE_424_124017_124027	Root to M21273		No	212	Ancestral sequence	0	0	putative integral membrane protein	123928	124612	685	0	681	4	1.75182	12	99.4161	NODE_424	124017	124027	0	8	3	11		72.7273									-72.7273	M17660; M17658; M17582; M17596; M17583; M17659; M16917; M17574; M37945; M37450; M39103; M38612; M38609; M38615; M40822; M40824; M39174; M39534; M40827; M40825; M40317; M40820; M40280; M38333; M40826; M38614; M38896; M38903; M38905; M40273; M40268; M40269; M38910; M40281; M38908; M39849; M29031; M40417; M38745; M40416; M40421; M39069; M38859; M38862; M37428; M38907; M27423; M25917; M29040; M38861;…
NEIS1999	NODE_424_124514_125761	Root to M21273	Neisseria meningitidis NM133	No	212	Ancestral sequence	0	0	putative integral membrane protein	123928	124612	685	0	681	4	14.4526	99	99.4161	NODE_424	124514	125761	0	1235	13	1248	100	98.9583	100	100	0	98.9583	1.04167				1.04167	M17660; M17658; M17582; M17596; M17583; M17659; M16917; M17574; M37945; M37450; M39103; M38612; M38609; M38615; M40822; M40824; M39174; M39534; M40827; M40825; M40317; M40820; M40280; M38333; M40826; M38614; M38896; M38903; M38905; M40273; M40268; M40269; M38910; M40281; M38908; M39849; M29031; M40417; M38745; M40416; M40421; M39069; M38859; M38862; M37428; M38907; M27423; M25917; M29040; M38861;…
NEIS1998	NODE_424_124514_125761	Root to M21273	Neisseria meningitidis NM133	No	212	Ancestral sequence	0	0	phosphopantetheine adenylyltransferase	124735	125248	514	0	511	3	100	514	99.4163	NODE_424	124514	125761	0	1235	13	1248	100	98.9583	100	100	0	98.9583	1.04167				1.04167	M17660; M17658; M17582; M17596; M17583; M17659; M16917; M17574; M37945; M37450; M39103; M38612; M38609; M38615; M40822; M40824; M39174; M39534; M40827; M40825; M40317; M40820; M40280; M38333; M40826; M38614; M38896; M38903; M38905; M40273; M40268; M40269; M38910; M40281; M38908; M39849; M29031; M40417; M38745; M40416; M40421; M39069; M38859; M38862; M37428; M38907; M27423; M25917; M29040; M38861;…
NEIS1997	NODE_424_124514_125761	Root to M21273	Neisseria meningitidis NM133	No	212	Ancestral sequence	0	0	psedouridine synthase	125222	125933	712	0	705	7	75.9831	541	99.0169	NODE_424	124514	125761	0	1235	13	1248	100	98.9583	100	100	0	98.9583	1.04167				1.04167	M17660; M17658; M17582; M17596; M17583; M17659; M16917; M17574; M37945; M37450; M39103; M38612; M38609; M38615; M40822; M40824; M39174; M39534; M40827; M40825; M40317; M40820; M40280; M38333; M40826; M38614; M38896; M38903; M38905; M40273; M40268; M40269; M38910; M40281; M38908; M39849; M29031; M40417; M38745; M40416; M40421; M39069; M38859; M38862; M37428; M38907; M27423; M25917; M29040; M38861;…
NEIS1991	M40419_136786_136966	urethritis clade	Neisseria gonorrhoeae	Yes	1	Ancestral sequence	0	0	hypothetical protein	136310	137993	1684	0	1673	11	10.8076	182	99.3468	M40419	136786	136966	0	170	11	181	100	93.9227	100		100	93.9227	6.07735				6.07735	M40419
NEIS1987	NODE_424_140108_142697	Root to M21273	Neisseria meningitidis	No	212	Ancestral sequence	0	0	putative DNA helicase	138441	141567	3127	69	2986	72	46.6901	1460	97.6455	NODE_424	140108	142697	70	2413	107	2590	97.2973	95.754	99.9206	99.9206	0	95.754	4.16667				4.16667	M17660; M17658; M17582; M17596; M17583; M17659; M16917; M17574; M37945; M37450; M39103; M38612; M38609; M38615; M40822; M40824; M39174; M39534; M40827; M40825; M40317; M40820; M40280; M38333; M40826; M38614; M38896; M38903; M38905; M40273; M40268; M40269; M38910; M40281; M38908; M39849; M29031; M40417; M38745; M40416; M40421; M39069; M38859; M38862; M37428; M38907; M27423; M25917; M29040; M38861;…
NEIS1987	NODE_333_140775_140883	urethritis clade	Neisseria meningitidis H44/76	No	7	NODE_424	1	0	putative DNA helicase	138441	141567	3127	69	3055	3	3.51775	110	99.9019	NODE_333	140775	140883	0	106	3	109	100	97.2477	100	100	0	96.3303	3.66972	Neisseria macacae	98.1651	1.83486	2.75229	M37453; M38610; M39531; M39766; M40823; M39104; M37452
NEIS1987	M38919_140643_140691	urethritis clade	Neisseria meningitidis G2136	No	1	NODE_424	1	0	putative DNA helicase	138441	141567	3127	69	3053	5	1.59898	50	99.8365	M38919	140643	140691	0	44	5	49	100	89.7959	100	100	0	100	0	Neisseria sp	100	0	10.2041	M38919
NEIS1986 (lpt3)	NODE_424_140108_142697	Root to M21273	Neisseria meningitidis	No	212	Ancestral sequence	0	0	LOS O-3 PEA transferase	141632	143207	1576	1	1540	35	67.703	1067	97.7778	NODE_424	140108	142697	70	2413	107	2590	97.2973	95.754	99.9206	99.9206	0	95.754	4.16667				4.16667	M17660; M17658; M17582; M17596; M17583; M17659; M16917; M17574; M37945; M37450; M39103; M38612; M38609; M38615; M40822; M40824; M39174; M39534; M40827; M40825; M40317; M40820; M40280; M38333; M40826; M38614; M38896; M38903; M38905; M40273; M40268; M40269; M38910; M40281; M38908; M39849; M29031; M40417; M38745; M40416; M40421; M39069; M38859; M38862; M37428; M38907; M27423; M25917; M29040; M38861;…
NEIS1977	M39803_152001_153239	urethritis clade	Neisseria gonorrhoeae NCCP11945	Yes	1	Ancestral sequence	0	0	Hsp33-like chaperonin	151276	152278	1003	0	988	15	27.7168	278	98.5045	M39803	152001	153239	0	1177	62	1239	100	94.996	99.6772	95.7224	3.9548	94.996	4.68119	Neisseria meningitidis	95.7224	3.9548	4.68119	M39803
NEIS1976	M39803_152001_153239	urethritis clade	Neisseria gonorrhoeae NCCP11945	Yes	1	Ancestral sequence	0	0	putative magnesium transporter	152363	153818	1456	0	1417	39	60.3022	878	97.3214	M39803	152001	153239	0	1177	62	1239	100	94.996	99.6772	95.7224	3.9548	94.996	4.68119	Neisseria meningitidis	95.7224	3.9548	4.68119	M39803
NEIS1966	NODE_255_168552_170288	urethritis clade	Neisseria gonorrhoeae GC1-182	Yes	2	Ancestral sequence	0	0	putative inner membrane transport protein	168048	169023	976	0	949	27	48.3607	472	97.2336	NODE_255	168552	170288	61	1554	122	1737	96.4882	92.7208	100	96.5394	3.46062	92.7208	7.27924	Neisseria meningitidis	96.5394	3.46062	7.27924	M40103; M38856
NEIS1966	M40829_168432_174083	urethritis clade	Neisseria meningitidis	No	1	Ancestral sequence	0	0	putative inner membrane transport protein	168048	169023	976	0	949	27	60.6557	592	97.2336	M40829	168432	174083	249	5141	262	5652	95.5945	95.1508	95.8542	95.8542	0	95.0583	0.795854	Neisseria lactamica	94.6696	1.18453	0.703313	M40829
NEIS1966	M37945_168552_168981	urethritis clade	Neisseria sp. HMSC056A04	Yes	1	Ancestral sequence	0	0	putative inner membrane transport protein	168048	169023	976	0	963	13	44.1598	431	98.668	M37945	168552	168981	0	417	13	430	100	96.9767	100	98.1395	1.86047	96.9767	3.02326	Neisseria flavescens	98.6047	1.39535	3.02326	M37945
NEIS1965	NODE_255_168552_170288	urethritis clade	Neisseria gonorrhoeae GC1-182	Yes	2	Ancestral sequence	0	0	putative inner membrane transport protein	169012	169846	835	61	704	70	100	835	90.9561	NODE_255	168552	170288	61	1554	122	1737	96.4882	92.7208	100	96.5394	3.46062	92.7208	7.27924	Neisseria meningitidis	96.5394	3.46062	7.27924	M40103; M38856
NEIS1965	M40829_168432_174083	urethritis clade	Neisseria meningitidis	No	1	Ancestral sequence	0	0	putative inner membrane transport protein	169012	169846	835	61	716	58	100	835	92.5065	M40829	168432	174083	249	5141	262	5652	95.5945	95.1508	95.8542	95.8542	0	95.0583	0.795854	Neisseria lactamica	94.6696	1.18453	0.703313	M40829
NEIS1964	NODE_255_168552_170288	urethritis clade	Neisseria gonorrhoeae GC1-182	Yes	2	Ancestral sequence	0	0	putative membrane transport solute-binding protein	170144	171159	1016	0	1002	14	14.3701	146	98.622	NODE_255	168552	170288	61	1554	122	1737	96.4882	92.7208	100	96.5394	3.46062	92.7208	7.27924	Neisseria meningitidis	96.5394	3.46062	7.27924	M40103; M38856
NEIS1964	M40829_168432_174083	urethritis clade	Neisseria meningitidis	No	1	Ancestral sequence	0	0	putative membrane transport solute-binding protein	170144	171159	1016	0	969	47	100	1016	95.374	M40829	168432	174083	249	5141	262	5652	95.5945	95.1508	95.8542	95.8542	0	95.0583	0.795854	Neisseria lactamica	94.6696	1.18453	0.703313	M40829
NEIS1963 (fetA)	NODE_255_172942_174113	urethritis clade	Neisseria gonorrhoeae	Yes	2	Ancestral sequence	0	0	enterobactin receptor FetA	171808	173971	2164	133	2006	25	47.597	1030	98.7691	NODE_255	172942	174113	18	1126	28	1172	98.4642	97.5737	99.8267	97.5737	2.25303	97.5737	2.25303	Neisseria meningitidis	97.5737	2.25303	2.25303	M40103; M38856
NEIS1963 (fetA)	M38333_173908_174191	urethritis clade	Neisseria gonorrhoeae	Yes	1	Ancestral sequence	0	0	enterobactin receptor FetA	171808	173971	2164	133	2024	7	2.95749	64	99.6553	M38333	173908	174191	14	256	14	284	95.0704	94.8148	100	96.2963	3.7037	94.8148	5.18519	Neisseria meningitidis	96.2963	3.7037	5.18519	M38333
NEIS1963 (fetA)	M40829_168432_174083	urethritis clade	Neisseria meningitidis	No	1	Ancestral sequence	0	0	enterobactin receptor FetA	171808	173971	2164	133	1924	107	100	2164	94.7317	M40829	168432	174083	249	5141	262	5652	95.5945	95.1508	95.8542	95.8542	0	95.0583	0.795854	Neisseria lactamica	94.6696	1.18453	0.703313	M40829
NEIP1963	NODE_255_172942_174113	urethritis clade	Neisseria gonorrhoeae	Yes	2	Ancestral sequence	0	0	Iron-regulated outer membrane protein FrpB	171811	173971	2161	133	2003	25	47.6631	1030	98.7673	NODE_255	172942	174113	18	1126	28	1172	98.4642	97.5737	99.8267	97.5737	2.25303	97.5737	2.25303	Neisseria meningitidis	97.5737	2.25303	2.25303	M40103; M38856
NEIP1963	M38333_173908_174191	urethritis clade	Neisseria gonorrhoeae	Yes	1	Ancestral sequence	0	0	Iron-regulated outer membrane protein FrpB	171811	173971	2161	133	2021	7	2.96159	64	99.6548	M38333	173908	174191	14	256	14	284	95.0704	94.8148	100	96.2963	3.7037	94.8148	5.18519	Neisseria meningitidis	96.2963	3.7037	5.18519	M38333
NEIP1963	M40829_168432_174083	urethritis clade	Neisseria meningitidis	No	1	Ancestral sequence	0	0	Iron-regulated outer membrane protein FrpB	171811	173971	2161	133	1921	107	100	2161	94.7239	M40829	168432	174083	249	5141	262	5652	95.5945	95.1508	95.8542	95.8542	0	95.0583	0.795854	Neisseria lactamica	94.6696	1.18453	0.703313	M40829
FetA_VR	M40829_168432_174083	urethritis clade	Neisseria meningitidis	No	1	Ancestral sequence	0	0		172732	172849	118	117	1	0	100	118	100	M40829	168432	174083	249	5141	262	5652	95.5945	95.1508	95.8542	95.8542	0	95.0583	0.795854	Neisseria lactamica	94.6696	1.18453	0.703313	M40829
NEIS1958	M40039_183217_185931	urethritis clade	Neisseria meningitidis alpha14	No	1	Ancestral sequence	0	0	hypothetical protein	182738	183461	724	0	720	4	33.8398	245	99.4475	M40039	183217	185931	476	2188	51	2715	82.4678	97.7222	99.0621	99.0621	0	97.4542	1.60786				1.33988	M40039
NEIS1957	M38862_184581_187014	urethritis clade	Neisseria meningitidis	No	1	Ancestral sequence	0	0	DNA polymerase I	184806	187599	2794	4	2714	76	79.0981	2210	97.276	M38862	184581	187014	4	2351	79	2434	99.8357	96.749	99.0123	99.0123	0	96.749	2.26337				2.26337	M38862
NEIS1957	M40039_183217_185931	urethritis clade	Neisseria meningitidis alpha14	No	1	Ancestral sequence	0	0	DNA polymerase I	184806	187599	2794	4	2747	43	40.3364	1127	98.4588	M40039	183217	185931	476	2188	51	2715	82.4678	97.7222	99.0621	99.0621	0	97.4542	1.60786				1.33988	M40039
NEIS1957	M39845_185012_191598	urethritis clade	Neisseria meningitidis M01-240355	No	1	Ancestral sequence	0	0	DNA polymerase I	184806	187599	2794	4	2660	130	92.6271	2588	95.3405	M39845	185012	191598	3	6239	345	6587	99.9545	94.76	94.8208	94.8208	0	94.76	0.0607533				0.0607533	M39845
NEIS1956	M39845_185012_191598	urethritis clade	Neisseria meningitidis M01-240355	No	1	Ancestral sequence	0	0	S-ribosylhomocysteinase	187744	188251	508	0	465	43	100	508	91.5354	M39845	185012	191598	3	6239	345	6587	99.9545	94.76	94.8208	94.8208	0	94.76	0.0607533				0.0607533	M39845
NEIS1955	M39845_185012_191598	urethritis clade	Neisseria meningitidis M01-240355	No	1	Ancestral sequence	0	0	hypothetical protein	188272	188692	421	0	407	14	100	421	96.6746	M39845	185012	191598	3	6239	345	6587	99.9545	94.76	94.8208	94.8208	0	94.76	0.0607533				0.0607533	M39845
NEIS1954	M39845_185012_191598	urethritis clade	Neisseria meningitidis M01-240355	No	1	Ancestral sequence	0	0	frataxin-like protein	188722	189046	325	0	317	8	100	325	97.5385	M39845	185012	191598	3	6239	345	6587	99.9545	94.76	94.8208	94.8208	0	94.76	0.0607533				0.0607533	M39845
NEIS1953	M39845_185012_191598	urethritis clade	Neisseria meningitidis M01-240355	No	1	Ancestral sequence	0	0	putative lipoprotein	189116	189287	172	0	165	7	100	172	95.9302	M39845	185012	191598	3	6239	345	6587	99.9545	94.76	94.8208	94.8208	0	94.76	0.0607533				0.0607533	M39845
NEIS1952	M39845_185012_191598	urethritis clade	Neisseria meningitidis M01-240355	No	1	Ancestral sequence	0	0	diaminopimelate decarboxylase	189297	190518	1222	1	1137	84	100	1222	93.1204	M39845	185012	191598	3	6239	345	6587	99.9545	94.76	94.8208	94.8208	0	94.76	0.0607533				0.0607533	M39845
NEIS1951	M39845_185012_191598	urethritis clade	Neisseria meningitidis M01-240355	No	1	Ancestral sequence	0	0	putative sodium-dependent inner membrane transport protein	190666	192298	1633	0	1596	37	57.1953	934	97.7342	M39845	185012	191598	3	6239	345	6587	99.9545	94.76	94.8208	94.8208	0	94.76	0.0607533				0.0607533	M39845
NEIS1947 (hpuB)	NODE_338_196049_199246	urethritis clade	Neisseria gonorrhoeae	Yes	19	Ancestral sequence	0	0	haemoglobin-haptoglobin utilisation protein	195902	198335	2434	45	2338	51	93.9606	2287	97.8652	NODE_338	196049	199246	206	2908	84	3198	93.5585	97.1925	99.8997	97.1925	2.70722	97.1925	2.70722	Neisseria meningitidis	97.1925	2.70722	2.70722	M38555; M38748; M39219; M38753; M38687; M39822; M40328; M40430; M40226; M38575; M38557; M38586; M38573; M38563; M38554; M38551; M38560; M38562; M38576
NEIS1947 (hpuB)	NODE_310_196049_199246	urethritis clade	Neisseria gonorrhoeae	Yes	2	Ancestral sequence	0	0	haemoglobin-haptoglobin utilisation protein	195902	198335	2434	45	2339	50	93.9606	2287	97.9071	NODE_310	196049	199246	206	2909	83	3198	93.5585	97.2259	99.8663	97.2259	2.64037	97.2259	2.64037	Neisseria meningitidis	97.2259	2.64037	2.64037	M38566; M38561
NEIS1947 (hpuB)	M38591_196049_199246	urethritis clade	Neisseria gonorrhoeae	Yes	1	Ancestral sequence	0	0	haemoglobin-haptoglobin utilisation protein	195902	198335	2434	45	2339	50	93.9606	2287	97.9071	M38591	196049	199246	206	2909	83	3198	93.5585	97.2259	99.8663	97.2259	2.64037	97.2259	2.64037	Neisseria meningitidis	97.2259	2.64037	2.64037	M38591
NEIS1947 (hpuB)	M38752_196049_199229	urethritis clade	Neisseria gonorrhoeae	Yes	1	Ancestral sequence	0	0	haemoglobin-haptoglobin utilisation protein	195902	198335	2434	45	2338	51	93.9606	2287	97.8652	M38752	196049	199229	206	2893	82	3181	93.524	97.2437	99.8992	97.2437	2.65546	97.2437	2.65546	Neisseria meningitidis	97.2437	2.65546	2.65546	M38752
NEIS1947 (hpuB)	M38750_196049_199229	urethritis clade	Neisseria gonorrhoeae	Yes	1	Ancestral sequence	0	0	haemoglobin-haptoglobin utilisation protein	195902	198335	2434	45	2338	51	93.9606	2287	97.8652	M38750	196049	199229	206	2893	82	3181	93.524	97.2437	99.8992	97.2437	2.65546	97.2437	2.65546	Neisseria meningitidis	97.2437	2.65546	2.65546	M38750
NEIS1946 (hpuA)	NODE_338_196049_199246	urethritis clade	Neisseria gonorrhoeae	Yes	19	Ancestral sequence	0	0	haemoglobin-haptoglobin utilisation protein	198365	199438	1074	153	888	33	82.216	883	96.4169	NODE_338	196049	199246	206	2908	84	3198	93.5585	97.1925	99.8997	97.1925	2.70722	97.1925	2.70722	Neisseria meningitidis	97.1925	2.70722	2.70722	M38555; M38748; M39219; M38753; M38687; M39822; M40328; M40430; M40226; M38575; M38557; M38586; M38573; M38563; M38554; M38551; M38560; M38562; M38576
NEIS1946 (hpuA)	NODE_310_196049_199246	urethritis clade	Neisseria gonorrhoeae	Yes	2	Ancestral sequence	0	0	haemoglobin-haptoglobin utilisation protein	198365	199438	1074	153	888	33	82.216	883	96.4169	NODE_310	196049	199246	206	2909	83	3198	93.5585	97.2259	99.8663	97.2259	2.64037	97.2259	2.64037	Neisseria meningitidis	97.2259	2.64037	2.64037	M38566; M38561
NEIS1946 (hpuA)	M38591_196049_199246	urethritis clade	Neisseria gonorrhoeae	Yes	1	Ancestral sequence	0	0	haemoglobin-haptoglobin utilisation protein	198365	199438	1074	153	888	33	82.216	883	96.4169	M38591	196049	199246	206	2909	83	3198	93.5585	97.2259	99.8663	97.2259	2.64037	97.2259	2.64037	Neisseria meningitidis	97.2259	2.64037	2.64037	M38591
NEIS1946 (hpuA)	M38752_196049_199229	urethritis clade	Neisseria gonorrhoeae	Yes	1	Ancestral sequence	0	0	haemoglobin-haptoglobin utilisation protein	198365	199438	1074	153	890	31	80.6331	866	96.6341	M38752	196049	199229	206	2893	82	3181	93.524	97.2437	99.8992	97.2437	2.65546	97.2437	2.65546	Neisseria meningitidis	97.2437	2.65546	2.65546	M38752
NEIS1946 (hpuA)	M38750_196049_199229	urethritis clade	Neisseria gonorrhoeae	Yes	1	Ancestral sequence	0	0	haemoglobin-haptoglobin utilisation protein	198365	199438	1074	153	890	31	80.6331	866	96.6341	M38750	196049	199229	206	2893	82	3181	93.524	97.2437	99.8992	97.2437	2.65546	97.2437	2.65546	Neisseria meningitidis	97.2437	2.65546	2.65546	M38750
NEIS1943	NODE_424_206404_206514	Root to M21273	Neisseria meningitidis Z2491	No	212	Ancestral sequence	0	0	outer membrane peptidase	205159	208360	3202	23	3167	12	3.49781	112	99.6225	NODE_424	206404	206514	0	107	4	111	100	96.3964	100	100	0	96.3964	3.6036	Neisseria sp	96.3964	3.6036	3.6036	M17660; M17658; M17582; M17596; M17583; M17659; M16917; M17574; M37945; M37450; M39103; M38612; M38609; M38615; M40822; M40824; M39174; M39534; M40827; M40825; M40317; M40820; M40280; M38333; M40826; M38614; M38896; M38903; M38905; M40273; M40268; M40269; M38910; M40281; M38908; M39849; M29031; M40417; M38745; M40416; M40421; M39069; M38859; M38862; M37428; M38907; M27423; M25917; M29040; M38861;…
NEIS1938	NODE_424_213121_214889	Root to M21273	Neisseria meningitidis 2001001	No	212	Ancestral sequence	0	0	putative ABC transport ATP-binding protein	212858	213719	862	0	839	23	69.4896	599	97.3318	NODE_424	213121	214889	24	1669	76	1769	98.6433	95.6447	100	100	0	95.6447	4.3553	Neisseria sp	97.3639	2.6361	4.3553	M17660; M17658; M17582; M17596; M17583; M17659; M16917; M17574; M37945; M37450; M39103; M38612; M38609; M38615; M40822; M40824; M39174; M39534; M40827; M40825; M40317; M40820; M40280; M38333; M40826; M38614; M38896; M38903; M38905; M40273; M40268; M40269; M38910; M40281; M38908; M39849; M29031; M40417; M38745; M40416; M40421; M39069; M38859; M38862; M37428; M38907; M27423; M25917; M29040; M38861;…
NEIS1937	NODE_424_213121_214889	Root to M21273	Neisseria meningitidis 2001001	No	212	Ancestral sequence	0	0	putative ABC transport inner membrane subunit	213766	214543	778	0	763	15	100	778	98.072	NODE_424	213121	214889	24	1669	76	1769	98.6433	95.6447	100	100	0	95.6447	4.3553	Neisseria sp	97.3639	2.6361	4.3553	M17660; M17658; M17582; M17596; M17583; M17659; M16917; M17574; M37945; M37450; M39103; M38612; M38609; M38615; M40822; M40824; M39174; M39534; M40827; M40825; M40317; M40820; M40280; M38333; M40826; M38614; M38896; M38903; M38905; M40273; M40268; M40269; M38910; M40281; M38908; M39849; M29031; M40417; M38745; M40416; M40421; M39069; M38859; M38862; M37428; M38907; M27423; M25917; M29040; M38861;…
NEIS1936	NODE_424_213121_214889	Root to M21273	Neisseria meningitidis 2001001	No	212	Ancestral sequence	0	0	putative outer membrane transport protein	214608	215088	481	24	424	33	58.8358	283	92.779	NODE_424	213121	214889	24	1669	76	1769	98.6433	95.6447	100	100	0	95.6447	4.3553	Neisseria sp	97.3639	2.6361	4.3553	M17660; M17658; M17582; M17596; M17583; M17659; M16917; M17574; M37945; M37450; M39103; M38612; M38609; M38615; M40822; M40824; M39174; M39534; M40827; M40825; M40317; M40820; M40280; M38333; M40826; M38614; M38896; M38903; M38905; M40273; M40268; M40269; M38910; M40281; M38908; M39849; M29031; M40417; M38745; M40416; M40421; M39069; M38859; M38862; M37428; M38907; M27423; M25917; M29040; M38861;…
NEIS1935	NODE_424_215693_215801	Root to M21273	Neisseria meningitidis 8013	No	212	Ancestral sequence	0	0	putative periplasmic transport protein	215124	215715	592	10	579	3	3.88514	23	99.4845	NODE_424	215693	215801	57	46	6	109	47.7064	88.4615	75	75	0						-13.4615	M17660; M17658; M17582; M17596; M17583; M17659; M16917; M17574; M37945; M37450; M39103; M38612; M38609; M38615; M40822; M40824; M39174; M39534; M40827; M40825; M40317; M40820; M40280; M38333; M40826; M38614; M38896; M38903; M38905; M40273; M40268; M40269; M38910; M40281; M38908; M39849; M29031; M40417; M38745; M40416; M40421; M39069; M38859; M38862; M37428; M38907; M27423; M25917; M29040; M38861;…
NEIS1934	NODE_424_215693_215801	Root to M21273	Neisseria meningitidis 8013	No	212	Ancestral sequence	0	0	hypothetical protein	215765	216044	280	77	199	4	13.5714	38	98.0296	NODE_424	215693	215801	57	46	6	109	47.7064	88.4615	75	75	0						-13.4615	M17660; M17658; M17582; M17596; M17583; M17659; M16917; M17574; M37945; M37450; M39103; M38612; M38609; M38615; M40822; M40824; M39174; M39534; M40827; M40825; M40317; M40820; M40280; M38333; M40826; M38614; M38896; M38903; M38905; M40273; M40268; M40269; M38910; M40281; M38908; M39849; M29031; M40417; M38745; M40416; M40421; M39069; M38859; M38862; M37428; M38907; M27423; M25917; M29040; M38861;…
NEIS1930	NODE_424_217994_218773	Root to M21273	Neisseria meningitidis	No	212	Ancestral sequence	0	0	putative periplasmic protein	217734	218223	490	0	482	8	46.9388	230	98.3673	NODE_424	217994	218773	0	762	18	780	100	97.6923	100	100	0	97.6923	2.30769	Neisseria sp	98.9744	1.02564	2.30769	M17660; M17658; M17582; M17596; M17583; M17659; M16917; M17574; M37945; M37450; M39103; M38612; M38609; M38615; M40822; M40824; M39174; M39534; M40827; M40825; M40317; M40820; M40280; M38333; M40826; M38614; M38896; M38903; M38905; M40273; M40268; M40269; M38910; M40281; M38908; M39849; M29031; M40417; M38745; M40416; M40421; M39069; M38859; M38862; M37428; M38907; M27423; M25917; M29040; M38861;…
NEIS1929	NODE_424_217994_218773	Root to M21273	Neisseria meningitidis	No	212	Ancestral sequence	0	0	acetyltransferase	218305	218823	519	0	511	8	90.5588	470	98.4586	NODE_424	217994	218773	0	762	18	780	100	97.6923	100	100	0	97.6923	2.30769	Neisseria sp	98.9744	1.02564	2.30769	M17660; M17658; M17582; M17596; M17583; M17659; M16917; M17574; M37945; M37450; M39103; M38612; M38609; M38615; M40822; M40824; M39174; M39534; M40827; M40825; M40317; M40820; M40280; M38333; M40826; M38614; M38896; M38903; M38905; M40273; M40268; M40269; M38910; M40281; M38908; M39849; M29031; M40417; M38745; M40416; M40421; M39069; M38859; M38862; M37428; M38907; M27423; M25917; M29040; M38861;…
NEIS1927	M38862_219406_221283	urethritis clade	Neisseria meningitidis Nm10259	No	1	Ancestral sequence	0	0	cadmium resistance protein	219576	220218	643	0	637	6	100	643	99.0669	M38862	219406	221283	1	1830	47	1878	99.9468	97.496	99.3607	99.3607	0	97.7091	1.65157	Neisseria polysaccharea	96.6969	2.66383	1.86468	M38862
NEIS1926	NODE_424_221203_221283	Root to M21273	Neisseria meningitidis M04-240196	No	212	Ancestral sequence	0	0	putative inner membrane protein	220312	222025	1714	0	1703	11	4.78413	82	99.3582	NODE_424	221203	221283	0	76	5	81	100	93.8272	100	100	0	93.8272	6.17284				6.17284	M17660; M17658; M17582; M17596; M17583; M17659; M16917; M17574; M37945; M37450; M39103; M38612; M38609; M38615; M40822; M40824; M39174; M39534; M40827; M40825; M40317; M40820; M40280; M38333; M40826; M38614; M38896; M38903; M38905; M40273; M40268; M40269; M38910; M40281; M38908; M39849; M29031; M40417; M38745; M40416; M40421; M39069; M38859; M38862; M37428; M38907; M27423; M25917; M29040; M38861;…
NEIS1926	NODE_424_221810_224397	Root to M21273	Neisseria meningitidis	No	212	Ancestral sequence	0	0	putative inner membrane protein	220312	222025	1714	0	1703	11	12.6021	216	99.3582	NODE_424	221810	224397	7	2527	54	2588	99.7295	97.9078	98.7602	98.7602	0	97.9078	0.852383	Neisseria polysaccharea	97.2491	1.51104	0.852383	M17660; M17658; M17582; M17596; M17583; M17659; M16917; M17574; M37945; M37450; M39103; M38612; M38609; M38615; M40822; M40824; M39174; M39534; M40827; M40825; M40317; M40820; M40280; M38333; M40826; M38614; M38896; M38903; M38905; M40273; M40268; M40269; M38910; M40281; M38908; M39849; M29031; M40417; M38745; M40416; M40421; M39069; M38859; M38862; M37428; M38907; M27423; M25917; M29040; M38861;…
NEIS1926	M38862_219406_221283	urethritis clade	Neisseria meningitidis Nm10259	No	1	NODE_424	1	0	putative inner membrane protein	220312	222025	1714	0	1672	42	56.7678	973	97.5496	M38862	219406	221283	1	1830	47	1878	99.9468	97.496	99.3607	99.3607	0	97.7091	1.65157	Neisseria polysaccharea	96.6969	2.66383	1.86468	M38862
NEIS1926	M38862_221810_225679	urethritis clade	Neisseria meningitidis Nm11003	No	1	NODE_424	1	0	putative inner membrane protein	220312	222025	1714	0	1672	42	12.6021	216	97.5496	M38862	221810	225679	7	3769	94	3870	99.8191	97.5667	98.6021	98.6021	0	97.9808	0.621279	Neisseria polysaccharea	96.8936	1.70852	1.03546	M38862
NEIS1925	NODE_424_221810_224397	Root to M21273	Neisseria meningitidis	No	212	Ancestral sequence	0	0	pilE expression regulator/putative sspA-like protein	222141	222747	607	0	601	6	100	607	99.0115	NODE_424	221810	224397	7	2527	54	2588	99.7295	97.9078	98.7602	98.7602	0	97.9078	0.852383	Neisseria polysaccharea	97.2491	1.51104	0.852383	M17660; M17658; M17582; M17596; M17583; M17659; M16917; M17574; M37945; M37450; M39103; M38612; M38609; M38615; M40822; M40824; M39174; M39534; M40827; M40825; M40317; M40820; M40280; M38333; M40826; M38614; M38896; M38903; M38905; M40273; M40268; M40269; M38910; M40281; M38908; M39849; M29031; M40417; M38745; M40416; M40421; M39069; M38859; M38862; M37428; M38907; M27423; M25917; M29040; M38861;…
NEIS1925	M38862_221810_225679	urethritis clade	Neisseria meningitidis Nm11003	No	1	NODE_424	1	0	pilE expression regulator/putative sspA-like protein	222141	222747	607	0	601	6	100	607	99.0115	M38862	221810	225679	7	3769	94	3870	99.8191	97.5667	98.6021	98.6021	0	97.9808	0.621279	Neisseria polysaccharea	96.8936	1.70852	1.03546	M38862
NEIS1924 (regG)	NODE_424_221810_224397	Root to M21273	Neisseria meningitidis	No	212	Ancestral sequence	0	0	ClpXP protease specificity-enhancing factor	222818	223211	394	0	376	18	100	394	95.4315	NODE_424	221810	224397	7	2527	54	2588	99.7295	97.9078	98.7602	98.7602	0	97.9078	0.852383	Neisseria polysaccharea	97.2491	1.51104	0.852383	M17660; M17658; M17582; M17596; M17583; M17659; M16917; M17574; M37945; M37450; M39103; M38612; M38609; M38615; M40822; M40824; M39174; M39534; M40827; M40825; M40317; M40820; M40280; M38333; M40826; M38614; M38896; M38903; M38905; M40273; M40268; M40269; M38910; M40281; M38908; M39849; M29031; M40417; M38745; M40416; M40421; M39069; M38859; M38862; M37428; M38907; M27423; M25917; M29040; M38861;…
NEIS1924 (regG)	NODE_390_223123_225822	urethritis clade	Neisseria meningitidis NM115	No	119	NODE_424	1	0	ClpXP protease specificity-enhancing factor	222818	223211	394	0	390	4	22.5888	89	98.9848	NODE_390	223123	225822	2	2630	68	2700	99.9259	97.4796	100	100	0	98.258	1.74203	Neisseria sp	97.9615	2.03855	2.52039	M40829; M39203; M39204; M39223; M38352; M38542; M38580; M39819; M38565; M39553; M39063; M39806; M39220; M39804; M38690; M38579; M38545; M38357; M38747; M39068; M38754; M38751; M39067; M38568; M39551; M39820; M40093; M39825; M39824; M38353; M39071; M40428; M39065; M40227; M40431; M39821; M40429; M40090; M38574; M38590; M38548; M38558; M38589; M38584; M39803; M39064; M38587; M38581; M38572; M38546;…
NEIS1924 (regG)	M38862_221810_225679	urethritis clade	Neisseria meningitidis Nm11003	No	1	NODE_424	1	0	ClpXP protease specificity-enhancing factor	222818	223211	394	0	377	17	100	394	95.6853	M38862	221810	225679	7	3769	94	3870	99.8191	97.5667	98.6021	98.6021	0	97.9808	0.621279	Neisseria polysaccharea	96.8936	1.70852	1.03546	M38862
NEIS1922	NODE_424_221810_224397	Root to M21273	Neisseria meningitidis	No	212	Ancestral sequence	0	0	hypothetical protein	223409	223814	406	0	398	8	100	406	98.0296	NODE_424	221810	224397	7	2527	54	2588	99.7295	97.9078	98.7602	98.7602	0	97.9078	0.852383	Neisseria polysaccharea	97.2491	1.51104	0.852383	M17660; M17658; M17582; M17596; M17583; M17659; M16917; M17574; M37945; M37450; M39103; M38612; M38609; M38615; M40822; M40824; M39174; M39534; M40827; M40825; M40317; M40820; M40280; M38333; M40826; M38614; M38896; M38903; M38905; M40273; M40268; M40269; M38910; M40281; M38908; M39849; M29031; M40417; M38745; M40416; M40421; M39069; M38859; M38862; M37428; M38907; M27423; M25917; M29040; M38861;…
NEIS1922	NODE_390_223123_225822	urethritis clade	Neisseria meningitidis NM115	No	119	NODE_424	1	0	hypothetical protein	223409	223814	406	0	398	8	100	406	98.0296	NODE_390	223123	225822	2	2630	68	2700	99.9259	97.4796	100	100	0	98.258	1.74203	Neisseria sp	97.9615	2.03855	2.52039	M40829; M39203; M39204; M39223; M38352; M38542; M38580; M39819; M38565; M39553; M39063; M39806; M39220; M39804; M38690; M38579; M38545; M38357; M38747; M39068; M38754; M38751; M39067; M38568; M39551; M39820; M40093; M39825; M39824; M38353; M39071; M40428; M39065; M40227; M40431; M39821; M40429; M40090; M38574; M38590; M38548; M38558; M38589; M38584; M39803; M39064; M38587; M38581; M38572; M38546;…
NEIS1922	M38862_221810_225679	urethritis clade	Neisseria meningitidis Nm11003	No	1	NODE_424	1	0	hypothetical protein	223409	223814	406	0	399	7	100	406	98.2759	M38862	221810	225679	7	3769	94	3870	99.8191	97.5667	98.6021	98.6021	0	97.9808	0.621279	Neisseria polysaccharea	96.8936	1.70852	1.03546	M38862
NEIS1921 (rpsU), BACT000021 (rpsU)	NODE_424_221810_224397	Root to M21273	Neisseria meningitidis	No	212	Ancestral sequence	0	0	30S ribosomal protein S21	223987	224200	214	0	211	3	100	214	98.5981	NODE_424	221810	224397	7	2527	54	2588	99.7295	97.9078	98.7602	98.7602	0	97.9078	0.852383	Neisseria polysaccharea	97.2491	1.51104	0.852383	M17660; M17658; M17582; M17596; M17583; M17659; M16917; M17574; M37945; M37450; M39103; M38612; M38609; M38615; M40822; M40824; M39174; M39534; M40827; M40825; M40317; M40820; M40280; M38333; M40826; M38614; M38896; M38903; M38905; M40273; M40268; M40269; M38910; M40281; M38908; M39849; M29031; M40417; M38745; M40416; M40421; M39069; M38859; M38862; M37428; M38907; M27423; M25917; M29040; M38861;…
NEIS1921 (rpsU), BACT000021 (rpsU)	NODE_390_223123_225822	urethritis clade	Neisseria meningitidis NM115	No	119	NODE_424	1	0	30S ribosomal protein S21	223987	224200	214	0	211	3	100	214	98.5981	NODE_390	223123	225822	2	2630	68	2700	99.9259	97.4796	100	100	0	98.258	1.74203	Neisseria sp	97.9615	2.03855	2.52039	M40829; M39203; M39204; M39223; M38352; M38542; M38580; M39819; M38565; M39553; M39063; M39806; M39220; M39804; M38690; M38579; M38545; M38357; M38747; M39068; M38754; M38751; M39067; M38568; M39551; M39820; M40093; M39825; M39824; M38353; M39071; M40428; M39065; M40227; M40431; M39821; M40429; M40090; M38574; M38590; M38548; M38558; M38589; M38584; M39803; M39064; M38587; M38581; M38572; M38546;…
NEIS1921 (rpsU), BACT000021 (rpsU)	M38862_221810_225679	urethritis clade	Neisseria meningitidis Nm11003	No	1	NODE_424	1	0	30S ribosomal protein S21	223987	224200	214	0	214	0	100	214	100	M38862	221810	225679	7	3769	94	3870	99.8191	97.5667	98.6021	98.6021	0	97.9808	0.621279	Neisseria polysaccharea	96.8936	1.70852	1.03546	M38862
NEIS1920	NODE_390_223123_225822	urethritis clade	Neisseria meningitidis NM115	No	119	Ancestral sequence	0	0	putative transglycosylase	224488	226336	1849	0	1805	44	72.2553	1336	97.6203	NODE_390	223123	225822	2	2630	68	2700	99.9259	97.4796	100	100	0	98.258	1.74203	Neisseria sp	97.9615	2.03855	2.52039	M40829; M39203; M39204; M39223; M38352; M38542; M38580; M39819; M38565; M39553; M39063; M39806; M39220; M39804; M38690; M38579; M38545; M38357; M38747; M39068; M38754; M38751; M39067; M38568; M39551; M39820; M40093; M39825; M39824; M38353; M39071; M40428; M39065; M40227; M40431; M39821; M40429; M40090; M38574; M38590; M38548; M38558; M38589; M38584; M39803; M39064; M38587; M38581; M38572; M38546;…
NEIS1920	M38862_221810_225679	urethritis clade	Neisseria meningitidis Nm11003	No	1	Ancestral sequence	0	0	putative transglycosylase	224488	226336	1849	0	1809	40	64.5214	1193	97.8367	M38862	221810	225679	7	3769	94	3870	99.8191	97.5667	98.6021	98.6021	0	97.9808	0.621279	Neisseria polysaccharea	96.8936	1.70852	1.03546	M38862
NEIS1920	M37428_224228_225822	urethritis clade	Neisseria meningitidis M04-240196	No	1	Ancestral sequence	0	0	putative transglycosylase	224488	226336	1849	0	1807	42	72.2553	1336	97.7285	M37428	224228	225822	0	1549	46	1595	100	97.116	100	100	0	97.0533	2.94671	Neisseria sp	97.6803	2.31975	2.88401	M37428
NEIS1919	NODE_390_227223_230888	urethritis clade	Neisseria meningitidis Nm8663	No	119	Ancestral sequence	0	0	putative ABC transport ATP-binding subunit	226866	227604	739	1	732	6	51.6915	382	99.187	NODE_390	227223	230888	35	3578	53	3666	99.0453	98.5403	99.9725	99.9725	0	98.5403	1.43211	Neisseria sp	98.9535	1.019	1.43211	M40829; M39203; M39204; M39223; M38352; M38542; M38580; M39819; M38565; M39553; M39063; M39806; M39220; M39804; M38690; M38579; M38545; M38357; M38747; M39068; M38754; M38751; M39067; M38568; M39551; M39820; M40093; M39825; M39824; M38353; M39071; M40428; M39065; M40227; M40431; M39821; M40429; M40090; M38574; M38590; M38548; M38558; M38589; M38584; M39803; M39064; M38587; M38581; M38572; M38546;…
NEIS1918	NODE_390_227223_230888	urethritis clade	Neisseria meningitidis Nm8663	No	119	Ancestral sequence	0	0	inner membrane transport protein	227606	228293	688	0	665	23	100	688	96.657	NODE_390	227223	230888	35	3578	53	3666	99.0453	98.5403	99.9725	99.9725	0	98.5403	1.43211	Neisseria sp	98.9535	1.019	1.43211	M40829; M39203; M39204; M39223; M38352; M38542; M38580; M39819; M38565; M39553; M39063; M39806; M39220; M39804; M38690; M38579; M38545; M38357; M38747; M39068; M38754; M38751; M39067; M38568; M39551; M39820; M40093; M39825; M39824; M38353; M39071; M40428; M39065; M40227; M40431; M39821; M40429; M40090; M38574; M38590; M38548; M38558; M38589; M38584; M39803; M39064; M38587; M38581; M38572; M38546;…
NEIS1918	M38913_227623_238500	urethritis clade	Neisseria gonorrhoeae ATL_2011_01_17	Yes	1	Ancestral sequence	0	0	inner membrane transport protein	227606	228293	688	0	653	35	97.5291	671	94.9128	M38913	227623	238500	1304	9330	244	10878	88.0125	97.4514	99.6971	97.6812	2.01588	97.4514	2.24567	Neisseria meningitidis	97.6812	2.01588	2.24567	M38913
NEIS1917	NODE_390_227223_230888	urethritis clade	Neisseria meningitidis Nm8663	No	119	Ancestral sequence	0	0	putative lipoprotein	228451	229315	865	5	852	8	100	865	99.0698	NODE_390	227223	230888	35	3578	53	3666	99.0453	98.5403	99.9725	99.9725	0	98.5403	1.43211	Neisseria sp	98.9535	1.019	1.43211	M40829; M39203; M39204; M39223; M38352; M38542; M38580; M39819; M38565; M39553; M39063; M39806; M39220; M39804; M38690; M38579; M38545; M38357; M38747; M39068; M38754; M38751; M39067; M38568; M39551; M39820; M40093; M39825; M39824; M38353; M39071; M40428; M39065; M40227; M40431; M39821; M40429; M40090; M38574; M38590; M38548; M38558; M38589; M38584; M39803; M39064; M38587; M38581; M38572; M38546;…
NEIS1917	M38913_227623_238500	urethritis clade	Neisseria gonorrhoeae ATL_2011_01_17	Yes	1	Ancestral sequence	0	0	putative lipoprotein	228451	229315	865	5	837	23	100	865	97.3256	M38913	227623	238500	1304	9330	244	10878	88.0125	97.4514	99.6971	97.6812	2.01588	97.4514	2.24567	Neisseria meningitidis	97.6812	2.01588	2.24567	M38913
NEIS1916	NODE_390_227223_230888	urethritis clade	Neisseria meningitidis Nm8663	No	119	Ancestral sequence	0	0	aromatic acid decarboxylase	229377	230049	673	0	667	6	100	673	99.1085	NODE_390	227223	230888	35	3578	53	3666	99.0453	98.5403	99.9725	99.9725	0	98.5403	1.43211	Neisseria sp	98.9535	1.019	1.43211	M40829; M39203; M39204; M39223; M38352; M38542; M38580; M39819; M38565; M39553; M39063; M39806; M39220; M39804; M38690; M38579; M38545; M38357; M38747; M39068; M38754; M38751; M39067; M38568; M39551; M39820; M40093; M39825; M39824; M38353; M39071; M40428; M39065; M40227; M40431; M39821; M40429; M40090; M38574; M38590; M38548; M38558; M38589; M38584; M39803; M39064; M38587; M38581; M38572; M38546;…
NEIS1916	M38913_227623_238500	urethritis clade	Neisseria gonorrhoeae ATL_2011_01_17	Yes	1	Ancestral sequence	0	0	aromatic acid decarboxylase	229377	230049	673	0	647	26	100	673	96.1367	M38913	227623	238500	1304	9330	244	10878	88.0125	97.4514	99.6971	97.6812	2.01588	97.4514	2.24567	Neisseria meningitidis	97.6812	2.01588	2.24567	M38913
NEIS1915	NODE_390_227223_230888	urethritis clade	Neisseria meningitidis Nm8663	No	119	Ancestral sequence	0	0	putative chromosome segregation proteins	230104	230965	862	28	826	8	91.1833	786	99.0408	NODE_390	227223	230888	35	3578	53	3666	99.0453	98.5403	99.9725	99.9725	0	98.5403	1.43211	Neisseria sp	98.9535	1.019	1.43211	M40829; M39203; M39204; M39223; M38352; M38542; M38580; M39819; M38565; M39553; M39063; M39806; M39220; M39804; M38690; M38579; M38545; M38357; M38747; M39068; M38754; M38751; M39067; M38568; M39551; M39820; M40093; M39825; M39824; M38353; M39071; M40428; M39065; M40227; M40431; M39821; M40429; M40090; M38574; M38590; M38548; M38558; M38589; M38584; M39803; M39064; M38587; M38581; M38572; M38546;…
NEIS1915	M38913_227623_238500	urethritis clade	Neisseria gonorrhoeae ATL_2011_01_17	Yes	1	Ancestral sequence	0	0	putative chromosome segregation proteins	230104	230965	862	28	807	27	100	862	96.7626	M38913	227623	238500	1304	9330	244	10878	88.0125	97.4514	99.6971	97.6812	2.01588	97.4514	2.24567	Neisseria meningitidis	97.6812	2.01588	2.24567	M38913
NEIS1914	M38913_227623_238500	urethritis clade	Neisseria gonorrhoeae ATL_2011_01_17	Yes	1	Ancestral sequence	0	0	hypothetical protein	231100	231439	340	154	182	4	100	340	97.8495	M38913	227623	238500	1304	9330	244	10878	88.0125	97.4514	99.6971	97.6812	2.01588	97.4514	2.24567	Neisseria meningitidis	97.6812	2.01588	2.24567	M38913
NEIS1993, NEIS1055, NEIS1381, NEIS1536, NEIS2125, NEIS0297, NEIS0976, NEIS1008, NEIS1884, NEIS0904	M38913_227623_238500	urethritis clade	Neisseria gonorrhoeae ATL_2011_01_17	Yes	1	Ancestral sequence	0	0	insertion element IS1655 transposase; transposase for IS1655; insertion element is1655 transposase (fragment)	231547	232513	967	967	0	0	100	967	0	M38913	227623	238500	1304	9330	244	10878	88.0125	97.4514	99.6971	97.6812	2.01588	97.4514	2.24567	Neisseria meningitidis	97.6812	2.01588	2.24567	M38913
NEIS1913	NODE_390_232777_234600	urethritis clade	Neisseria meningitidis Nm8663	No	119	Ancestral sequence	0	0	putative ATP synthase I	232890	233244	355	0	353	2	100	355	99.4366	NODE_390	232777	234600	24	1776	24	1824	98.6842	98.6667	99.8333	99.8333	0	98.6667	1.16667	Neisseria sp	99.5	0.333333	1.16667	M40829; M39203; M39204; M39223; M38352; M38542; M38580; M39819; M38565; M39553; M39063; M39806; M39220; M39804; M38690; M38579; M38545; M38357; M38747; M39068; M38754; M38751; M39067; M38568; M39551; M39820; M40093; M39825; M39824; M38353; M39071; M40428; M39065; M40227; M40431; M39821; M40429; M40090; M38574; M38590; M38548; M38558; M38589; M38584; M39803; M39064; M38587; M38581; M38572; M38546;…
NEIS1913	M38913_227623_238500	urethritis clade	Neisseria gonorrhoeae ATL_2011_01_17	Yes	1	Ancestral sequence	0	0	putative ATP synthase I	232890	233244	355	0	347	8	100	355	97.7465	M38913	227623	238500	1304	9330	244	10878	88.0125	97.4514	99.6971	97.6812	2.01588	97.4514	2.24567	Neisseria meningitidis	97.6812	2.01588	2.24567	M38913
NEIS1912	NODE_390_232777_234600	urethritis clade	Neisseria meningitidis Nm8663	No	119	Ancestral sequence	0	0	F0F1 ATP synthase subunit A	233233	234100	868	0	854	14	100	868	98.3871	NODE_390	232777	234600	24	1776	24	1824	98.6842	98.6667	99.8333	99.8333	0	98.6667	1.16667	Neisseria sp	99.5	0.333333	1.16667	M40829; M39203; M39204; M39223; M38352; M38542; M38580; M39819; M38565; M39553; M39063; M39806; M39220; M39804; M38690; M38579; M38545; M38357; M38747; M39068; M38754; M38751; M39067; M38568; M39551; M39820; M40093; M39825; M39824; M38353; M39071; M40428; M39065; M40227; M40431; M39821; M40429; M40090; M38574; M38590; M38548; M38558; M38589; M38584; M39803; M39064; M38587; M38581; M38572; M38546;…
NEIS1912	M38913_227623_238500	urethritis clade	Neisseria gonorrhoeae ATL_2011_01_17	Yes	1	Ancestral sequence	0	0	F0F1 ATP synthase subunit A	233233	234100	868	0	842	26	100	868	97.0046	M38913	227623	238500	1304	9330	244	10878	88.0125	97.4514	99.6971	97.6812	2.01588	97.4514	2.24567	Neisseria meningitidis	97.6812	2.01588	2.24567	M38913
NEIS1911	NODE_390_232777_234600	urethritis clade	Neisseria meningitidis Nm8663	No	119	Ancestral sequence	0	0	F0F1 ATP synthase subunit C	234156	234393	238	0	236	2	100	238	99.1597	NODE_390	232777	234600	24	1776	24	1824	98.6842	98.6667	99.8333	99.8333	0	98.6667	1.16667	Neisseria sp	99.5	0.333333	1.16667	M40829; M39203; M39204; M39223; M38352; M38542; M38580; M39819; M38565; M39553; M39063; M39806; M39220; M39804; M38690; M38579; M38545; M38357; M38747; M39068; M38754; M38751; M39067; M38568; M39551; M39820; M40093; M39825; M39824; M38353; M39071; M40428; M39065; M40227; M40431; M39821; M40429; M40090; M38574; M38590; M38548; M38558; M38589; M38584; M39803; M39064; M38587; M38581; M38572; M38546;…
NEIS1911	M38357_234260_240960	urethritis clade	Neisseria gonorrhoeae MU_NG26	Yes	1	NODE_390	1	1	F0F1 ATP synthase subunit C	234156	234393	238	0	229	9	56.3025	134	96.2185	M38357	234260	240960	294	6233	174	6701	95.6126	97.2842	99.9532	97.5339	2.41923	97.2374	2.71578	Neisseria meningitidis	97.5339	2.41923	2.66896	M38357
NEIS1911	M38913_227623_238500	urethritis clade	Neisseria gonorrhoeae ATL_2011_01_17	Yes	1	Ancestral sequence	0	0	F0F1 ATP synthase subunit C	234156	234393	238	0	227	11	100	238	95.3782	M38913	227623	238500	1304	9330	244	10878	88.0125	97.4514	99.6971	97.6812	2.01588	97.4514	2.24567	Neisseria meningitidis	97.6812	2.01588	2.24567	M38913
NEIS1910	NODE_390_232777_234600	urethritis clade	Neisseria meningitidis Nm8663	No	119	Ancestral sequence	0	0	F0F1 ATP synthase subunit B	234463	234934	472	0	470	2	29.4492	139	99.5763	NODE_390	232777	234600	24	1776	24	1824	98.6842	98.6667	99.8333	99.8333	0	98.6667	1.16667	Neisseria sp	99.5	0.333333	1.16667	M40829; M39203; M39204; M39223; M38352; M38542; M38580; M39819; M38565; M39553; M39063; M39806; M39220; M39804; M38690; M38579; M38545; M38357; M38747; M39068; M38754; M38751; M39067; M38568; M39551; M39820; M40093; M39825; M39824; M38353; M39071; M40428; M39065; M40227; M40431; M39821; M40429; M40090; M38574; M38590; M38548; M38558; M38589; M38584; M39803; M39064; M38587; M38581; M38572; M38546;…
NEIS1910	M38913_227623_238500	urethritis clade	Neisseria gonorrhoeae ATL_2011_01_17	Yes	1	Ancestral sequence	0	0	F0F1 ATP synthase subunit B	234463	234934	472	0	463	9	100	472	98.0932	M38913	227623	238500	1304	9330	244	10878	88.0125	97.4514	99.6971	97.6812	2.01588	97.4514	2.24567	Neisseria meningitidis	97.6812	2.01588	2.24567	M38913
NEIS1910	M38357_234260_240960	urethritis clade	Neisseria gonorrhoeae MU_NG26	Yes	1	NODE_390	1	1	F0F1 ATP synthase subunit B	234463	234934	472	0	466	6	100	472	98.7288	M38357	234260	240960	294	6233	174	6701	95.6126	97.2842	99.9532	97.5339	2.41923	97.2374	2.71578	Neisseria meningitidis	97.5339	2.41923	2.66896	M38357
NEIS1909	M38357_234260_240960	urethritis clade	Neisseria gonorrhoeae MU_NG26	Yes	1	Ancestral sequence	0	0	F0F1 ATP synthase subunit delta	234938	235472	535	0	530	5	100	535	99.0654	M38357	234260	240960	294	6233	174	6701	95.6126	97.2842	99.9532	97.5339	2.41923	97.2374	2.71578	Neisseria meningitidis	97.5339	2.41923	2.66896	M38357
NEIS1909	M38913_227623_238500	urethritis clade	Neisseria gonorrhoeae ATL_2011_01_17	Yes	1	Ancestral sequence	0	0	F0F1 ATP synthase subunit delta	234938	235472	535	0	528	7	100	535	98.6916	M38913	227623	238500	1304	9330	244	10878	88.0125	97.4514	99.6971	97.6812	2.01588	97.4514	2.24567	Neisseria meningitidis	97.6812	2.01588	2.24567	M38913
NEIS1908	NODE_390_235748_236696	urethritis clade	Neisseria meningitidis Nm8663	No	119	Ancestral sequence	0	0	F0F1 ATP synthase subunit alpha	235482	237030	1549	0	1533	16	61.3299	950	98.9671	NODE_390	235748	236696	0	933	16	949	100	98.314	100	100	0	98.314	1.68599	Neisseria sp	98.314	1.68599	1.68599	M40829; M39203; M39204; M39223; M38352; M38542; M38580; M39819; M38565; M39553; M39063; M39806; M39220; M39804; M38690; M38579; M38545; M38357; M38747; M39068; M38754; M38751; M39067; M38568; M39551; M39820; M40093; M39825; M39824; M38353; M39071; M40428; M39065; M40227; M40431; M39821; M40429; M40090; M38574; M38590; M38548; M38558; M38589; M38584; M39803; M39064; M38587; M38581; M38572; M38546;…
NEIS1908	M38913_227623_238500	urethritis clade	Neisseria gonorrhoeae ATL_2011_01_17	Yes	1	Ancestral sequence	0	0	F0F1 ATP synthase subunit alpha	235482	237030	1549	0	1521	28	100	1549	98.1924	M38913	227623	238500	1304	9330	244	10878	88.0125	97.4514	99.6971	97.6812	2.01588	97.4514	2.24567	Neisseria meningitidis	97.6812	2.01588	2.24567	M38913
NEIS1908	M38357_234260_240960	urethritis clade	Neisseria gonorrhoeae MU_NG26	Yes	1	NODE_390	1	1	F0F1 ATP synthase subunit alpha	235482	237030	1549	0	1517	32	100	1549	97.9342	M38357	234260	240960	294	6233	174	6701	95.6126	97.2842	99.9532	97.5339	2.41923	97.2374	2.71578	Neisseria meningitidis	97.5339	2.41923	2.66896	M38357
NEIS1907	M38913_227623_238500	urethritis clade	Neisseria gonorrhoeae ATL_2011_01_17	Yes	1	Ancestral sequence	0	0	F0F1 ATP synthase subunit gamma	237054	237930	877	0	868	9	100	877	98.9738	M38913	227623	238500	1304	9330	244	10878	88.0125	97.4514	99.6971	97.6812	2.01588	97.4514	2.24567	Neisseria meningitidis	97.6812	2.01588	2.24567	M38913
NEIS1907	M38357_234260_240960	urethritis clade	Neisseria gonorrhoeae MU_NG26	Yes	1	Ancestral sequence	0	0	F0F1 ATP synthase subunit gamma	237054	237930	877	0	872	5	100	877	99.4299	M38357	234260	240960	294	6233	174	6701	95.6126	97.2842	99.9532	97.5339	2.41923	97.2374	2.71578	Neisseria meningitidis	97.5339	2.41923	2.66896	M38357
NEIS1906	NODE_390_239301_242136	urethritis clade	Neisseria meningitidis	No	119	Ancestral sequence	0	0	F0F1 ATP synthase subunit beta	237967	239365	1399	0	1393	6	4.64618	65	99.5711	NODE_390	239301	242136	293	2465	78	2836	89.6685	96.9328	100	100	0	97.8372	2.1628				3.06724	M40829; M39203; M39204; M39223; M38352; M38542; M38580; M39819; M38565; M39553; M39063; M39806; M39220; M39804; M38690; M38579; M38545; M38357; M38747; M39068; M38754; M38751; M39067; M38568; M39551; M39820; M40093; M39825; M39824; M38353; M39071; M40428; M39065; M40227; M40431; M39821; M40429; M40090; M38574; M38590; M38548; M38558; M38589; M38584; M39803; M39064; M38587; M38581; M38572; M38546;…
NEIS1906	M38635_238212_238995	urethritis clade	Neisseria meningitidis alpha704	No	1	Ancestral sequence	0	0	F0F1 ATP synthase subunit beta	237967	239365	1399	0	1367	32	56.1115	785	97.7127	M38635	238212	238995	0	752	32	784	100	95.9184	100	100	0	95.9184	4.08163	Neisseria polysaccharea	97.449	2.55102	4.08163	M38635
NEIS1906	M38357_234260_240960	urethritis clade	Neisseria gonorrhoeae MU_NG26	Yes	1	NODE_390	1	1	F0F1 ATP synthase subunit beta	237967	239365	1399	0	1335	64	100	1399	95.4253	M38357	234260	240960	294	6233	174	6701	95.6126	97.2842	99.9532	97.5339	2.41923	97.2374	2.71578	Neisseria meningitidis	97.5339	2.41923	2.66896	M38357
NEIS1906	M38913_227623_238500	urethritis clade	Neisseria gonorrhoeae ATL_2011_01_17	Yes	1	Ancestral sequence	0	0	F0F1 ATP synthase subunit beta	237967	239365	1399	0	1387	12	38.2416	535	99.1422	M38913	227623	238500	1304	9330	244	10878	88.0125	97.4514	99.6971	97.6812	2.01588	97.4514	2.24567	Neisseria meningitidis	97.6812	2.01588	2.24567	M38913
NEIS1905	NODE_390_239301_242136	urethritis clade	Neisseria meningitidis	No	119	Ancestral sequence	0	0	F0F1 ATP synthase subunit epsilon	239375	239798	424	40	377	7	100	424	98.1771	NODE_390	239301	242136	293	2465	78	2836	89.6685	96.9328	100	100	0	97.8372	2.1628				3.06724	M40829; M39203; M39204; M39223; M38352; M38542; M38580; M39819; M38565; M39553; M39063; M39806; M39220; M39804; M38690; M38579; M38545; M38357; M38747; M39068; M38754; M38751; M39067; M38568; M39551; M39820; M40093; M39825; M39824; M38353; M39071; M40428; M39065; M40227; M40431; M39821; M40429; M40090; M38574; M38590; M38548; M38558; M38589; M38584; M39803; M39064; M38587; M38581; M38572; M38546;…
NEIS1905	M38357_234260_240960	urethritis clade	Neisseria gonorrhoeae MU_NG26	Yes	1	NODE_390	1	1	F0F1 ATP synthase subunit epsilon	239375	239798	424	40	370	14	100	424	96.3542	M38357	234260	240960	294	6233	174	6701	95.6126	97.2842	99.9532	97.5339	2.41923	97.2374	2.71578	Neisseria meningitidis	97.5339	2.41923	2.66896	M38357
NEIS1904	NODE_416_241098_244719	root urethritis clade	Neisseria meningitidis 94018	No	204	Ancestral sequence	0	0	glycyl-tRNA synthetase subunit alpha	240202	241108	907	2	903	2	1.21279	11	99.779	NODE_416	241098	244719	36	3444	142	3622	99.0061	96.0402	97.4345	97.4345	0	96.0402	1.39431	Neisseria lactamica	94.9247	2.50976	1.39431	M37945; M37450; M39103; M38612; M38609; M38615; M40822; M40824; M39174; M39534; M40827; M40825; M40317; M40820; M40280; M38333; M40826; M38614; M38896; M38903; M38905; M40273; M40268; M40269; M38910; M40281; M38908; M39849; M29031; M40417; M38745; M40416; M40421; M39069; M38859; M38862; M37428; M38907; M27423; M25917; M29040; M38861; M38854; M38852; M38851; M40103; M38856; M38860; M38613; M38635;…
NEIS1904	NODE_390_239301_242136	urethritis clade	Neisseria meningitidis	No	119	NODE_416	1	1	glycyl-tRNA synthetase subunit alpha	240202	241108	907	2	879	26	100	907	97.1271	NODE_390	239301	242136	293	2465	78	2836	89.6685	96.9328	100	100	0	97.8372	2.1628				3.06724	M40829; M39203; M39204; M39223; M38352; M38542; M38580; M39819; M38565; M39553; M39063; M39806; M39220; M39804; M38690; M38579; M38545; M38357; M38747; M39068; M38754; M38751; M39067; M38568; M39551; M39820; M40093; M39825; M39824; M38353; M39071; M40428; M39065; M40227; M40431; M39821; M40429; M40090; M38574; M38590; M38548; M38558; M38589; M38584; M39803; M39064; M38587; M38581; M38572; M38546;…
NEIS1904	M38357_234260_240960	urethritis clade	Neisseria gonorrhoeae MU_NG26	Yes	1	NODE_390	2	2	glycyl-tRNA synthetase subunit alpha	240202	241108	907	2	881	24	83.7927	760	97.3481	M38357	234260	240960	294	6233	174	6701	95.6126	97.2842	99.9532	97.5339	2.41923	97.2374	2.71578	Neisseria meningitidis	97.5339	2.41923	2.66896	M38357
NEIS2478	NODE_416_241098_244719	root urethritis clade	Neisseria meningitidis 94018	No	204	Ancestral sequence	0	0	hypothetical protein	241184	241595	412	0	403	9	100	412	97.8155	NODE_416	241098	244719	36	3444	142	3622	99.0061	96.0402	97.4345	97.4345	0	96.0402	1.39431	Neisseria lactamica	94.9247	2.50976	1.39431	M37945; M37450; M39103; M38612; M38609; M38615; M40822; M40824; M39174; M39534; M40827; M40825; M40317; M40820; M40280; M38333; M40826; M38614; M38896; M38903; M38905; M40273; M40268; M40269; M38910; M40281; M38908; M39849; M29031; M40417; M38745; M40416; M40421; M39069; M38859; M38862; M37428; M38907; M27423; M25917; M29040; M38861; M38854; M38852; M38851; M40103; M38856; M38860; M38613; M38635;…
NEIS2478	NODE_390_239301_242136	urethritis clade	Neisseria meningitidis	No	119	NODE_416	1	1	hypothetical protein	241184	241595	412	0	396	16	100	412	96.1165	NODE_390	239301	242136	293	2465	78	2836	89.6685	96.9328	100	100	0	97.8372	2.1628				3.06724	M40829; M39203; M39204; M39223; M38352; M38542; M38580; M39819; M38565; M39553; M39063; M39806; M39220; M39804; M38690; M38579; M38545; M38357; M38747; M39068; M38754; M38751; M39067; M38568; M39551; M39820; M40093; M39825; M39824; M38353; M39071; M40428; M39065; M40227; M40431; M39821; M40429; M40090; M38574; M38590; M38548; M38558; M38589; M38584; M39803; M39064; M38587; M38581; M38572; M38546;…
NEIS1903	NODE_416_241098_244719	root urethritis clade	Neisseria meningitidis 94018	No	204	Ancestral sequence	0	0	glycyl-tRNA synthetase subunit beta	241615	243679	2065	0	1951	114	100	2065	94.4794	NODE_416	241098	244719	36	3444	142	3622	99.0061	96.0402	97.4345	97.4345	0	96.0402	1.39431	Neisseria lactamica	94.9247	2.50976	1.39431	M37945; M37450; M39103; M38612; M38609; M38615; M40822; M40824; M39174; M39534; M40827; M40825; M40317; M40820; M40280; M38333; M40826; M38614; M38896; M38903; M38905; M40273; M40268; M40269; M38910; M40281; M38908; M39849; M29031; M40417; M38745; M40416; M40421; M39069; M38859; M38862; M37428; M38907; M27423; M25917; M29040; M38861; M38854; M38852; M38851; M40103; M38856; M38860; M38613; M38635;…
NEIS1903	NODE_390_239301_242136	urethritis clade	Neisseria meningitidis	No	119	NODE_416	1	1	glycyl-tRNA synthetase subunit beta	241615	243679	2065	0	2043	22	25.3269	523	98.9346	NODE_390	239301	242136	293	2465	78	2836	89.6685	96.9328	100	100	0	97.8372	2.1628				3.06724	M40829; M39203; M39204; M39223; M38352; M38542; M38580; M39819; M38565; M39553; M39063; M39806; M39220; M39804; M38690; M38579; M38545; M38357; M38747; M39068; M38754; M38751; M39067; M38568; M39551; M39820; M40093; M39825; M39824; M38353; M39071; M40428; M39065; M40227; M40431; M39821; M40429; M40090; M38574; M38590; M38548; M38558; M38589; M38584; M39803; M39064; M38587; M38581; M38572; M38546;…
NEIS1903	M38613_241803_245004	urethritis clade	Neisseria meningitidis	No	1	NODE_416	1	1	glycyl-tRNA synthetase subunit beta	241615	243679	2065	0	1954	111	90.8959	1877	94.6247	M38613	241803	245004	245	2799	158	3202	92.3485	94.6567	95.0626	95.0626	0	95.0964	-0.0338181	Neisseria lactamica	95.7727	-0.710179	0.405817	M38613
NEIS1903	M40270_241622_245851	urethritis clade	Neisseria meningitidis N1568	No	1	NODE_416	1	1	glycyl-tRNA synthetase subunit beta	241615	243679	2065	0	1954	111	99.661	2058	94.6247	M40270	241622	245851	840	3236	154	4230	80.1418	95.4572	97.4336	97.4336	0	96.8437	0.589971	Neisseria sp	92.0059	5.42773	1.9764	M40270
NEIS1903	M38919_243453_243492	urethritis clade	Neisseria meningitidis	No	1	NODE_416	1	1	glycyl-tRNA synthetase subunit beta	241615	243679	2065	0	2060	5	1.98547	41	99.7579	M38919	243453	243492	0	35	5	40	100	87.5	100	100	0	100	0	Neisseria lactamica	97.5	2.5	12.5	M38919
NEIS1903	M37454_243395_245844	urethritis clade	Neisseria meningitidis	No	1	NODE_416	1	1	glycyl-tRNA synthetase subunit beta	241615	243679	2065	0	2048	17	13.8015	285	99.1768	M37454	243395	245844	840	1523	87	2450	65.7143	94.5963	96.3975	96.3975	0	94.5963	1.80124	Neisseria lactamica	95.9006	0.496894	1.80124	M37454
NEIS1903	M38635_241622_245844	urethritis clade	Neisseria meningitidis alpha704	No	1	NODE_416	1	1	glycyl-tRNA synthetase subunit beta	241615	243679	2065	0	1935	130	99.661	2058	93.7046	M38635	241622	245844	840	3226	157	4223	80.1089	95.3591	99.9113	99.9113	0	96.778	3.13331	Neisseria sp	95.8617	4.04966	4.55217	M38635
NEIS1902 (lgtA)	NODE_416_241098_244719	root urethritis clade	Neisseria meningitidis 94018	No	204	Ancestral sequence	0	0	lacto-N-neotetraose biosynthesis glycosyl transferase	243695	244742	1048	56	976	16	97.9008	1026	98.3871	NODE_416	241098	244719	36	3444	142	3622	99.0061	96.0402	97.4345	97.4345	0	96.0402	1.39431	Neisseria lactamica	94.9247	2.50976	1.39431	M37945; M37450; M39103; M38612; M38609; M38615; M40822; M40824; M39174; M39534; M40827; M40825; M40317; M40820; M40280; M38333; M40826; M38614; M38896; M38903; M38905; M40273; M40268; M40269; M38910; M40281; M38908; M39849; M29031; M40417; M38745; M40416; M40421; M39069; M38859; M38862; M37428; M38907; M27423; M25917; M29040; M38861; M38854; M38852; M38851; M40103; M38856; M38860; M38613; M38635;…
NEIS1902 (lgtA)	NODE_333_243833_244427	urethritis clade	Neisseria meningitidis	No	7	NODE_416	1	1	lacto-N-neotetraose biosynthesis glycosyl transferase	243695	244742	1048	56	959	33	56.8702	596	96.6734	NODE_333	243833	244427	33	529	33	595	94.4538	94.1281	99.6441	99.6441	0	93.2384	6.40569	Neisseria gonorrhoeae	97.8648	1.77936	5.51601	M37453; M38610; M39531; M39766; M40823; M39104; M37452
NEIS1902 (lgtA)	M17659_244719_244962	Not urethritis clade		No	1	Ancestral sequence	0	0	lacto-N-neotetraose biosynthesis glycosyl transferase	243695	244742	1048	56	991	1	2.29008	24	99.8992	M17659	244719	244962	209	28	7	244		80									-80	M17659
NEIS1902 (lgtA)	M38613_241803_245004	urethritis clade	Neisseria meningitidis	No	1	NODE_416	1	1	lacto-N-neotetraose biosynthesis glycosyl transferase	243695	244742	1048	56	946	46	100	1048	95.3629	M38613	241803	245004	245	2799	158	3202	92.3485	94.6567	95.0626	95.0626	0	95.0964	-0.0338181	Neisseria lactamica	95.7727	-0.710179	0.405817	M38613
NEIS1902 (lgtA)	M40270_241622_245851	urethritis clade	Neisseria meningitidis N1568	No	1	NODE_416	1	1	lacto-N-neotetraose biosynthesis glycosyl transferase	243695	244742	1048	56	953	39	100	1048	96.0685	M40270	241622	245851	840	3236	154	4230	80.1418	95.4572	97.4336	97.4336	0	96.8437	0.589971	Neisseria sp	92.0059	5.42773	1.9764	M40270
NEIS1902 (lgtA)	M37454_243395_245844	urethritis clade	Neisseria meningitidis	No	1	NODE_416	1	1	lacto-N-neotetraose biosynthesis glycosyl transferase	243695	244742	1048	56	932	60	100	1048	93.9516	M37454	243395	245844	840	1523	87	2450	65.7143	94.5963	96.3975	96.3975	0	94.5963	1.80124	Neisseria lactamica	95.9006	0.496894	1.80124	M37454
NEIS1902 (lgtA)	M38635_241622_245844	urethritis clade	Neisseria meningitidis alpha704	No	1	NODE_416	1	1	lacto-N-neotetraose biosynthesis glycosyl transferase	243695	244742	1048	56	972	20	100	1048	97.9839	M38635	241622	245844	840	3226	157	4223	80.1089	95.3591	99.9113	99.9113	0	96.778	3.13331	Neisseria sp	95.8617	4.04966	4.55217	M38635
NEIS2155 (lgtD)	NODE_416_241098_244719	root urethritis clade	Neisseria meningitidis 94018	No	204	Ancestral sequence	0	0		243743	244742	1000	53	931	16	97.8	978	98.3105	NODE_416	241098	244719	36	3444	142	3622	99.0061	96.0402	97.4345	97.4345	0	96.0402	1.39431	Neisseria lactamica	94.9247	2.50976	1.39431	M37945; M37450; M39103; M38612; M38609; M38615; M40822; M40824; M39174; M39534; M40827; M40825; M40317; M40820; M40280; M38333; M40826; M38614; M38896; M38903; M38905; M40273; M40268; M40269; M38910; M40281; M38908; M39849; M29031; M40417; M38745; M40416; M40421; M39069; M38859; M38862; M37428; M38907; M27423; M25917; M29040; M38861; M38854; M38852; M38851; M40103; M38856; M38860; M38613; M38635;…
NEIS2155 (lgtD)	NODE_333_243833_244427	urethritis clade	Neisseria meningitidis	No	7	NODE_416	1	1		243743	244742	1000	53	914	33	59.6	596	96.5153	NODE_333	243833	244427	33	529	33	595	94.4538	94.1281	99.6441	99.6441	0	93.2384	6.40569	Neisseria gonorrhoeae	97.8648	1.77936	5.51601	M37453; M38610; M39531; M39766; M40823; M39104; M37452
NEIS2155 (lgtD)	M40270_241622_245851	urethritis clade	Neisseria meningitidis N1568	No	1	NODE_416	1	1		243743	244742	1000	53	908	39	100	1000	95.8817	M40270	241622	245851	840	3236	154	4230	80.1418	95.4572	97.4336	97.4336	0	96.8437	0.589971	Neisseria sp	92.0059	5.42773	1.9764	M40270
NEIS2155 (lgtD)	M38635_241622_245844	urethritis clade	Neisseria meningitidis alpha704	No	1	NODE_416	1	1		243743	244742	1000	53	927	20	100	1000	97.8881	M38635	241622	245844	840	3226	157	4223	80.1089	95.3591	99.9113	99.9113	0	96.778	3.13331	Neisseria sp	95.8617	4.04966	4.55217	M38635
NEIS2155 (lgtD)	M37454_243395_245844	urethritis clade	Neisseria meningitidis	No	1	NODE_416	1	1		243743	244742	1000	53	887	60	100	1000	93.6642	M37454	243395	245844	840	1523	87	2450	65.7143	94.5963	96.3975	96.3975	0	94.5963	1.80124	Neisseria lactamica	95.9006	0.496894	1.80124	M37454
NEIS2155 (lgtD)	M17659_244719_244962	Not urethritis clade		No	1	Ancestral sequence	0	0		243743	244742	1000	53	946	1	2.4	24	99.8944	M17659	244719	244962	209	28	7	244		80									-80	M17659
NEIS2155 (lgtD)	M38613_241803_245004	urethritis clade	Neisseria meningitidis	No	1	NODE_416	1	1		243743	244742	1000	53	901	46	100	1000	95.1426	M38613	241803	245004	245	2799	158	3202	92.3485	94.6567	95.0626	95.0626	0	95.0964	-0.0338181	Neisseria lactamica	95.7727	-0.710179	0.405817	M38613
NEIS1900 (lgtE), NEIS1901 (lgtB)	NODE_374_244935_245076	urethritis clade	Neisseria meningitidis H44/76	No	12	Ancestral sequence	0	0	lacto-N-neotetraose biosynthesis glycosyl transferase	244783	245623	841	661	176	4	17.0036	143	97.7778	NODE_374	244935	245076	0	138	4	142	100	97.1831	100	100	0	97.1831	2.8169	Neisseria sp	97.8873	2.11268	2.8169	M38858; M40414; M40411; M40104; M39845; M40108; M40412; M40107; M39847; M38853; M38855; M38857
NEIS1900 (lgtE), NEIS1901 (lgtB)	NODE_234_245035_245076	urethritis clade	Neisseria meningitidis H44/76	No	3	Ancestral sequence	0	0	lacto-N-neotetraose biosynthesis glycosyl transferase	244783	245623	841	661	177	3	5.11296	43	98.3333	NODE_234	245035	245076	0	39	3	42	100	92.8571	100	100	0	92.8571	7.14286	Neisseria sp	95.2381	4.7619	7.14286	M40039; M40091; M39221
NEIS1900 (lgtE), NEIS1901 (lgtB)	NODE_216_244935_245076	urethritis clade	Neisseria meningitidis H44/76	No	2	Ancestral sequence	0	0	lacto-N-neotetraose biosynthesis glycosyl transferase	244783	245623	841	661	176	4	17.0036	143	97.7778	NODE_216	244935	245076	0	138	4	142	100	97.1831	100	100	0	97.1831	2.8169	Neisseria sp	97.8873	2.11268	2.8169	M40825; M40317
NEIS1900 (lgtE), NEIS1901 (lgtB)	NODE_254_244935_245076	urethritis clade	Neisseria meningitidis H44/76	No	2	Ancestral sequence	0	0	lacto-N-neotetraose biosynthesis glycosyl transferase	244783	245623	841	661	176	4	17.0036	143	97.7778	NODE_254	244935	245076	0	138	4	142	100	97.1831	100	100	0	97.1831	2.8169	Neisseria sp	97.8873	2.11268	2.8169	M38582; M38585
NEIS1900 (lgtE), NEIS1901 (lgtB)	NODE_222_245035_245076	urethritis clade	Neisseria meningitidis H44/76	No	2	Ancestral sequence	0	0	lacto-N-neotetraose biosynthesis glycosyl transferase	244783	245623	841	661	177	3	5.11296	43	98.3333	NODE_222	245035	245076	0	39	3	42	100	92.8571	100	100	0	92.8571	7.14286	Neisseria sp	95.2381	4.7619	7.14286	M40432; M39218
NEIS1900 (lgtE), NEIS1901 (lgtB)	NODE_231_244935_245825	urethritis clade	Neisseria meningitidis H44/76	No	2	Ancestral sequence	0	0	lacto-N-neotetraose biosynthesis glycosyl transferase	244783	245623	841	661	176	4	81.9263	689	97.7778	NODE_231	244935	245825	595	291	5	891	33.2211	98.3108	99.3243	99.3243	0	97.973	1.35135	Neisseria sp	98.3108	1.01351	1.01351	M39202; M39201
NEIS1900 (lgtE), NEIS1901 (lgtB)	NODE_296_245035_245076	urethritis clade	Neisseria meningitidis H44/76	No	2	Ancestral sequence	0	0	lacto-N-neotetraose biosynthesis glycosyl transferase	244783	245623	841	661	177	3	5.11296	43	98.3333	NODE_296	245035	245076	0	39	3	42	100	92.8571	100	100	0	92.8571	7.14286	Neisseria sp	95.2381	4.7619	7.14286	M38546; M38588
NEIS1900 (lgtE), NEIS1901 (lgtB)	M40417_244935_245076	urethritis clade	Neisseria meningitidis H44/76	No	1	Ancestral sequence	0	0	lacto-N-neotetraose biosynthesis glycosyl transferase	244783	245623	841	661	176	4	17.0036	143	97.7778	M40417	244935	245076	0	138	4	142	100	97.1831	100	100	0	97.1831	2.8169	Neisseria sp	97.8873	2.11268	2.8169	M40417
NEIS1900 (lgtE), NEIS1901 (lgtB)	M39219_244935_245076	urethritis clade	Neisseria meningitidis H44/76	No	1	Ancestral sequence	0	0	lacto-N-neotetraose biosynthesis glycosyl transferase	244783	245623	841	661	176	4	17.0036	143	97.7778	M39219	244935	245076	0	138	4	142	100	97.1831	100	100	0	97.1831	2.8169	Neisseria sp	97.8873	2.11268	2.8169	M39219
NEIS1900 (lgtE), NEIS1901 (lgtB)	M39204_244935_245076	urethritis clade	Neisseria meningitidis H44/76	No	1	Ancestral sequence	0	0	lacto-N-neotetraose biosynthesis glycosyl transferase	244783	245623	841	661	176	4	17.0036	143	97.7778	M39204	244935	245076	0	138	4	142	100	97.1831	100	100	0	97.1831	2.8169	Neisseria sp	97.8873	2.11268	2.8169	M39204
NEIS1900 (lgtE), NEIS1901 (lgtB)	M39824_244935_245076	urethritis clade	Neisseria meningitidis H44/76	No	1	Ancestral sequence	0	0	lacto-N-neotetraose biosynthesis glycosyl transferase	244783	245623	841	661	176	4	17.0036	143	97.7778	M39824	244935	245076	0	138	4	142	100	97.1831	100	100	0	97.1831	2.8169	Neisseria sp	97.8873	2.11268	2.8169	M39824
NEIS1900 (lgtE), NEIS1901 (lgtB)	M39071_244935_245076	urethritis clade	Neisseria meningitidis H44/76	No	1	Ancestral sequence	0	0	lacto-N-neotetraose biosynthesis glycosyl transferase	244783	245623	841	661	176	4	17.0036	143	97.7778	M39071	244935	245076	0	138	4	142	100	97.1831	100	100	0	97.1831	2.8169	Neisseria sp	97.8873	2.11268	2.8169	M39071
NEIS1900 (lgtE), NEIS1901 (lgtB)	M39070_245035_245076	urethritis clade	Neisseria meningitidis H44/76	No	1	Ancestral sequence	0	0	lacto-N-neotetraose biosynthesis glycosyl transferase	244783	245623	841	661	177	3	5.11296	43	98.3333	M39070	245035	245076	0	39	3	42	100	92.8571	100	100	0	92.8571	7.14286	Neisseria sp	95.2381	4.7619	7.14286	M39070
NEIS1900 (lgtE), NEIS1901 (lgtB)	M38551_244935_245844	urethritis clade	Neisseria meningitidis WUE 2594	No	1	Ancestral sequence	0	0	lacto-N-neotetraose biosynthesis glycosyl transferase	244783	245623	841	661	173	7	81.9263	689	96.1111	M38551	244935	245844	595	304	11	910	34.6154	96.5079	93.9683	93.9683	0	95.873	-1.90476	Neisseria lactamica	98.4127	-4.44444	-2.53968	M38551
NEIS1900 (lgtE), NEIS1901 (lgtB)	M38614_244935_245076	urethritis clade	Neisseria meningitidis H44/76	No	1	Ancestral sequence	0	0	lacto-N-neotetraose biosynthesis glycosyl transferase	244783	245623	841	661	176	4	17.0036	143	97.7778	M38614	244935	245076	0	138	4	142	100	97.1831	100	100	0	97.1831	2.8169	Neisseria sp	97.8873	2.11268	2.8169	M38614
NEIS1900 (lgtE), NEIS1901 (lgtB)	M38613_241803_245004	urethritis clade	Neisseria meningitidis	No	1	Ancestral sequence	0	0	lacto-N-neotetraose biosynthesis glycosyl transferase	244783	245623	841	661	179	1	26.5161	223	99.4444	M38613	241803	245004	245	2799	158	3202	92.3485	94.6567	95.0626	95.0626	0	95.0964	-0.0338181	Neisseria lactamica	95.7727	-0.710179	0.405817	M38613
NEIS1900 (lgtE), NEIS1901 (lgtB)	M40418_244935_245076	urethritis clade	Neisseria meningitidis H44/76	No	1	Ancestral sequence	0	0	lacto-N-neotetraose biosynthesis glycosyl transferase	244783	245623	841	661	176	4	17.0036	143	97.7778	M40418	244935	245076	0	138	4	142	100	97.1831	100	100	0	97.1831	2.8169	Neisseria sp	97.8873	2.11268	2.8169	M40418
NEIS1900 (lgtE), NEIS1901 (lgtB)	M39819_245035_245844	urethritis clade	Neisseria meningitidis Nm8663	No	1	Ancestral sequence	0	0	lacto-N-neotetraose biosynthesis glycosyl transferase	244783	245623	841	661	177	3	70.0357	589	98.3333	M39819	245035	245844	595	208	7	810	26.5432	96.7442	98.6047	98.6047	0	95.3488	3.25581	Neisseria lactamica	94.4186	4.18605	1.86047	M39819
NEIS1900 (lgtE), NEIS1901 (lgtB)	M40270_241622_245851	urethritis clade	Neisseria meningitidis N1568	No	1	Ancestral sequence	0	0	lacto-N-neotetraose biosynthesis glycosyl transferase	244783	245623	841	661	180	0	100	841	100	M40270	241622	245851	840	3236	154	4230	80.1418	95.4572	97.4336	97.4336	0	96.8437	0.589971	Neisseria sp	92.0059	5.42773	1.9764	M40270
NEIS1900 (lgtE), NEIS1901 (lgtB)	M40093_244935_245076	urethritis clade	Neisseria meningitidis H44/76	No	1	Ancestral sequence	0	0	lacto-N-neotetraose biosynthesis glycosyl transferase	244783	245623	841	661	176	4	17.0036	143	97.7778	M40093	244935	245076	0	138	4	142	100	97.1831	100	100	0	97.1831	2.8169	Neisseria sp	97.8873	2.11268	2.8169	M40093
NEIS1900 (lgtE), NEIS1901 (lgtB)	M38616_244935_245076	urethritis clade	Neisseria meningitidis H44/76	No	1	Ancestral sequence	0	0	lacto-N-neotetraose biosynthesis glycosyl transferase	244783	245623	841	661	176	4	17.0036	143	97.7778	M38616	244935	245076	0	138	4	142	100	97.1831	100	100	0	97.1831	2.8169	Neisseria sp	97.8873	2.11268	2.8169	M38616
NEIS1900 (lgtE), NEIS1901 (lgtB)	M38589_245035_245076	urethritis clade	Neisseria meningitidis H44/76	No	1	Ancestral sequence	0	0	lacto-N-neotetraose biosynthesis glycosyl transferase	244783	245623	841	661	177	3	5.11296	43	98.3333	M38589	245035	245076	0	39	3	42	100	92.8571	100	100	0	92.8571	7.14286	Neisseria sp	95.2381	4.7619	7.14286	M38589
NEIS1900 (lgtE), NEIS1901 (lgtB)	M38635_241622_245844	urethritis clade	Neisseria meningitidis alpha704	No	1	Ancestral sequence	0	0	lacto-N-neotetraose biosynthesis glycosyl transferase	244783	245623	841	661	176	4	100	841	97.7778	M38635	241622	245844	840	3226	157	4223	80.1089	95.3591	99.9113	99.9113	0	96.778	3.13331	Neisseria sp	95.8617	4.04966	4.55217	M38635
NEIS1900 (lgtE), NEIS1901 (lgtB)	M39551_244935_245076	urethritis clade	Neisseria meningitidis H44/76	No	1	Ancestral sequence	0	0	lacto-N-neotetraose biosynthesis glycosyl transferase	244783	245623	841	661	176	4	17.0036	143	97.7778	M39551	244935	245076	0	138	4	142	100	97.1831	100	100	0	97.1831	2.8169	Neisseria sp	97.8873	2.11268	2.8169	M39551
NEIS1900 (lgtE), NEIS1901 (lgtB)	M38543_245035_245076	urethritis clade	Neisseria meningitidis H44/76	No	1	Ancestral sequence	0	0	lacto-N-neotetraose biosynthesis glycosyl transferase	244783	245623	841	661	177	3	5.11296	43	98.3333	M38543	245035	245076	0	39	3	42	100	92.8571	100	100	0	92.8571	7.14286	Neisseria sp	95.2381	4.7619	7.14286	M38543
NEIS1900 (lgtE), NEIS1901 (lgtB)	M39069_244935_245076	urethritis clade	Neisseria meningitidis H44/76	No	1	Ancestral sequence	0	0	lacto-N-neotetraose biosynthesis glycosyl transferase	244783	245623	841	661	176	4	17.0036	143	97.7778	M39069	244935	245076	0	138	4	142	100	97.1831	100	100	0	97.1831	2.8169	Neisseria sp	97.8873	2.11268	2.8169	M39069
NEIS1900 (lgtE), NEIS1901 (lgtB)	M40419_244935_245076	urethritis clade	Neisseria meningitidis H44/76	No	1	Ancestral sequence	0	0	lacto-N-neotetraose biosynthesis glycosyl transferase	244783	245623	841	661	176	4	17.0036	143	97.7778	M40419	244935	245076	0	138	4	142	100	97.1831	100	100	0	97.1831	2.8169	Neisseria sp	97.8873	2.11268	2.8169	M40419
NEIS1900 (lgtE), NEIS1901 (lgtB)	M38851_245004_245844	urethritis clade	Neisseria meningitidis Nm8663	No	1	Ancestral sequence	0	0	lacto-N-neotetraose biosynthesis glycosyl transferase	244783	245623	841	661	174	6	73.7218	620	96.6667	M38851	245004	245844	595	236	10	841	29.2509	95.935	96.748	96.748	0	94.7154	2.03252	Neisseria lactamica	97.9675	-1.21951	0.813008	M38851
NEIS1900 (lgtE), NEIS1901 (lgtB)	M40826_245004_245844	urethritis clade	Neisseria meningitidis Nm8663	No	1	Ancestral sequence	0	0	lacto-N-neotetraose biosynthesis glycosyl transferase	244783	245623	841	661	174	6	73.7218	620	96.6667	M40826	245004	245844	595	236	10	841	29.2509	95.935	96.748	96.748	0	94.7154	2.03252	Neisseria lactamica	97.9675	-1.21951	0.813008	M40826
NEIS1900 (lgtE), NEIS1901 (lgtB)	M38745_245035_245076	urethritis clade	Neisseria meningitidis H44/76	No	1	Ancestral sequence	0	0	lacto-N-neotetraose biosynthesis glycosyl transferase	244783	245623	841	661	177	3	5.11296	43	98.3333	M38745	245035	245076	0	39	3	42	100	92.8571	100	100	0	92.8571	7.14286	Neisseria sp	95.2381	4.7619	7.14286	M38745
NEIS1900 (lgtE), NEIS1901 (lgtB)	M39553_245035_245825	urethritis clade	Neisseria meningitidis Nm8663	No	1	Ancestral sequence	0	0	lacto-N-neotetraose biosynthesis glycosyl transferase	244783	245623	841	661	177	3	70.0357	589	98.3333	M39553	245035	245825	595	192	4	791	24.7788	97.9592	98.4694	98.4694	0	97.449	1.02041	Neisseria lactamica	97.449	1.02041	0.510204	M39553
NEIS1900 (lgtE), NEIS1901 (lgtB)	M38861_245004_245844	urethritis clade	Neisseria meningitidis Nm8663	No	1	Ancestral sequence	0	0	lacto-N-neotetraose biosynthesis glycosyl transferase	244783	245623	841	661	174	6	73.7218	620	96.6667	M38861	245004	245844	595	237	9	841	29.2509	96.3415	96.748	96.748	0	94.7154	2.03252	Neisseria lactamica	97.9675	-1.21951	0.406504	M38861
NEIS1900 (lgtE), NEIS1901 (lgtB)	M38862_244935_245076	urethritis clade	Neisseria meningitidis H44/76	No	1	Ancestral sequence	0	0	lacto-N-neotetraose biosynthesis glycosyl transferase	244783	245623	841	661	176	4	17.0036	143	97.7778	M38862	244935	245076	0	138	4	142	100	97.1831	100	100	0	97.1831	2.8169	Neisseria sp	97.8873	2.11268	2.8169	M38862
NEIS1900 (lgtE), NEIS1901 (lgtB)	M40820_244935_245076	urethritis clade	Neisseria meningitidis H44/76	No	1	Ancestral sequence	0	0	lacto-N-neotetraose biosynthesis glycosyl transferase	244783	245623	841	661	176	4	17.0036	143	97.7778	M40820	244935	245076	0	138	4	142	100	97.1831	100	100	0	97.1831	2.8169	Neisseria sp	97.8873	2.11268	2.8169	M40820
NEIS1900 (lgtE), NEIS1901 (lgtB)	M39846_244935_245076	urethritis clade	Neisseria meningitidis H44/76	No	1	Ancestral sequence	0	0	lacto-N-neotetraose biosynthesis glycosyl transferase	244783	245623	841	661	176	4	17.0036	143	97.7778	M39846	244935	245076	0	138	4	142	100	97.1831	100	100	0	97.1831	2.8169	Neisseria sp	97.8873	2.11268	2.8169	M39846
NEIS1900 (lgtE), NEIS1901 (lgtB)	M39062_244935_245076	urethritis clade	Neisseria meningitidis H44/76	No	1	Ancestral sequence	0	0	lacto-N-neotetraose biosynthesis glycosyl transferase	244783	245623	841	661	176	4	17.0036	143	97.7778	M39062	244935	245076	0	138	4	142	100	97.1831	100	100	0	97.1831	2.8169	Neisseria sp	97.8873	2.11268	2.8169	M39062
NEIS1900 (lgtE), NEIS1901 (lgtB)	M17659_244719_244962	Not urethritis clade		No	1	Ancestral sequence	0	0	lacto-N-neotetraose biosynthesis glycosyl transferase	244783	245623	841	661	174	6	21.522	181	96.6667	M17659	244719	244962	209	28	7	244		80									-80	M17659
NEIS1900 (lgtE), NEIS1901 (lgtB)	M28961_244935_245076	urethritis clade	Neisseria meningitidis H44/76	No	1	Ancestral sequence	0	0	lacto-N-neotetraose biosynthesis glycosyl transferase	244783	245623	841	661	176	4	17.0036	143	97.7778	M28961	244935	245076	0	138	4	142	100	97.1831	100	100	0	97.1831	2.8169	Neisseria sp	97.8873	2.11268	2.8169	M28961
NEIS1900 (lgtE), NEIS1901 (lgtB)	M38919_244935_245076	urethritis clade	Neisseria meningitidis H44/76	No	1	Ancestral sequence	0	0	lacto-N-neotetraose biosynthesis glycosyl transferase	244783	245623	841	661	176	4	17.0036	143	97.7778	M38919	244935	245076	0	138	4	142	100	97.1831	100	100	0	97.1831	2.8169	Neisseria sp	97.8873	2.11268	2.8169	M38919
NEIS1900 (lgtE), NEIS1901 (lgtB)	M37450_244935_245076	urethritis clade	Neisseria meningitidis H44/76	No	1	Ancestral sequence	0	0	lacto-N-neotetraose biosynthesis glycosyl transferase	244783	245623	841	661	176	4	17.0036	143	97.7778	M37450	244935	245076	0	138	4	142	100	97.1831	100	100	0	97.1831	2.8169	Neisseria sp	97.8873	2.11268	2.8169	M37450
NEIS1900 (lgtE), NEIS1901 (lgtB)	M37454_243395_245844	urethritis clade	Neisseria meningitidis	No	1	Ancestral sequence	0	0	lacto-N-neotetraose biosynthesis glycosyl transferase	244783	245623	841	661	174	6	100	841	96.6667	M37454	243395	245844	840	1523	87	2450	65.7143	94.5963	96.3975	96.3975	0	94.5963	1.80124	Neisseria lactamica	95.9006	0.496894	1.80124	M37454
NEIS1900 (lgtE), NEIS1901 (lgtB)	M37945_245004_245058	urethritis clade	Neisseria meningitidis WUE 2594	No	1	Ancestral sequence	0	0	lacto-N-neotetraose biosynthesis glycosyl transferase	244783	245623	841	661	173	7	6.65874	56	96.1111	M37945	245004	245058	0	48	7	55	100	87.2727	98.1818	98.1818	0	87.2727	10.9091	Neisseria lactamica	96.3636	1.81818	10.9091	M37945
NEIS1900 (lgtE), NEIS1901 (lgtB)	M38860_244935_245076	urethritis clade	Neisseria meningitidis H44/76	No	1	Ancestral sequence	0	0	lacto-N-neotetraose biosynthesis glycosyl transferase	244783	245623	841	661	176	4	17.0036	143	97.7778	M38860	244935	245076	0	138	4	142	100	97.1831	100	100	0	97.1831	2.8169	Neisseria sp	97.8873	2.11268	2.8169	M38860
NEIS1900 (lgtE), NEIS1901 (lgtB)	M38587_244935_245076	urethritis clade	Neisseria meningitidis H44/76	No	1	Ancestral sequence	0	0	lacto-N-neotetraose biosynthesis glycosyl transferase	244783	245623	841	661	176	4	17.0036	143	97.7778	M38587	244935	245076	0	138	4	142	100	97.1831	99.2958	99.2958	0	97.8873	1.40845	Neisseria sp	98.5915	0.704225	2.11268	M38587
NEIS1899	NODE_390_248103_249870	urethritis clade	Neisseria meningitidis Nm8663	No	119	Ancestral sequence	0	0	16S ribosomal RNA methyltransferase RsmE	247956	248682	727	0	715	12	79.7799	580	98.3494	NODE_390	248103	249870	209	1513	46	1768	88.1787	97.0494	99.8076	99.8076	0	97.0494	2.75818	Neisseria gonorrhoeae	97.1777	2.62989	2.75818	M40829; M39203; M39204; M39223; M38352; M38542; M38580; M39819; M38565; M39553; M39063; M39806; M39220; M39804; M38690; M38579; M38545; M38357; M38747; M39068; M38754; M38751; M39067; M38568; M39551; M39820; M40093; M39825; M39824; M38353; M39071; M40428; M39065; M40227; M40431; M39821; M40429; M40090; M38574; M38590; M38548; M38558; M38589; M38584; M39803; M39064; M38587; M38581; M38572; M38546;…
NEIS1899	NODE_338_247986_250202	urethritis clade	Neisseria gonorrhoeae	Yes	19	NODE_390	1	1	16S ribosomal RNA methyltransferase RsmE	247956	248682	727	0	708	19	95.8735	697	97.3865	NODE_338	247986	250202	273	1876	68	2217	87.6861	96.5021	99.6399	96.8621	2.77778	96.0905	3.54938	Neisseria polysaccharea	96.2963	3.34362	3.13786	M38555; M38748; M39219; M38753; M38687; M39822; M40328; M40430; M40226; M38575; M38557; M38586; M38573; M38563; M38554; M38551; M38560; M38562; M38576
NEIS1899	NODE_310_247986_250202	urethritis clade	Neisseria gonorrhoeae	Yes	2	NODE_390	1	1	16S ribosomal RNA methyltransferase RsmE	247956	248682	727	0	708	19	95.8735	697	97.3865	NODE_310	247986	250202	273	1876	68	2217	87.6861	96.5021	99.6399	96.8621	2.77778	96.0905	3.54938	Neisseria polysaccharea	96.2963	3.34362	3.13786	M38566; M38561
NEIS1899	M38752_247986_250202	urethritis clade	Neisseria gonorrhoeae	Yes	1	NODE_390	1	1	16S ribosomal RNA methyltransferase RsmE	247956	248682	727	0	708	19	95.8735	697	97.3865	M38752	247986	250202	273	1876	68	2217	87.6861	96.5021	99.6399	96.8621	2.77778	96.0905	3.54938	Neisseria polysaccharea	96.2963	3.34362	3.13786	M38752
NEIS1899	M38750_247986_250202	urethritis clade	Neisseria gonorrhoeae	Yes	1	NODE_390	1	1	16S ribosomal RNA methyltransferase RsmE	247956	248682	727	0	708	19	95.8735	697	97.3865	M38750	247986	250202	273	1876	68	2217	87.6861	96.5021	99.6399	96.8621	2.77778	96.0905	3.54938	Neisseria polysaccharea	96.2963	3.34362	3.13786	M38750
NEIS1899	M38591_247986_250202	urethritis clade	Neisseria gonorrhoeae	Yes	1	NODE_390	1	1	16S ribosomal RNA methyltransferase RsmE	247956	248682	727	0	708	19	95.8735	697	97.3865	M38591	247986	250202	273	1876	68	2217	87.6861	96.5021	99.6399	96.8621	2.77778	96.0905	3.54938	Neisseria polysaccharea	96.2963	3.34362	3.13786	M38591
NEIS1899	M38357_248328_249804	urethritis clade	Neisseria gonorrhoeae	Yes	1	NODE_390	1	1	16S ribosomal RNA methyltransferase RsmE	247956	248682	727	0	716	11	48.8308	355	98.4869	M38357	248328	249804	208	1231	38	1477	85.9174	97.0055	98.8968	96.6903	2.20646	96.2175	2.67928	Neisseria polysaccharea	96.6115	2.28526	1.89125	M38357
NEIS1898	NODE_390_248103_249870	urethritis clade	Neisseria meningitidis Nm8663	No	119	Ancestral sequence	0	0	hypothetical protein	248890	249685	796	0	764	32	100	796	95.9799	NODE_390	248103	249870	209	1513	46	1768	88.1787	97.0494	99.8076	99.8076	0	97.0494	2.75818	Neisseria gonorrhoeae	97.1777	2.62989	2.75818	M40829; M39203; M39204; M39223; M38352; M38542; M38580; M39819; M38565; M39553; M39063; M39806; M39220; M39804; M38690; M38579; M38545; M38357; M38747; M39068; M38754; M38751; M39067; M38568; M39551; M39820; M40093; M39825; M39824; M38353; M39071; M40428; M39065; M40227; M40431; M39821; M40429; M40090; M38574; M38590; M38548; M38558; M38589; M38584; M39803; M39064; M38587; M38581; M38572; M38546;…
NEIS1898	NODE_385_249339_249528	urethritis clade	Neisseria meningitidis M04-240196	No	116	NODE_390	1	1	hypothetical protein	248890	249685	796	0	793	3	23.995	191	99.6231	NODE_385	249339	249528	0	187	3	190	100	98.4211	100	100	0	93.6842	6.31579	Neisseria gonorrhoeae	97.3684	2.63158	1.57895	M39223; M38352; M38542; M38580; M39819; M38565; M39553; M39063; M39806; M39220; M39804; M38690; M38579; M38545; M38357; M38747; M39068; M38754; M38751; M39067; M38568; M39551; M39820; M40093; M39825; M39824; M38353; M39071; M40428; M39065; M40227; M40431; M39821; M40429; M40090; M38574; M38590; M38548; M38558; M38589; M38584; M39803; M39064; M38587; M38581; M38572; M38546; M38588; M38750; M38544;…
NEIS1898	NODE_338_247986_250202	urethritis clade	Neisseria gonorrhoeae	Yes	19	NODE_385	2	2	hypothetical protein	248890	249685	796	0	772	24	100	796	96.9849	NODE_338	247986	250202	273	1876	68	2217	87.6861	96.5021	99.6399	96.8621	2.77778	96.0905	3.54938	Neisseria polysaccharea	96.2963	3.34362	3.13786	M38555; M38748; M39219; M38753; M38687; M39822; M40328; M40430; M40226; M38575; M38557; M38586; M38573; M38563; M38554; M38551; M38560; M38562; M38576
NEIS1898	NODE_357_248857_249865	urethritis clade	Neisseria gonorrhoeae	Yes	3	NODE_390	1	1	hypothetical protein	248890	249685	796	0	776	20	100	796	97.4874	NODE_357	248857	249865	108	878	23	1009	89.2963	97.4473	99.667	97.6693	1.99778	97.0033	2.66371	Neisseria polysaccharea	97.8912	1.7758	2.21976	M40829; M39203; M39204
NEIS1898	NODE_310_247986_250202	urethritis clade	Neisseria gonorrhoeae	Yes	2	NODE_385	2	2	hypothetical protein	248890	249685	796	0	772	24	100	796	96.9849	NODE_310	247986	250202	273	1876	68	2217	87.6861	96.5021	99.6399	96.8621	2.77778	96.0905	3.54938	Neisseria polysaccharea	96.2963	3.34362	3.13786	M38566; M38561
NEIS1898	M38752_247986_250202	urethritis clade	Neisseria gonorrhoeae	Yes	1	NODE_385	2	2	hypothetical protein	248890	249685	796	0	772	24	100	796	96.9849	M38752	247986	250202	273	1876	68	2217	87.6861	96.5021	99.6399	96.8621	2.77778	96.0905	3.54938	Neisseria polysaccharea	96.2963	3.34362	3.13786	M38752
NEIS1898	M38357_248328_249804	urethritis clade	Neisseria gonorrhoeae	Yes	1	NODE_385	2	2	hypothetical protein	248890	249685	796	0	770	26	100	796	96.7337	M38357	248328	249804	208	1231	38	1477	85.9174	97.0055	98.8968	96.6903	2.20646	96.2175	2.67928	Neisseria polysaccharea	96.6115	2.28526	1.89125	M38357
NEIS1898	M40829_248857_249865	urethritis clade	Neisseria meningitidis Nm8663	No	1	NODE_357	2	2	hypothetical protein	248890	249685	796	0	773	23	100	796	97.1106	M40829	248857	249865	108	875	26	1009	89.2963	97.1143	100	100	0	96.0044	3.99556	Neisseria polysaccharea	97.4473	2.55272	2.88568	M40829
NEIS1898	M38750_247986_250202	urethritis clade	Neisseria gonorrhoeae	Yes	1	NODE_385	2	2	hypothetical protein	248890	249685	796	0	772	24	100	796	96.9849	M38750	247986	250202	273	1876	68	2217	87.6861	96.5021	99.6399	96.8621	2.77778	96.0905	3.54938	Neisseria polysaccharea	96.2963	3.34362	3.13786	M38750
NEIS1898	M38591_247986_250202	urethritis clade	Neisseria gonorrhoeae	Yes	1	NODE_385	2	2	hypothetical protein	248890	249685	796	0	772	24	100	796	96.9849	M38591	247986	250202	273	1876	68	2217	87.6861	96.5021	99.6399	96.8621	2.77778	96.0905	3.54938	Neisseria polysaccharea	96.2963	3.34362	3.13786	M38591
NEIS1896	NODE_338_247986_250202	urethritis clade	Neisseria gonorrhoeae	Yes	19	Ancestral sequence	0	0	hypothetical protein	249902	250178	277	64	194	19	100	277	91.0798	NODE_338	247986	250202	273	1876	68	2217	87.6861	96.5021	99.6399	96.8621	2.77778	96.0905	3.54938	Neisseria polysaccharea	96.2963	3.34362	3.13786	M38555; M38748; M39219; M38753; M38687; M39822; M40328; M40430; M40226; M38575; M38557; M38586; M38573; M38563; M38554; M38551; M38560; M38562; M38576
NEIS1896	NODE_310_247986_250202	urethritis clade	Neisseria gonorrhoeae	Yes	2	Ancestral sequence	0	0	hypothetical protein	249902	250178	277	64	194	19	100	277	91.0798	NODE_310	247986	250202	273	1876	68	2217	87.6861	96.5021	99.6399	96.8621	2.77778	96.0905	3.54938	Neisseria polysaccharea	96.2963	3.34362	3.13786	M38566; M38561
NEIS1896	M38591_247986_250202	urethritis clade	Neisseria gonorrhoeae	Yes	1	Ancestral sequence	0	0	hypothetical protein	249902	250178	277	64	194	19	100	277	91.0798	M38591	247986	250202	273	1876	68	2217	87.6861	96.5021	99.6399	96.8621	2.77778	96.0905	3.54938	Neisseria polysaccharea	96.2963	3.34362	3.13786	M38591
NEIS1896	M38750_247986_250202	urethritis clade	Neisseria gonorrhoeae	Yes	1	Ancestral sequence	0	0	hypothetical protein	249902	250178	277	64	194	19	100	277	91.0798	M38750	247986	250202	273	1876	68	2217	87.6861	96.5021	99.6399	96.8621	2.77778	96.0905	3.54938	Neisseria polysaccharea	96.2963	3.34362	3.13786	M38750
NEIS1896	M38752_247986_250202	urethritis clade	Neisseria gonorrhoeae	Yes	1	Ancestral sequence	0	0	hypothetical protein	249902	250178	277	64	194	19	100	277	91.0798	M38752	247986	250202	273	1876	68	2217	87.6861	96.5021	99.6399	96.8621	2.77778	96.0905	3.54938	Neisseria polysaccharea	96.2963	3.34362	3.13786	M38752
NEIS1892	M40414_251462_253523	urethritis clade	Neisseria gonorrhoeae	Yes	1	Ancestral sequence	0	0	deoxyribodopyrimidine photolyase	251344	252646	1303	1	1258	44	90.944	1185	96.6206	M40414	251462	253523	1	1989	72	2062	99.9515	96.5066	100	97.477	2.52305	96.5066	3.49345	Neisseria meningitidis	97.477	2.52305	3.49345	M40414
NEIS1891	NODE_247_253037_257113	urethritis clade	Neisseria meningitidis	No	5	Ancestral sequence	0	0	LysR family transcriptional regulator	252635	253547	913	0	907	6	55.9693	511	99.3428	NODE_247	253037	257113	46	3947	84	4077	98.8717	97.9161	99.8015	99.8015	0	97.9161	1.88539				1.88539	M40104; M39845; M40108; M40412; M40107
NEIS1891	M40414_251462_253523	urethritis clade	Neisseria gonorrhoeae	Yes	1	Ancestral sequence	0	0	LysR family transcriptional regulator	252635	253547	913	0	885	28	97.4808	890	96.9332	M40414	251462	253523	1	1989	72	2062	99.9515	96.5066	100	97.477	2.52305	96.5066	3.49345	Neisseria meningitidis	97.477	2.52305	3.49345	M40414
NEIS1890	NODE_247_253037_257113	urethritis clade	Neisseria meningitidis	No	5	Ancestral sequence	0	0	hypothetical protein	253591	254053	463	0	462	1	100	463	99.784	NODE_247	253037	257113	46	3947	84	4077	98.8717	97.9161	99.8015	99.8015	0	97.9161	1.88539				1.88539	M40104; M39845; M40108; M40412; M40107
NEIS1889	NODE_247_253037_257113	urethritis clade	Neisseria meningitidis	No	5	Ancestral sequence	0	0	hypothetical protein	254101	254707	607	0	597	10	100	607	98.3526	NODE_247	253037	257113	46	3947	84	4077	98.8717	97.9161	99.8015	99.8015	0	97.9161	1.88539				1.88539	M40104; M39845; M40108; M40412; M40107
NEIS1887	NODE_247_253037_257113	urethritis clade	Neisseria meningitidis	No	5	Ancestral sequence	0	0	TonB-dependent receptor protein, FhuA	254892	257004	2113	38	2013	62	100	2113	97.012	NODE_247	253037	257113	46	3947	84	4077	98.8717	97.9161	99.8015	99.8015	0	97.9161	1.88539				1.88539	M40104; M39845; M40108; M40412; M40107
NEIS1885, NEIS0273	NODE_247_257995_258239	urethritis clade	Neisseria meningitidis NZ-05/33	No	5	Ancestral sequence	0	0	thiol:disulfide interchange protein; thiol:disulphide interchange protein encodes DsbA1; oxidoreductase	258036	258732	697	0	683	14	29.4118	205	97.9914	NODE_247	257995	258239	0	230	15	245	100	93.8776	100	100	0	93.8776	6.12245				6.12245	M40104; M39845; M40108; M40412; M40107
NEIS1874	M16917_269438_280003	Not urethritis clade	Neisseria gonorrhoeae	Yes	1	Ancestral sequence	0	0	phospho-2-dehydro-3-deoxyheptonate aldolase	269470	270526	1057	0	1012	45	100	1057	95.7427	M16917	269438	280003	3379	6915	272	10566	68.0201	96.2154	98.7477	95.5475	3.20022	95.1858	3.56199	Neisseria meningitidis	95.5475	3.20022	2.53235	M16917
NEIS1873	NODE_424_270655_271465	Root to M21273	Neisseria meningitidis LNP27256	No	212	Ancestral sequence	0	0	dihydrofolate reductase	270593	271082	490	37	450	3	87.3469	428	99.3377	NODE_424	270655	271465	367	438	6	811	54.7472	98.6486	100	100	0	98.6486	1.35135				1.35135	M17660; M17658; M17582; M17596; M17583; M17659; M16917; M17574; M37945; M37450; M39103; M38612; M38609; M38615; M40822; M40824; M39174; M39534; M40827; M40825; M40317; M40820; M40280; M38333; M40826; M38614; M38896; M38903; M38905; M40273; M40268; M40269; M38910; M40281; M38908; M39849; M29031; M40417; M38745; M40416; M40421; M39069; M38859; M38862; M37428; M38907; M27423; M25917; M29040; M38861;…
NEIS1873	M16917_269438_280003	Not urethritis clade	Neisseria gonorrhoeae	Yes	1	NODE_424	1	0	dihydrofolate reductase	270593	271082	490	37	442	11	100	490	97.5717	M16917	269438	280003	3379	6915	272	10566	68.0201	96.2154	98.7477	95.5475	3.20022	95.1858	3.56199	Neisseria meningitidis	95.5475	3.20022	2.53235	M16917
NEIS1872	NODE_424_270655_271465	Root to M21273	Neisseria meningitidis LNP27256	No	212	Ancestral sequence	0	0	hypothetical protein	271431	271923	493	1	490	2	7.30223	36	99.5935	NODE_424	270655	271465	367	438	6	811	54.7472	98.6486	100	100	0	98.6486	1.35135				1.35135	M17660; M17658; M17582; M17596; M17583; M17659; M16917; M17574; M37945; M37450; M39103; M38612; M38609; M38615; M40822; M40824; M39174; M39534; M40827; M40825; M40317; M40820; M40280; M38333; M40826; M38614; M38896; M38903; M38905; M40273; M40268; M40269; M38910; M40281; M38908; M39849; M29031; M40417; M38745; M40416; M40421; M39069; M38859; M38862; M37428; M38907; M27423; M25917; M29040; M38861;…
NEIS1872	M16917_269438_280003	Not urethritis clade	Neisseria gonorrhoeae	Yes	1	NODE_424	1	0	hypothetical protein	271431	271923	493	1	464	28	100	493	94.3089	M16917	269438	280003	3379	6915	272	10566	68.0201	96.2154	98.7477	95.5475	3.20022	95.1858	3.56199	Neisseria meningitidis	95.5475	3.20022	2.53235	M16917
NEIS1871	NODE_424_272072_276414	Root to M21273	Neisseria meningitidis 2001001	No	212	Ancestral sequence	0	0	hypothetical protein	271919	272357	439	0	433	6	65.1481	286	98.6333	NODE_424	272072	276414	3008	1314	21	4343	30.7391	98.427	92.809	92.809	0	91.8352	0.973783	Neisseria sp	92.1348	0.674157	-5.61798	M17660; M17658; M17582; M17596; M17583; M17659; M16917; M17574; M37945; M37450; M39103; M38612; M38609; M38615; M40822; M40824; M39174; M39534; M40827; M40825; M40317; M40820; M40280; M38333; M40826; M38614; M38896; M38903; M38905; M40273; M40268; M40269; M38910; M40281; M38908; M39849; M29031; M40417; M38745; M40416; M40421; M39069; M38859; M38862; M37428; M38907; M27423; M25917; M29040; M38861;…
NEIS1871	M16917_269438_280003	Not urethritis clade	Neisseria gonorrhoeae	Yes	1	NODE_424	1	0	hypothetical protein	271919	272357	439	0	430	9	100	439	97.9499	M16917	269438	280003	3379	6915	272	10566	68.0201	96.2154	98.7477	95.5475	3.20022	95.1858	3.56199	Neisseria meningitidis	95.5475	3.20022	2.53235	M16917
NEIS1870	NODE_424_272072_276414	Root to M21273	Neisseria meningitidis 2001001	No	212	Ancestral sequence	0	0	hypothetical protein	272459	272705	247	32	213	2	100	247	99.0698	NODE_424	272072	276414	3008	1314	21	4343	30.7391	98.427	92.809	92.809	0	91.8352	0.973783	Neisseria sp	92.1348	0.674157	-5.61798	M17660; M17658; M17582; M17596; M17583; M17659; M16917; M17574; M37945; M37450; M39103; M38612; M38609; M38615; M40822; M40824; M39174; M39534; M40827; M40825; M40317; M40820; M40280; M38333; M40826; M38614; M38896; M38903; M38905; M40273; M40268; M40269; M38910; M40281; M38908; M39849; M29031; M40417; M38745; M40416; M40421; M39069; M38859; M38862; M37428; M38907; M27423; M25917; M29040; M38861;…
NEIS1870	M16917_269438_280003	Not urethritis clade	Neisseria gonorrhoeae	Yes	1	NODE_424	1	0	hypothetical protein	272459	272705	247	32	209	6	100	247	97.2093	M16917	269438	280003	3379	6915	272	10566	68.0201	96.2154	98.7477	95.5475	3.20022	95.1858	3.56199	Neisseria meningitidis	95.5475	3.20022	2.53235	M16917
NEIS1859	NODE_424_272072_276414	Root to M21273	Neisseria meningitidis 2001001	No	212	Ancestral sequence	0	0	autotransporter A	274453	276313	1861	1403	451	7	100	1861	98.4716	NODE_424	272072	276414	3008	1314	21	4343	30.7391	98.427	92.809	92.809	0	91.8352	0.973783	Neisseria sp	92.1348	0.674157	-5.61798	M17660; M17658; M17582; M17596; M17583; M17659; M16917; M17574; M37945; M37450; M39103; M38612; M38609; M38615; M40822; M40824; M39174; M39534; M40827; M40825; M40317; M40820; M40280; M38333; M40826; M38614; M38896; M38903; M38905; M40273; M40268; M40269; M38910; M40281; M38908; M39849; M29031; M40417; M38745; M40416; M40421; M39069; M38859; M38862; M37428; M38907; M27423; M25917; M29040; M38861;…
NEIS1859	M38862_276068_277237	urethritis clade	Neisseria meningitidis 93003	No	1	NODE_424	1	0	autotransporter A	274453	276313	1861	1403	442	16	13.2187	246	96.5066	M38862	276068	277237	30	1089	51	1170	97.4359	95.5263	96.6667	96.6667	0	95.9649	0.701754	Neisseria gonorrhoeae	96.0526	0.614035	1.14035	M38862
NEIS1859	M16917_269438_280003	Not urethritis clade	Neisseria gonorrhoeae	Yes	1	NODE_424	1	0	autotransporter A	274453	276313	1861	1403	443	15	100	1861	96.7249	M16917	269438	280003	3379	6915	272	10566	68.0201	96.2154	98.7477	95.5475	3.20022	95.1858	3.56199	Neisseria meningitidis	95.5475	3.20022	2.53235	M16917
NEIS1858	M38862_276068_277237	urethritis clade	Neisseria meningitidis 93003	No	1	Ancestral sequence	0	0	hypothetical protein	276548	278018	1471	0	1443	28	46.9748	691	98.0965	M38862	276068	277237	30	1089	51	1170	97.4359	95.5263	96.6667	96.6667	0	95.9649	0.701754	Neisseria gonorrhoeae	96.0526	0.614035	1.14035	M38862
NEIS1858	M16917_269438_280003	Not urethritis clade	Neisseria gonorrhoeae	Yes	1	Ancestral sequence	0	0	hypothetical protein	276548	278018	1471	0	1420	51	100	1471	96.533	M16917	269438	280003	3379	6915	272	10566	68.0201	96.2154	98.7477	95.5475	3.20022	95.1858	3.56199	Neisseria meningitidis	95.5475	3.20022	2.53235	M16917
NEIS1858	M38862_277868_277989	urethritis clade	Neisseria lactamica Y92-1009	Yes	1	Ancestral sequence	0	0	hypothetical protein	276548	278018	1471	0	1443	28	8.36166	123	98.0965	M38862	277868	277989	0	117	5	122	100	95.9016	100	97.541	2.45902	95.9016	4.09836	Neisseria gonorrhoeae	99.1803	0.819672	4.09836	M38862
NEIS1857	NODE_424_278313_284969	Root to M21273	Neisseria meningitidis LNP27256	No	212	Ancestral sequence	0	0	hypothetical protein	278218	279187	970	0	936	34	90.2062	875	96.4948	NODE_424	278313	284969	642	5834	181	6657	90.356	96.9909	99.9335	99.9335	0	96.9742	2.95927	Neisseria lactamica	96.4256	3.5079	2.94264	M17660; M17658; M17582; M17596; M17583; M17659; M16917; M17574; M37945; M37450; M39103; M38612; M38609; M38615; M40822; M40824; M39174; M39534; M40827; M40825; M40317; M40820; M40280; M38333; M40826; M38614; M38896; M38903; M38905; M40273; M40268; M40269; M38910; M40281; M38908; M39849; M29031; M40417; M38745; M40416; M40421; M39069; M38859; M38862; M37428; M38907; M27423; M25917; M29040; M38861;…
NEIS1857	M16917_269438_280003	Not urethritis clade	Neisseria gonorrhoeae	Yes	1	NODE_424	1	0	hypothetical protein	278218	279187	970	0	915	55	100	970	94.3299	M16917	269438	280003	3379	6915	272	10566	68.0201	96.2154	98.7477	95.5475	3.20022	95.1858	3.56199	Neisseria meningitidis	95.5475	3.20022	2.53235	M16917
NEIS1856	NODE_424_278313_284969	Root to M21273	Neisseria meningitidis LNP27256	No	212	Ancestral sequence	0	0	hypothetical protein	279263	280556	1294	0	1266	28	100	1294	97.8362	NODE_424	278313	284969	642	5834	181	6657	90.356	96.9909	99.9335	99.9335	0	96.9742	2.95927	Neisseria lactamica	96.4256	3.5079	2.94264	M17660; M17658; M17582; M17596; M17583; M17659; M16917; M17574; M37945; M37450; M39103; M38612; M38609; M38615; M40822; M40824; M39174; M39534; M40827; M40825; M40317; M40820; M40280; M38333; M40826; M38614; M38896; M38903; M38905; M40273; M40268; M40269; M38910; M40281; M38908; M39849; M29031; M40417; M38745; M40416; M40421; M39069; M38859; M38862; M37428; M38907; M27423; M25917; M29040; M38861;…
NEIS1856	M16917_269438_280003	Not urethritis clade	Neisseria gonorrhoeae	Yes	1	NODE_424	1	0	hypothetical protein	279263	280556	1294	0	1274	20	57.3416	742	98.4544	M16917	269438	280003	3379	6915	272	10566	68.0201	96.2154	98.7477	95.5475	3.20022	95.1858	3.56199	Neisseria meningitidis	95.5475	3.20022	2.53235	M16917
NEIS1855	NODE_424_278313_284969	Root to M21273	Neisseria meningitidis LNP27256	No	212	Ancestral sequence	0	0	hypothetical protein	281163	281850	688	1	653	34	100	688	95.0509	NODE_424	278313	284969	642	5834	181	6657	90.356	96.9909	99.9335	99.9335	0	96.9742	2.95927	Neisseria lactamica	96.4256	3.5079	2.94264	M17660; M17658; M17582; M17596; M17583; M17659; M16917; M17574; M37945; M37450; M39103; M38612; M38609; M38615; M40822; M40824; M39174; M39534; M40827; M40825; M40317; M40820; M40280; M38333; M40826; M38614; M38896; M38903; M38905; M40273; M40268; M40269; M38910; M40281; M38908; M39849; M29031; M40417; M38745; M40416; M40421; M39069; M38859; M38862; M37428; M38907; M27423; M25917; M29040; M38861;…
NEIS1855	M38589_281424_285398	urethritis clade	Neisseria gonorrhoeae	Yes	1	NODE_424	1	0	hypothetical protein	281163	281850	688	1	667	20	62.064	427	97.0888	M38589	281424	285398	402	3421	152	3975	89.8868	95.7459	100	96.4176	3.58242	96.0537	3.94626	Neisseria meningitidis	96.4176	3.58242	4.25413	M38589
NEIS1854	NODE_424_278313_284969	Root to M21273	Neisseria meningitidis LNP27256	No	212	Ancestral sequence	0	0	7-cyano-7-deazaguanine reductase	281926	282400	475	0	456	19	100	475	96	NODE_424	278313	284969	642	5834	181	6657	90.356	96.9909	99.9335	99.9335	0	96.9742	2.95927	Neisseria lactamica	96.4256	3.5079	2.94264	M17660; M17658; M17582; M17596; M17583; M17659; M16917; M17574; M37945; M37450; M39103; M38612; M38609; M38615; M40822; M40824; M39174; M39534; M40827; M40825; M40317; M40820; M40280; M38333; M40826; M38614; M38896; M38903; M38905; M40273; M40268; M40269; M38910; M40281; M38908; M39849; M29031; M40417; M38745; M40416; M40421; M39069; M38859; M38862; M37428; M38907; M27423; M25917; M29040; M38861;…
NEIS1854	M38589_281424_285398	urethritis clade	Neisseria gonorrhoeae	Yes	1	NODE_424	1	0	7-cyano-7-deazaguanine reductase	281926	282400	475	0	448	27	100	475	94.3158	M38589	281424	285398	402	3421	152	3975	89.8868	95.7459	100	96.4176	3.58242	96.0537	3.94626	Neisseria meningitidis	96.4176	3.58242	4.25413	M38589
NEIS1853	NODE_424_278313_284969	Root to M21273	Neisseria meningitidis LNP27256	No	212	Ancestral sequence	0	0	multidrug resistance translocase	282811	283996	1186	70	1103	13	100	1186	98.8351	NODE_424	278313	284969	642	5834	181	6657	90.356	96.9909	99.9335	99.9335	0	96.9742	2.95927	Neisseria lactamica	96.4256	3.5079	2.94264	M17660; M17658; M17582; M17596; M17583; M17659; M16917; M17574; M37945; M37450; M39103; M38612; M38609; M38615; M40822; M40824; M39174; M39534; M40827; M40825; M40317; M40820; M40280; M38333; M40826; M38614; M38896; M38903; M38905; M40273; M40268; M40269; M38910; M40281; M38908; M39849; M29031; M40417; M38745; M40416; M40421; M39069; M38859; M38862; M37428; M38907; M27423; M25917; M29040; M38861;…
NEIS1853	M38589_281424_285398	urethritis clade	Neisseria gonorrhoeae	Yes	1	NODE_424	1	0	multidrug resistance translocase	282811	283996	1186	70	1088	28	100	1186	97.491	M38589	281424	285398	402	3421	152	3975	89.8868	95.7459	100	96.4176	3.58242	96.0537	3.94626	Neisseria meningitidis	96.4176	3.58242	4.25413	M38589
NEIS1852	NODE_424_278313_284969	Root to M21273	Neisseria meningitidis LNP27256	No	212	Ancestral sequence	0	0	multidrug resistance translocase	283995	285546	1552	3	1523	26	62.8866	976	98.3215	NODE_424	278313	284969	642	5834	181	6657	90.356	96.9909	99.9335	99.9335	0	96.9742	2.95927	Neisseria lactamica	96.4256	3.5079	2.94264	M17660; M17658; M17582; M17596; M17583; M17659; M16917; M17574; M37945; M37450; M39103; M38612; M38609; M38615; M40822; M40824; M39174; M39534; M40827; M40825; M40317; M40820; M40280; M38333; M40826; M38614; M38896; M38903; M38905; M40273; M40268; M40269; M38910; M40281; M38908; M39849; M29031; M40417; M38745; M40416; M40421; M39069; M38859; M38862; M37428; M38907; M27423; M25917; M29040; M38861;…
NEIS1852	M38589_281424_285398	urethritis clade	Neisseria gonorrhoeae	Yes	1	NODE_424	1	0	multidrug resistance translocase	283995	285546	1552	3	1475	74	90.5284	1405	95.2227	M38589	281424	285398	402	3421	152	3975	89.8868	95.7459	100	96.4176	3.58242	96.0537	3.94626	Neisseria meningitidis	96.4176	3.58242	4.25413	M38589
NEIS1852	M38919_284705_284933	urethritis clade	Neisseria meningitidis M01-240355	No	1	NODE_424	1	0	multidrug resistance translocase	283995	285546	1552	3	1540	9	14.8196	230	99.419	M38919	284705	284933	0	220	9	229	100	96.0699	100	100	0	99.5633	0.436681	Neisseria sp	99.5633	0.436681	3.93013	M38919
NEIS1849	NODE_424_287451_288928	Root to M21273	Neisseria meningitidis alpha710	No	212	Ancestral sequence	0	0	hypothetical protein	287238	288423	1186	1	1142	43	82.0405	973	96.3713	NODE_424	287451	288928	152	1276	50	1478	89.7158	96.2293	87.632	87.632	0	96.2293	-8.59729	Neisseria polysaccharea	98.19	-10.5581	-8.59729	M17660; M17658; M17582; M17596; M17583; M17659; M16917; M17574; M37945; M37450; M39103; M38612; M38609; M38615; M40822; M40824; M39174; M39534; M40827; M40825; M40317; M40820; M40280; M38333; M40826; M38614; M38896; M38903; M38905; M40273; M40268; M40269; M38910; M40281; M38908; M39849; M29031; M40417; M38745; M40416; M40421; M39069; M38859; M38862; M37428; M38907; M27423; M25917; M29040; M38861;…
NEIS1849	M38919_287451_287541	urethritis clade	Neisseria meningitidis G2136	No	1	NODE_424	1	0	hypothetical protein	287238	288423	1186	1	1176	9	7.75717	92	99.2405	M38919	287451	287541	0	82	9	91	100	90.1099	100	100	0	100	0	Neisseria lactamica	97.8022	2.1978	9.89011	M38919
BACT000056 (rpmA), NEIS1848 (rpmA)	NODE_424_287451_288928	Root to M21273	Neisseria meningitidis alpha710	No	212	Ancestral sequence	0	0	50S ribosomal protein L27	288811	289084	274	0	270	4	43.4307	119	98.5401	NODE_424	287451	288928	152	1276	50	1478	89.7158	96.2293	87.632	87.632	0	96.2293	-8.59729	Neisseria polysaccharea	98.19	-10.5581	-8.59729	M17660; M17658; M17582; M17596; M17583; M17659; M16917; M17574; M37945; M37450; M39103; M38612; M38609; M38615; M40822; M40824; M39174; M39534; M40827; M40825; M40317; M40820; M40280; M38333; M40826; M38614; M38896; M38903; M38905; M40273; M40268; M40269; M38910; M40281; M38908; M39849; M29031; M40417; M38745; M40416; M40421; M39069; M38859; M38862; M37428; M38907; M27423; M25917; M29040; M38861;…
NEIS1846	NODE_424_289614_290531	Root to M21273	Neisseria meningitidis M0579	No	212	Ancestral sequence	0	0	octaprenyl-diphosphate synthase	289640	290615	976	0	945	31	91.4959	893	96.8238	NODE_424	289614	290531	0	885	33	918	100	96.4052	100	100	0	96.4052	3.59477	Neisseria polysaccharea	98.5839	1.41612	3.59477	M17660; M17658; M17582; M17596; M17583; M17659; M16917; M17574; M37945; M37450; M39103; M38612; M38609; M38615; M40822; M40824; M39174; M39534; M40827; M40825; M40317; M40820; M40280; M38333; M40826; M38614; M38896; M38903; M38905; M40273; M40268; M40269; M38910; M40281; M38908; M39849; M29031; M40417; M38745; M40416; M40421; M39069; M38859; M38862; M37428; M38907; M27423; M25917; M29040; M38861;…
NEIS1844 (pilF)	NODE_416_291784_295093	root urethritis clade	Neisseria meningitidis NM3081	No	204	Ancestral sequence	0	0	type IV biogenesis protein	291505	293182	1678	0	1654	24	83.3731	1399	98.5697	NODE_416	291784	295093	1	3214	95	3310	99.9698	97.129	97.945	97.945	0	97.3104	0.634633				0.815956	M37945; M37450; M39103; M38612; M38609; M38615; M40822; M40824; M39174; M39534; M40827; M40825; M40317; M40820; M40280; M38333; M40826; M38614; M38896; M38903; M38905; M40273; M40268; M40269; M38910; M40281; M38908; M39849; M29031; M40417; M38745; M40416; M40421; M39069; M38859; M38862; M37428; M38907; M27423; M25917; M29040; M38861; M38854; M38852; M38851; M40103; M38856; M38860; M38613; M38635;…
NEIS1844 (pilF)	M38852_292608_293264	urethritis clade	Neisseria gonorrhoeae	Yes	1	NODE_416	1	1	type IV biogenesis protein	291505	293182	1678	0	1663	15	34.267	575	99.1061	M38852	292608	293264	0	641	16	657	100	97.5647	100	99.0868	0.913242	99.0868	0.913242	Neisseria meningitidis	99.0868	0.913242	2.43531	M38852
NEIS1842	NODE_424_293258_294882	Root to M21273	Neisseria meningitidis alpha14	No	212	Ancestral sequence	0	0	hypothetical protein	293266	293476	211	0	207	4	100	211	98.1043	NODE_424	293258	294882	1	1593	31	1625	99.9385	98.0911	99.9384	99.9384	0	98.0911	1.84729				1.84729	M17660; M17658; M17582; M17596; M17583; M17659; M16917; M17574; M37945; M37450; M39103; M38612; M38609; M38615; M40822; M40824; M39174; M39534; M40827; M40825; M40317; M40820; M40280; M38333; M40826; M38614; M38896; M38903; M38905; M40273; M40268; M40269; M38910; M40281; M38908; M39849; M29031; M40417; M38745; M40416; M40421; M39069; M38859; M38862; M37428; M38907; M27423; M25917; M29040; M38861;…
NEIS1842	NODE_416_291784_295093	root urethritis clade	Neisseria meningitidis NM3081	No	204	NODE_424	1	0	hypothetical protein	293266	293476	211	0	201	10	100	211	95.2607	NODE_416	291784	295093	1	3214	95	3310	99.9698	97.129	97.945	97.945	0	97.3104	0.634633				0.815956	M37945; M37450; M39103; M38612; M38609; M38615; M40822; M40824; M39174; M39534; M40827; M40825; M40317; M40820; M40280; M38333; M40826; M38614; M38896; M38903; M38905; M40273; M40268; M40269; M38910; M40281; M38908; M39849; M29031; M40417; M38745; M40416; M40421; M39069; M38859; M38862; M37428; M38907; M27423; M25917; M29040; M38861; M38854; M38852; M38851; M40103; M38856; M38860; M38613; M38635;…
NEIS1841	NODE_424_293258_294882	Root to M21273	Neisseria meningitidis alpha14	No	212	Ancestral sequence	0	0	hypothetical protein	293468	294101	634	1	618	15	100	634	97.6303	NODE_424	293258	294882	1	1593	31	1625	99.9385	98.0911	99.9384	99.9384	0	98.0911	1.84729				1.84729	M17660; M17658; M17582; M17596; M17583; M17659; M16917; M17574; M37945; M37450; M39103; M38612; M38609; M38615; M40822; M40824; M39174; M39534; M40827; M40825; M40317; M40820; M40280; M38333; M40826; M38614; M38896; M38903; M38905; M40273; M40268; M40269; M38910; M40281; M38908; M39849; M29031; M40417; M38745; M40416; M40421; M39069; M38859; M38862; M37428; M38907; M27423; M25917; M29040; M38861;…
NEIS1841	NODE_416_291784_295093	root urethritis clade	Neisseria meningitidis NM3081	No	204	NODE_424	1	0	hypothetical protein	293468	294101	634	1	614	19	100	634	96.9984	NODE_416	291784	295093	1	3214	95	3310	99.9698	97.129	97.945	97.945	0	97.3104	0.634633				0.815956	M37945; M37450; M39103; M38612; M38609; M38615; M40822; M40824; M39174; M39534; M40827; M40825; M40317; M40820; M40280; M38333; M40826; M38614; M38896; M38903; M38905; M40273; M40268; M40269; M38910; M40281; M38908; M39849; M29031; M40417; M38745; M40416; M40421; M39069; M38859; M38862; M37428; M38907; M27423; M25917; M29040; M38861; M38854; M38852; M38851; M40103; M38856; M38860; M38613; M38635;…
NEIS1841	M40226_293695_293702	urethritis clade		No	1	NODE_416	2	1	hypothetical protein	293468	294101	634	1	630	3	1.41956	9	99.5261	M40226	293695	293702	0	5	3	8		62.5									-62.5	M40226
NEIS1841	M38857_293695_293702	urethritis clade		No	1	NODE_416	2	1	hypothetical protein	293468	294101	634	1	630	3	1.41956	9	99.5261	M38857	293695	293702	0	5	3	8		62.5									-62.5	M38857
NEIS1839 (pilD)	NODE_424_293258_294882	Root to M21273	Neisseria meningitidis alpha14	No	212	Ancestral sequence	0	0	type IV prepilin like protein leader peptide processing enzyme	294102	294963	862	0	851	11	90.7193	782	98.7239	NODE_424	293258	294882	1	1593	31	1625	99.9385	98.0911	99.9384	99.9384	0	98.0911	1.84729				1.84729	M17660; M17658; M17582; M17596; M17583; M17659; M16917; M17574; M37945; M37450; M39103; M38612; M38609; M38615; M40822; M40824; M39174; M39534; M40827; M40825; M40317; M40820; M40280; M38333; M40826; M38614; M38896; M38903; M38905; M40273; M40268; M40269; M38910; M40281; M38908; M39849; M29031; M40417; M38745; M40416; M40421; M39069; M38859; M38862; M37428; M38907; M27423; M25917; M29040; M38861;…
NEIS1839 (pilD)	NODE_416_291784_295093	root urethritis clade	Neisseria meningitidis NM3081	No	204	NODE_424	1	0	type IV prepilin like protein leader peptide processing enzyme	294102	294963	862	0	825	37	100	862	95.7077	NODE_416	291784	295093	1	3214	95	3310	99.9698	97.129	97.945	97.945	0	97.3104	0.634633				0.815956	M37945; M37450; M39103; M38612; M38609; M38615; M40822; M40824; M39174; M39534; M40827; M40825; M40317; M40820; M40280; M38333; M40826; M38614; M38896; M38903; M38905; M40273; M40268; M40269; M38910; M40281; M38908; M39849; M29031; M40417; M38745; M40416; M40421; M39069; M38859; M38862; M37428; M38907; M27423; M25917; M29040; M38861; M38854; M38852; M38851; M40103; M38856; M38860; M38613; M38635;…
NEIS1839 (pilD)	M40227_294349_294362	urethritis clade		No	1	NODE_416	2	1	type IV prepilin like protein leader peptide processing enzyme	294102	294963	862	0	856	6	1.74014	15	99.3039	M40227	294349	294362	0	8	6	14		57.1429									-57.1429	M40227
NEIS1839 (pilD)	M38747_294894_295078	urethritis clade	Neisseria meningitidis 8013	No	1	NODE_416	2	1	type IV prepilin like protein leader peptide processing enzyme	294102	294963	862	0	855	7	8.12065	70	99.1879	M38747	294894	295078	0	174	11	185	100	94.0541	99.4595	99.4595	0	99.4595	0	Neisseria sp	99.4595	0	5.40541	M38747
NEIS1839 (pilD)	M37428_294349_294362	urethritis clade		No	1	NODE_416	2	1	type IV prepilin like protein leader peptide processing enzyme	294102	294963	862	0	856	6	1.74014	15	99.3039	M37428	294349	294362	0	8	6	14		57.1429									-57.1429	M37428
NEIS1838 (pilG)	NODE_424_295740_296243	Root to M21273	Neisseria meningitidis NM133	No	212	Ancestral sequence	0	0	type IV biogenesis protein	295036	296262	1227	0	1220	7	41.1573	505	99.4295	NODE_424	295740	296243	0	497	7	504	100	98.6111	100	100	0	98.6111	1.38889	Neisseria sp	98.8095	1.19048	1.38889	M17660; M17658; M17582; M17596; M17583; M17659; M16917; M17574; M37945; M37450; M39103; M38612; M38609; M38615; M40822; M40824; M39174; M39534; M40827; M40825; M40317; M40820; M40280; M38333; M40826; M38614; M38896; M38903; M38905; M40273; M40268; M40269; M38910; M40281; M38908; M39849; M29031; M40417; M38745; M40416; M40421; M39069; M38859; M38862; M37428; M38907; M27423; M25917; M29040; M38861;…
NEIS1838 (pilG)	NODE_416_291784_295093	root urethritis clade	Neisseria meningitidis NM3081	No	204	NODE_424	1	0	type IV biogenesis protein	295036	296262	1227	0	1224	3	4.80848	59	99.7555	NODE_416	291784	295093	1	3214	95	3310	99.9698	97.129	97.945	97.945	0	97.3104	0.634633				0.815956	M37945; M37450; M39103; M38612; M38609; M38615; M40822; M40824; M39174; M39534; M40827; M40825; M40317; M40820; M40280; M38333; M40826; M38614; M38896; M38903; M38905; M40273; M40268; M40269; M38910; M40281; M38908; M39849; M29031; M40417; M38745; M40416; M40421; M39069; M38859; M38862; M37428; M38907; M27423; M25917; M29040; M38861; M38854; M38852; M38851; M40103; M38856; M38860; M38613; M38635;…
NEIS1838 (pilG)	M38919_296231_296235	urethritis clade		No	1	NODE_416	2	1	type IV biogenesis protein	295036	296262	1227	0	1224	3	0.488998	6	99.7555	M38919	296231	296235	0	2	3	5		40									-40	M38919
NEIS1838 (pilG)	M38747_294894_295078	urethritis clade	Neisseria meningitidis 8013	No	1	NODE_416	2	1	type IV biogenesis protein	295036	296262	1227	0	1224	3	3.58598	44	99.7555	M38747	294894	295078	0	174	11	185	100	94.0541	99.4595	99.4595	0	99.4595	0	Neisseria sp	99.4595	0	5.40541	M38747
NEIS1837 (pgi2)	M39203_296519_297688	urethritis clade	Neisseria gonorrhoeae	Yes	1	Ancestral sequence	0	0	glucose-6-phosphate isomerase 2 (EC 5.3.1.9)	296771	298415	1645	0	1578	67	55.8663	919	95.9271	M39203	296519	297688	1	1080	89	1170	99.9145	92.3867	100		100	92.4722	7.5278				7.61334	M39203
NEIS1835	M39203_298641_298938	urethritis clade	Neisseria gonorrhoeae	Yes	1	Ancestral sequence	0	0	2,3,4,5-tetrahydropyridine-2,6-carboxylate N- succinyltransferase	298624	299446	823	0	813	10	36.3305	299	98.7849	M39203	298641	298938	0	288	10	298	100	96.6443	100	97.3154	2.68456	96.6443	3.3557	Neisseria meningitidis	97.3154	2.68456	3.3557	M39203
NEIS1833	M39823_301454_301469	urethritis clade		No	1	Ancestral sequence	0	0	branched-chain amino acid aminotransferase	300629	301628	1000	0	993	7	1.7	17	99.3	M39823	301454	301469	0	10	6	16		62.5									-62.5	M39823
NEIS1829 (tspA)	M38635_304327_304713	urethritis clade	Neisseria meningitidis NM174	No	1	Ancestral sequence	0	0	Neisseria-specific antigen protein TspA	304045	306673	2629	0	2623	6	14.7585	388	99.7718	M38635	304327	304713	0	381	6	387	100	98.4496	99.7416	99.7416	0	98.4496	1.29199				1.29199	M38635
NEIS1823	M38854_309868_310459	urethritis clade	Neisseria meningitidis	No	1	Ancestral sequence	0	0	D-tyrosyl-tRNA(Tyr) deacylase	309797	310289	493	0	464	29	85.5984	422	94.1176	M38854	309868	310459	0	551	41	592	100	93.0743	100	100	0	93.0743	6.92568	Neisseria sp	99.8311	0.168919	6.92568	M38854
NEIS1822	M38854_309868_310459	urethritis clade	Neisseria meningitidis	No	1	Ancestral sequence	0	0	tRNA-dihydrouridine synthase A	310319	311330	1012	0	1000	12	14.0316	142	98.8142	M38854	309868	310459	0	551	41	592	100	93.0743	100	100	0	93.0743	6.92568	Neisseria sp	99.8311	0.168919	6.92568	M38854
NEIS1804	NODE_234_325911_326741	urethritis clade	Neisseria meningitidis alpha14	No	3	Ancestral sequence	0	0	hypothetical periplasmic protein	325731	326865	1135	0	1119	16	73.304	832	98.5903	NODE_234	325911	326741	0	815	16	831	100	98.0746	100	100	0	98.0746	1.92539	Neisseria gonorrhoeae	98.917	1.08303	1.92539	M40039; M40091; M39221
NEIS1796	NODE_272_327794_327812	urethritis clade		No	3	Ancestral sequence	0	0	hypothetical protein	327562	327940	379	122	253	4	5.27704	20	98.4436	NODE_272	327794	327812	0	15	4	19		78.9474									-78.9474	M39844; M40275; M39850
NEIS0597 (mafB_MGI-1 or mafB2_MGI-2)	M40092_331652_331663	urethritis clade		No	1	Ancestral sequence	0	0	MafB1/MafB2 toxin protein	330848	332375	1528	470	1054	4	0.850785	13	99.6219	M40092	331652	331663	0	8	4	12		66.6667									-66.6667	M40092
NEIS0597 (mafB_MGI-1 or mafB2_MGI-2)	M38854_331652_331663	urethritis clade		No	1	Ancestral sequence	0	0	MafB1/MafB2 toxin protein	330848	332375	1528	470	1054	4	0.850785	13	99.6219	M38854	331652	331663	0	8	4	12		66.6667									-66.6667	M38854
NEIS1782	NODE_215_341509_343132	urethritis clade	Neisseria meningitidis alpha14	No	2	Ancestral sequence	0	0	thiamine monophosphate kinase	342121	343078	958	0	942	16	100	958	98.3299	NODE_215	341509	343132	0	1601	23	1624	100	98.5837	99.9384	99.9384	0	98.5837	1.35468				1.35468	M40416; M40421
NEIS1781	NODE_215_341509_343132	urethritis clade	Neisseria meningitidis alpha14	No	2	Ancestral sequence	0	0	phosphatidylglycerophosphatase A	343070	343556	487	0	485	2	13.1417	64	99.5893	NODE_215	341509	343132	0	1601	23	1624	100	98.5837	99.9384	99.9384	0	98.5837	1.35468				1.35468	M40416; M40421
NEIS1780	NODE_215_343780_344836	urethritis clade	Neisseria meningitidis alpha14	No	2	Ancestral sequence	0	0	putative ABC transporter ATP-binding protein	343615	345292	1678	5	1610	63	63.0513	1058	96.2343	NODE_215	343780	344836	0	994	63	1057	100	94.0397	99.9054	99.9054	0	94.0397	5.86566	Neisseria polysaccharea	96.2157	3.68969	5.86566	M40416; M40421
NEIS1777	M39064_348202_350934	urethritis clade	Neisseria gonorrhoeae	Yes	1	Ancestral sequence	0	0	maltose phosphorylase	348300	350559	2260	1	2159	100	100	2260	95.5733	M39064	348202	350934	3	2606	124	2733	99.8902	95.4579	99.9267	96.0806	3.84615	95.4579	4.46886	Neisseria meningitidis	96.0806	3.84615	4.46886	M39064
NEIS1776 (pgm2)	M39064_348202_350934	urethritis clade	Neisseria gonorrhoeae	Yes	1	Ancestral sequence	0	0	beta-phosphoglucomutase	350571	351237	667	0	645	22	54.7226	365	96.7016	M39064	348202	350934	3	2606	124	2733	99.8902	95.4579	99.9267	96.0806	3.84615	95.4579	4.46886	Neisseria meningitidis	96.0806	3.84615	4.46886	M39064
NEIS1773	M38896_353791_357383	urethritis clade	Neisseria meningitidis	No	1	Ancestral sequence	0	0	L-aspartate oxidase	353685	355194	1510	12	1441	57	92.9801	1404	96.1949	M38896	353791	357383	169	3298	126	3593	95.2964	96.3201	99.7079	99.7079	0	96.3201	3.38785				3.38785	M38896
NEIS1772	M38896_353791_357383	urethritis clade	Neisseria meningitidis	No	1	Ancestral sequence	0	0	quinolinate synthetase	355399	356512	1114	0	1073	41	100	1114	96.3196	M38896	353791	357383	169	3298	126	3593	95.2964	96.3201	99.7079	99.7079	0	96.3201	3.38785				3.38785	M38896
NEIS1771	M38896_353791_357383	urethritis clade	Neisseria meningitidis	No	1	Ancestral sequence	0	0	putative cytoplasmic membrane protein	356818	357757	940	0	926	14	60.3191	567	98.5106	M38896	353791	357383	169	3298	126	3593	95.2964	96.3201	99.7079	99.7079	0	96.3201	3.38785				3.38785	M38896
NEIS1766 (putA)	NODE_379_366161_373259	urethritis clade	Neisseria meningitidis 053442	No	12	Ancestral sequence	0	0	bifunctional proline dehydrogenase/pyrroline-5- carboxylate dehydrogenase	362816	366422	3607	0	3603	4	7.26365	262	99.8891	NODE_379	366161	373259	33	6891	175	7099	99.5351	97.5234	98.882	98.882	0	97.1978	1.68412	Neisseria sp	97.0988	1.78319	1.35862	M40826; M38614; M38896; M38903; M38905; M40273; M40268; M40269; M38910; M40281; M38908; M39849
NEIS1766 (putA)	M38635_363153_370221	urethritis clade	Neisseria meningitidis alpha704	No	1	Ancestral sequence	0	0	bifunctional proline dehydrogenase/pyrroline-5- carboxylate dehydrogenase	362816	366422	3607	0	3504	103	90.6571	3270	97.1444	M38635	363153	370221	3	6905	161	7069	99.9576	97.7215	99.9575	99.9575	0	97.8489	2.10869	Neisseria sp	97.9904	1.96717	2.23606	M38635
NEIS1766 (putA)	M40091_363153_366224	urethritis clade	Neisseria meningitidis alpha14	No	1	Ancestral sequence	0	0	bifunctional proline dehydrogenase/pyrroline-5- carboxylate dehydrogenase	362816	366422	3607	0	3547	60	85.1955	3073	98.3366	M40091	363153	366224	0	3012	60	3072	100	98.0469	100	100	0	98.0469	1.95312	Neisseria sp	98.7305	1.26953	1.95312	M40091
NEIS1765	NODE_379_366161_373259	urethritis clade	Neisseria meningitidis 053442	No	12	Ancestral sequence	0	0	sodium/proline symporter	366670	368197	1528	0	1497	31	100	1528	97.9712	NODE_379	366161	373259	33	6891	175	7099	99.5351	97.5234	98.882	98.882	0	97.1978	1.68412	Neisseria sp	97.0988	1.78319	1.35862	M40826; M38614; M38896; M38903; M38905; M40273; M40268; M40269; M38910; M40281; M38908; M39849
NEIS1765	M38635_363153_370221	urethritis clade	Neisseria meningitidis alpha704	No	1	Ancestral sequence	0	0	sodium/proline symporter	366670	368197	1528	0	1509	19	100	1528	98.7565	M38635	363153	370221	3	6905	161	7069	99.9576	97.7215	99.9575	99.9575	0	97.8489	2.10869	Neisseria sp	97.9904	1.96717	2.23606	M38635
NEIS1765	M38851_367801_369225	urethritis clade	Neisseria gonorrhoeae	Yes	1	Ancestral sequence	0	0	sodium/proline symporter	366670	368197	1528	0	1517	11	25.9817	397	99.2801	M38851	367801	369225	1	1386	38	1425	99.9298	97.3315	100	97.7528	2.24719	97.3315	2.66854	Neisseria meningitidis	97.7528	2.24719	2.66854	M38851
NEIS1764	NODE_424_368476_374047	Root to M21273	Neisseria meningitidis 81858	No	212	Ancestral sequence	0	0	hypothetical protein	368646	369000	355	0	352	3	100	355	99.1549	NODE_424	368476	374047	112	5318	142	5572	97.9899	97.3993	98.6081	98.6081	0	97.3993	1.20879	Neisseria sp	98.2967	0.311355	1.20879	M17660; M17658; M17582; M17596; M17583; M17659; M16917; M17574; M37945; M37450; M39103; M38612; M38609; M38615; M40822; M40824; M39174; M39534; M40827; M40825; M40317; M40820; M40280; M38333; M40826; M38614; M38896; M38903; M38905; M40273; M40268; M40269; M38910; M40281; M38908; M39849; M29031; M40417; M38745; M40416; M40421; M39069; M38859; M38862; M37428; M38907; M27423; M25917; M29040; M38861;…
NEIS1764	NODE_379_366161_373259	urethritis clade	Neisseria meningitidis 053442	No	12	NODE_424	1	0	hypothetical protein	368646	369000	355	0	348	7	100	355	98.0282	NODE_379	366161	373259	33	6891	175	7099	99.5351	97.5234	98.882	98.882	0	97.1978	1.68412	Neisseria sp	97.0988	1.78319	1.35862	M40826; M38614; M38896; M38903; M38905; M40273; M40268; M40269; M38910; M40281; M38908; M39849
NEIS1764	M38635_363153_370221	urethritis clade	Neisseria meningitidis alpha704	No	1	NODE_424	1	0	hypothetical protein	368646	369000	355	0	355	0	100	355	100	M38635	363153	370221	3	6905	161	7069	99.9576	97.7215	99.9575	99.9575	0	97.8489	2.10869	Neisseria sp	97.9904	1.96717	2.23606	M38635
NEIS1764	M38851_367801_369225	urethritis clade	Neisseria gonorrhoeae	Yes	1	NODE_424	1	0	hypothetical protein	368646	369000	355	0	348	7	100	355	98.0282	M38851	367801	369225	1	1386	38	1425	99.9298	97.3315	100	97.7528	2.24719	97.3315	2.66854	Neisseria meningitidis	97.7528	2.24719	2.66854	M38851
NEIS1763	NODE_424_368476_374047	Root to M21273	Neisseria meningitidis 81858	No	212	Ancestral sequence	0	0	putative chelatase	369013	370510	1498	2	1453	43	100	1498	97.1257	NODE_424	368476	374047	112	5318	142	5572	97.9899	97.3993	98.6081	98.6081	0	97.3993	1.20879	Neisseria sp	98.2967	0.311355	1.20879	M17660; M17658; M17582; M17596; M17583; M17659; M16917; M17574; M37945; M37450; M39103; M38612; M38609; M38615; M40822; M40824; M39174; M39534; M40827; M40825; M40317; M40820; M40280; M38333; M40826; M38614; M38896; M38903; M38905; M40273; M40268; M40269; M38910; M40281; M38908; M39849; M29031; M40417; M38745; M40416; M40421; M39069; M38859; M38862; M37428; M38907; M27423; M25917; M29040; M38861;…
NEIS1763	NODE_379_366161_373259	urethritis clade	Neisseria meningitidis 053442	No	12	NODE_424	1	0	putative chelatase	369013	370510	1498	2	1461	35	100	1498	97.6604	NODE_379	366161	373259	33	6891	175	7099	99.5351	97.5234	98.882	98.882	0	97.1978	1.68412	Neisseria sp	97.0988	1.78319	1.35862	M40826; M38614; M38896; M38903; M38905; M40273; M40268; M40269; M38910; M40281; M38908; M39849
NEIS1763	M38851_367801_369225	urethritis clade	Neisseria gonorrhoeae	Yes	1	NODE_424	1	0	putative chelatase	369013	370510	1498	2	1489	7	14.2857	214	99.5321	M38851	367801	369225	1	1386	38	1425	99.9298	97.3315	100	97.7528	2.24719	97.3315	2.66854	Neisseria meningitidis	97.7528	2.24719	2.66854	M38851
NEIS1763	M38635_363153_370221	urethritis clade	Neisseria meningitidis alpha704	No	1	NODE_424	1	0	putative chelatase	369013	370510	1498	2	1465	31	80.7744	1210	97.9278	M38635	363153	370221	3	6905	161	7069	99.9576	97.7215	99.9575	99.9575	0	97.8489	2.10869	Neisseria sp	97.9904	1.96717	2.23606	M38635
NEIS1762	NODE_424_368476_374047	Root to M21273	Neisseria meningitidis 81858	No	212	Ancestral sequence	0	0	hypothetical protein	370609	371461	853	0	845	8	100	853	99.0621	NODE_424	368476	374047	112	5318	142	5572	97.9899	97.3993	98.6081	98.6081	0	97.3993	1.20879	Neisseria sp	98.2967	0.311355	1.20879	M17660; M17658; M17582; M17596; M17583; M17659; M16917; M17574; M37945; M37450; M39103; M38612; M38609; M38615; M40822; M40824; M39174; M39534; M40827; M40825; M40317; M40820; M40280; M38333; M40826; M38614; M38896; M38903; M38905; M40273; M40268; M40269; M38910; M40281; M38908; M39849; M29031; M40417; M38745; M40416; M40421; M39069; M38859; M38862; M37428; M38907; M27423; M25917; M29040; M38861;…
NEIS1762	NODE_379_366161_373259	urethritis clade	Neisseria meningitidis 053442	No	12	NODE_424	1	0	hypothetical protein	370609	371461	853	0	834	19	100	853	97.7726	NODE_379	366161	373259	33	6891	175	7099	99.5351	97.5234	98.882	98.882	0	97.1978	1.68412	Neisseria sp	97.0988	1.78319	1.35862	M40826; M38614; M38896; M38903; M38905; M40273; M40268; M40269; M38910; M40281; M38908; M39849
NEIS1760	NODE_424_368476_374047	Root to M21273	Neisseria meningitidis 81858	No	212	Ancestral sequence	0	0	putative thiol:disulphide interchange protein	371463	372108	646	28	592	26	100	646	95.7929	NODE_424	368476	374047	112	5318	142	5572	97.9899	97.3993	98.6081	98.6081	0	97.3993	1.20879	Neisseria sp	98.2967	0.311355	1.20879	M17660; M17658; M17582; M17596; M17583; M17659; M16917; M17574; M37945; M37450; M39103; M38612; M38609; M38615; M40822; M40824; M39174; M39534; M40827; M40825; M40317; M40820; M40280; M38333; M40826; M38614; M38896; M38903; M38905; M40273; M40268; M40269; M38910; M40281; M38908; M39849; M29031; M40417; M38745; M40416; M40421; M39069; M38859; M38862; M37428; M38907; M27423; M25917; M29040; M38861;…
NEIS1760	NODE_379_366161_373259	urethritis clade	Neisseria meningitidis 053442	No	12	NODE_424	1	0	putative thiol:disulphide interchange protein	371463	372108	646	28	594	24	100	646	96.1165	NODE_379	366161	373259	33	6891	175	7099	99.5351	97.5234	98.882	98.882	0	97.1978	1.68412	Neisseria sp	97.0988	1.78319	1.35862	M40826; M38614; M38896; M38903; M38905; M40273; M40268; M40269; M38910; M40281; M38908; M39849
NEIS1759	NODE_424_368476_374047	Root to M21273	Neisseria meningitidis 81858	No	212	Ancestral sequence	0	0	undecaprenyl pyrophosphate phosphatase	372140	372962	823	0	788	35	100	823	95.7473	NODE_424	368476	374047	112	5318	142	5572	97.9899	97.3993	98.6081	98.6081	0	97.3993	1.20879	Neisseria sp	98.2967	0.311355	1.20879	M17660; M17658; M17582; M17596; M17583; M17659; M16917; M17574; M37945; M37450; M39103; M38612; M38609; M38615; M40822; M40824; M39174; M39534; M40827; M40825; M40317; M40820; M40280; M38333; M40826; M38614; M38896; M38903; M38905; M40273; M40268; M40269; M38910; M40281; M38908; M39849; M29031; M40417; M38745; M40416; M40421; M39069; M38859; M38862; M37428; M38907; M27423; M25917; M29040; M38861;…
NEIS1759	NODE_379_366161_373259	urethritis clade	Neisseria meningitidis 053442	No	12	NODE_424	1	0	undecaprenyl pyrophosphate phosphatase	372140	372962	823	0	783	40	100	823	95.1397	NODE_379	366161	373259	33	6891	175	7099	99.5351	97.5234	98.882	98.882	0	97.1978	1.68412	Neisseria sp	97.0988	1.78319	1.35862	M40826; M38614; M38896; M38903; M38905; M40273; M40268; M40269; M38910; M40281; M38908; M39849
NEIS1757	NODE_424_368476_374047	Root to M21273	Neisseria meningitidis 81858	No	212	Ancestral sequence	0	0	hypothetical protein	373534	374752	1219	80	1118	21	42.2477	515	98.1563	NODE_424	368476	374047	112	5318	142	5572	97.9899	97.3993	98.6081	98.6081	0	97.3993	1.20879	Neisseria sp	98.2967	0.311355	1.20879	M17660; M17658; M17582; M17596; M17583; M17659; M16917; M17574; M37945; M37450; M39103; M38612; M38609; M38615; M40822; M40824; M39174; M39534; M40827; M40825; M40317; M40820; M40280; M38333; M40826; M38614; M38896; M38903; M38905; M40273; M40268; M40269; M38910; M40281; M38908; M39849; M29031; M40417; M38745; M40416; M40421; M39069; M38859; M38862; M37428; M38907; M27423; M25917; M29040; M38861;…
NEIS1755	NODE_424_376317_376920	Root to M21273	Neisseria meningitidis NZ-05/33	No	212	Ancestral sequence	0	0	S-adenosyl-methyltransferase MraW	375482	376469	988	0	983	5	15.4858	153	99.4939	NODE_424	376317	376920	0	597	7	604	100	98.8411	100	100	0	98.8411	1.15894	Neisseria sp	99.0066	0.993377	1.15894	M17660; M17658; M17582; M17596; M17583; M17659; M16917; M17574; M37945; M37450; M39103; M38612; M38609; M38615; M40822; M40824; M39174; M39534; M40827; M40825; M40317; M40820; M40280; M38333; M40826; M38614; M38896; M38903; M38905; M40273; M40268; M40269; M38910; M40281; M38908; M39849; M29031; M40417; M38745; M40416; M40421; M39069; M38859; M38862; M37428; M38907; M27423; M25917; M29040; M38861;…
NEIS1754	NODE_424_376317_376920	Root to M21273	Neisseria meningitidis NZ-05/33	No	212	Ancestral sequence	0	0	putative small periplasmic protein	376459	376729	271	0	269	2	100	271	99.262	NODE_424	376317	376920	0	597	7	604	100	98.8411	100	100	0	98.8411	1.15894	Neisseria sp	99.0066	0.993377	1.15894	M17660; M17658; M17582; M17596; M17583; M17659; M16917; M17574; M37945; M37450; M39103; M38612; M38609; M38615; M40822; M40824; M39174; M39534; M40827; M40825; M40317; M40820; M40280; M38333; M40826; M38614; M38896; M38903; M38905; M40273; M40268; M40269; M38910; M40281; M38908; M39849; M29031; M40417; M38745; M40416; M40421; M39069; M38859; M38862; M37428; M38907; M27423; M25917; M29040; M38861;…
NEIS1754	NODE_424_376317_376920	Root to M21273	Neisseria meningitidis NZ-05/33	No	212	Ancestral sequence	0	0	putative small periplasmic protein	376465	376729	265	0	263	2	100	265	99.2453	NODE_424	376317	376920	0	597	7	604	100	98.8411	100	100	0	98.8411	1.15894	Neisseria sp	99.0066	0.993377	1.15894	M17660; M17658; M17582; M17596; M17583; M17659; M16917; M17574; M37945; M37450; M39103; M38612; M38609; M38615; M40822; M40824; M39174; M39534; M40827; M40825; M40317; M40820; M40280; M38333; M40826; M38614; M38896; M38903; M38905; M40273; M40268; M40269; M38910; M40281; M38908; M39849; M29031; M40417; M38745; M40416; M40421; M39069; M38859; M38862; M37428; M38907; M27423; M25917; M29040; M38861;…
NEIS1753	NODE_424_378024_380090	Root to M21273	Neisseria meningitidis	No	212	Ancestral sequence	0	0	penicillin-binding protein 2	376789	378535	1747	120	1597	30	29.3074	512	98.1561	NODE_424	378024	380090	120	1899	48	2067	94.1945	97.5347	96.4047	96.4047	0	95.9425	0.46225	Neisseria sp	95.8398	0.564972	-1.12994	M17660; M17658; M17582; M17596; M17583; M17659; M16917; M17574; M37945; M37450; M39103; M38612; M38609; M38615; M40822; M40824; M39174; M39534; M40827; M40825; M40317; M40820; M40280; M38333; M40826; M38614; M38896; M38903; M38905; M40273; M40268; M40269; M38910; M40281; M38908; M39849; M29031; M40417; M38745; M40416; M40421; M39069; M38859; M38862; M37428; M38907; M27423; M25917; M29040; M38861;…
NEIS1753	NODE_424_376317_376920	Root to M21273	Neisseria meningitidis NZ-05/33	No	212	Ancestral sequence	0	0	penicillin-binding protein 2	376789	378535	1747	120	1597	30	7.61305	133	98.1561	NODE_424	376317	376920	0	597	7	604	100	98.8411	100	100	0	98.8411	1.15894	Neisseria sp	99.0066	0.993377	1.15894	M17660; M17658; M17582; M17596; M17583; M17659; M16917; M17574; M37945; M37450; M39103; M38612; M38609; M38615; M40822; M40824; M39174; M39534; M40827; M40825; M40317; M40820; M40280; M38333; M40826; M38614; M38896; M38903; M38905; M40273; M40268; M40269; M38910; M40281; M38908; M39849; M29031; M40417; M38745; M40416; M40421; M39069; M38859; M38862; M37428; M38907; M27423; M25917; M29040; M38861;…
NEIS1753	M38635_378357_380090	urethritis clade	Neisseria meningitidis alpha704	No	1	NODE_424	1	0	penicillin-binding protein 2	376789	378535	1747	120	1609	18	10.2461	179	98.8937	M38635	378357	380090	0	1686	48	1734	100	97.2318	100	100	0	98.6736	1.32641	Neisseria gonorrhoeae	98.6159	1.38408	2.76817	M38635
NEIS1753	M38919_378357_378498	urethritis clade	Neisseria meningitidis H44/76	No	1	NODE_424	1	0	penicillin-binding protein 2	376789	378535	1747	120	1610	17	8.18546	143	98.9551	M38919	378357	378498	0	125	17	142	100	88.0282	100	100	0	100	0	Neisseria gonorrhoeae	100	0	11.9718	M38919
penA	NODE_424_378024_380090	Root to M21273	Neisseria meningitidis	No	212	Ancestral sequence	0	0		378109	378511	403	120	258	25	100	403	91.1661	NODE_424	378024	380090	120	1899	48	2067	94.1945	97.5347	96.4047	96.4047	0	95.9425	0.46225	Neisseria sp	95.8398	0.564972	-1.12994	M17660; M17658; M17582; M17596; M17583; M17659; M16917; M17574; M37945; M37450; M39103; M38612; M38609; M38615; M40822; M40824; M39174; M39534; M40827; M40825; M40317; M40820; M40280; M38333; M40826; M38614; M38896; M38903; M38905; M40273; M40268; M40269; M38910; M40281; M38908; M39849; M29031; M40417; M38745; M40416; M40421; M39069; M38859; M38862; M37428; M38907; M27423; M25917; M29040; M38861;…
penA	M38635_378357_380090	urethritis clade	Neisseria meningitidis alpha704	No	1	NODE_424	1	0		378109	378511	403	120	265	18	38.4615	155	93.6396	M38635	378357	380090	0	1686	48	1734	100	97.2318	100	100	0	98.6736	1.32641	Neisseria gonorrhoeae	98.6159	1.38408	2.76817	M38635
penA	M38919_378357_378498	urethritis clade	Neisseria meningitidis H44/76	No	1	NODE_424	1	0		378109	378511	403	120	266	17	35.4839	143	93.9929	M38919	378357	378498	0	125	17	142	100	88.0282	100	100	0	100	0	Neisseria gonorrhoeae	100	0	11.9718	M38919
NEIS1751	NODE_424_378024_380090	Root to M21273	Neisseria meningitidis	No	212	Ancestral sequence	0	0	UDP-N-acetylmuramoylalanyl-D-glutamate--2, 6- diaminopimelate ligase	378559	380038	1480	0	1459	21	100	1480	98.5811	NODE_424	378024	380090	120	1899	48	2067	94.1945	97.5347	96.4047	96.4047	0	95.9425	0.46225	Neisseria sp	95.8398	0.564972	-1.12994	M17660; M17658; M17582; M17596; M17583; M17659; M16917; M17574; M37945; M37450; M39103; M38612; M38609; M38615; M40822; M40824; M39174; M39534; M40827; M40825; M40317; M40820; M40280; M38333; M40826; M38614; M38896; M38903; M38905; M40273; M40268; M40269; M38910; M40281; M38908; M39849; M29031; M40417; M38745; M40416; M40421; M39069; M38859; M38862; M37428; M38907; M27423; M25917; M29040; M38861;…
NEIS1751	M38635_378357_380090	urethritis clade	Neisseria meningitidis alpha704	No	1	NODE_424	1	0	UDP-N-acetylmuramoylalanyl-D-glutamate--2, 6- diaminopimelate ligase	378559	380038	1480	0	1451	29	100	1480	98.0405	M38635	378357	380090	0	1686	48	1734	100	97.2318	100	100	0	98.6736	1.32641	Neisseria gonorrhoeae	98.6159	1.38408	2.76817	M38635
NEIS1750	NODE_424_378024_380090	Root to M21273	Neisseria meningitidis	No	212	Ancestral sequence	0	0	hypothetical protein	380060	381707	1648	1	1642	5	1.94175	32	99.6964	NODE_424	378024	380090	120	1899	48	2067	94.1945	97.5347	96.4047	96.4047	0	95.9425	0.46225	Neisseria sp	95.8398	0.564972	-1.12994	M17660; M17658; M17582; M17596; M17583; M17659; M16917; M17574; M37945; M37450; M39103; M38612; M38609; M38615; M40822; M40824; M39174; M39534; M40827; M40825; M40317; M40820; M40280; M38333; M40826; M38614; M38896; M38903; M38905; M40273; M40268; M40269; M38910; M40281; M38908; M39849; M29031; M40417; M38745; M40416; M40421; M39069; M38859; M38862; M37428; M38907; M27423; M25917; M29040; M38861;…
NEIS1750	M38635_378357_380090	urethritis clade	Neisseria meningitidis alpha704	No	1	NODE_424	1	0	hypothetical protein	380060	381707	1648	1	1643	4	1.94175	32	99.7571	M38635	378357	380090	0	1686	48	1734	100	97.2318	100	100	0	98.6736	1.32641	Neisseria gonorrhoeae	98.6159	1.38408	2.76817	M38635
NEIS1746	NODE_383_384756_386225	urethritis clade	Neisseria gonorrhoeae	Yes	4	Ancestral sequence	0	0	hypothetical protein	384823	385420	598	299	280	19	100	598	93.6455	NODE_383	384756	386225	302	1102	66	1470	79.4558	94.3493	99.7432	94.5205	5.2226	94.3493	5.39384	Neisseria meningitidis	94.5205	5.2226	5.39384	M38616; M38913; M40418; M40270
NEIS1745	NODE_315_385841_386630	urethritis clade	Neisseria meningitidis WUE 2594	No	7	Ancestral sequence	0	0	UDP-N-acetylmuramoyl-L-alanyl-D-glutamate synthetase	385506	386844	1339	0	1318	21	59.0739	791	98.4317	NODE_315	385841	386630	0	769	21	790	100	97.3418	99.3671	99.3671	0	97.3418	2.02532	Neisseria polysaccharea	96.2025	3.16456	2.02532	M40104; M39845; M40108; M40412; M40107; M39847; M38853
NEIS1745	NODE_383_384756_386225	urethritis clade	Neisseria gonorrhoeae	Yes	4	Ancestral sequence	0	0	UDP-N-acetylmuramoyl-L-alanyl-D-glutamate synthetase	385506	386844	1339	0	1303	36	53.8462	721	97.3114	NODE_383	384756	386225	302	1102	66	1470	79.4558	94.3493	99.7432	94.5205	5.2226	94.3493	5.39384	Neisseria meningitidis	94.5205	5.2226	5.39384	M38616; M38913; M40418; M40270
NEIS1743	NODE_383_387829_392772	urethritis clade	Neisseria gonorrhoeae	Yes	4	Ancestral sequence	0	0	cell division protein	386987	388295	1309	0	1301	8	35.6761	467	99.3888	NODE_383	387829	392772	1	4742	201	4944	99.9798	95.9336	99.9595	96.3383	3.62128	95.9336	4.0259	Neisseria meningitidis	96.3383	3.62128	4.0259	M38616; M38913; M40418; M40270
NEIS1742	NODE_383_387829_392772	urethritis clade	Neisseria gonorrhoeae	Yes	4	Ancestral sequence	0	0	undecaprenyldiphospho-muramoylpentapeptide beta- N- acetylglucosaminyltransferase	388298	389366	1069	0	1006	63	100	1069	94.1066	NODE_383	387829	392772	1	4742	201	4944	99.9798	95.9336	99.9595	96.3383	3.62128	95.9336	4.0259	Neisseria meningitidis	96.3383	3.62128	4.0259	M38616; M38913; M40418; M40270
NEIS1741	NODE_383_387829_392772	urethritis clade	Neisseria gonorrhoeae	Yes	4	Ancestral sequence	0	0	UDP-N-acetylmuramate--L-alanine ligase	389523	390930	1408	0	1348	60	100	1408	95.7386	NODE_383	387829	392772	1	4742	201	4944	99.9798	95.9336	99.9595	96.3383	3.62128	95.9336	4.0259	Neisseria meningitidis	96.3383	3.62128	4.0259	M38616; M38913; M40418; M40270
NEIS1740	NODE_383_387829_392772	urethritis clade	Neisseria gonorrhoeae	Yes	4	Ancestral sequence	0	0	D-alanine--D-alanine ligase	391042	391957	916	0	872	44	100	916	95.1965	NODE_383	387829	392772	1	4742	201	4944	99.9798	95.9336	99.9595	96.3383	3.62128	95.9336	4.0259	Neisseria meningitidis	96.3383	3.62128	4.0259	M38616; M38913; M40418; M40270
NEIS1739	NODE_383_387829_392772	urethritis clade	Neisseria gonorrhoeae	Yes	4	Ancestral sequence	0	0	cell division protein	391946	392675	730	0	722	8	100	730	98.9041	NODE_383	387829	392772	1	4742	201	4944	99.9798	95.9336	99.9595	96.3383	3.62128	95.9336	4.0259	Neisseria meningitidis	96.3383	3.62128	4.0259	M38616; M38913; M40418; M40270
NEIS1738	NODE_383_393845_394109	urethritis clade	Neisseria gonorrhoeae	Yes	4	Ancestral sequence	0	0	cell division protein	392760	394005	1246	0	1236	10	12.9213	161	99.1974	NODE_383	393845	394109	0	251	14	265	100	94.717	100	95.4717	4.5283	94.717	5.28302	Neisseria polysaccharea	95.8491	4.15094	5.28302	M38616; M38913; M40418; M40270
NEIS1738	NODE_383_387829_392772	urethritis clade	Neisseria gonorrhoeae	Yes	4	Ancestral sequence	0	0	cell division protein	392760	394005	1246	0	1236	10	1.1236	14	99.1974	NODE_383	387829	392772	1	4742	201	4944	99.9798	95.9336	99.9595	96.3383	3.62128	95.9336	4.0259	Neisseria meningitidis	96.3383	3.62128	4.0259	M38616; M38913; M40418; M40270
NEIS1729 (acnA)	M39223_402001_404649	urethritis clade	Neisseria sp. HMSC070E12	Yes	1	Ancestral sequence	0	0	aconitate hydratase 1 (EC 4.2.1.3)	401795	404402	2608	18	2374	216	92.1012	2402	91.6602	M39223	402001	404649	20	2402	227	2649	99.245	91.3655	97.6417		97.6417	91.3655	6.27615	Neisseria sicca	97.2613	0.380373	6.27615	M39223
NEIS1727 (ackA2), NEIS1447	M40092_407294_409714	urethritis clade	Neisseria gonorrhoeae	Yes	1	Ancestral sequence	0	0	acetate kinase	406337	407537	1201	0	1195	6	20.3164	244	99.5004	M40092	407294	409714	4	2279	138	2421	99.8348	94.2904	99.7104	95.0765	4.63384	94.2491	5.46132	Neisseria meningitidis	95.0765	4.63384	5.41994	M40092
NEIS1726	M40092_407294_409714	urethritis clade	Neisseria gonorrhoeae	Yes	1	Ancestral sequence	0	0	hypothetical protein	407622	408264	643	1	615	27	100	643	95.7944	M40092	407294	409714	4	2279	138	2421	99.8348	94.2904	99.7104	95.0765	4.63384	94.2491	5.46132	Neisseria meningitidis	95.0765	4.63384	5.41994	M40092
NEIS1725	M40092_407294_409714	urethritis clade	Neisseria gonorrhoeae	Yes	1	Ancestral sequence	0	0	hypothetical protein	408425	408869	445	0	398	47	100	445	89.4382	M40092	407294	409714	4	2279	138	2421	99.8348	94.2904	99.7104	95.0765	4.63384	94.2491	5.46132	Neisseria meningitidis	95.0765	4.63384	5.41994	M40092
NEIS1724	M40092_407294_409714	urethritis clade	Neisseria gonorrhoeae	Yes	1	Ancestral sequence	0	0	hypothetical protein	409042	409411	370	3	340	27	100	370	92.6431	M40092	407294	409714	4	2279	138	2421	99.8348	94.2904	99.7104	95.0765	4.63384	94.2491	5.46132	Neisseria meningitidis	95.0765	4.63384	5.41994	M40092
NEIS1722	M40092_407294_409714	urethritis clade	Neisseria gonorrhoeae	Yes	1	Ancestral sequence	0	0	hypothetical protein	409407	410610	1204	0	1192	12	25.6645	309	99.0033	M40092	407294	409714	4	2279	138	2421	99.8348	94.2904	99.7104	95.0765	4.63384	94.2491	5.46132	Neisseria meningitidis	95.0765	4.63384	5.41994	M40092
NEIS1721	M38896_411026_411600	urethritis clade	Neisseria meningitidis NM3001	No	1	Ancestral sequence	0	0	oxidoreductase	410666	411539	874	14	851	9	58.8101	514	98.9535	M38896	411026	411600	14	551	10	575	97.5652	98.2175	100	100	0	98.2175	1.78253	Neisseria sp	99.1087	0.891266	1.78253	M38896
NEIS1703	NODE_247_429929_431985	urethritis clade	Neisseria meningitidis	No	5	Ancestral sequence	0	0	pyridoxine 5'-phosphate synthase	429897	430626	730	0	715	15	95.6164	698	97.9452	NODE_247	429929	431985	1	2032	24	2057	99.9514	98.8327	99.9514	99.9514	0	98.8327	1.11868				1.11868	M40104; M39845; M40108; M40412; M40107
NEIS1702	NODE_247_429929_431985	urethritis clade	Neisseria meningitidis	No	5	Ancestral sequence	0	0	hypothetical protein	430777	431710	934	1	927	6	100	934	99.3569	NODE_247	429929	431985	1	2032	24	2057	99.9514	98.8327	99.9514	99.9514	0	98.8327	1.11868				1.11868	M40104; M39845; M40108; M40412; M40107
NEIS1701	NODE_247_429929_431985	urethritis clade	Neisseria meningitidis	No	5	Ancestral sequence	0	0	hypothetical protein	431719	432487	769	101	665	3	34.8505	268	99.5509	NODE_247	429929	431985	1	2032	24	2057	99.9514	98.8327	99.9514	99.9514	0	98.8327	1.11868				1.11868	M40104; M39845; M40108; M40412; M40107
NEIS1697	NODE_333_434709_437894	urethritis clade	Neisseria meningitidis	No	7	Ancestral sequence	0	0	hypothetical protein	434418	435561	1144	16	1082	46	74.5629	853	95.922	NODE_333	434709	437894	31	3059	96	3186	99.027	96.9572	97.7179	97.7179	0	96.9572	0.760697	Neisseria sp	96.355	1.36292	0.760697	M37453; M38610; M39531; M39766; M40823; M39104; M37452
NEIS1695	NODE_333_434709_437894	urethritis clade	Neisseria meningitidis	No	7	Ancestral sequence	0	0	hypothetical protein	435861	436683	823	0	814	9	100	823	98.9064	NODE_333	434709	437894	31	3059	96	3186	99.027	96.9572	97.7179	97.7179	0	96.9572	0.760697	Neisseria sp	96.355	1.36292	0.760697	M37453; M38610; M39531; M39766; M40823; M39104; M37452
NEIS1694	NODE_333_434709_437894	urethritis clade	Neisseria meningitidis	No	7	Ancestral sequence	0	0	N-acetylmuramoyl-L-alanine amidase	436759	438010	1252	15	1197	40	90.8147	1137	96.7664	NODE_333	434709	437894	31	3059	96	3186	99.027	96.9572	97.7179	97.7179	0	96.9572	0.760697	Neisseria sp	96.355	1.36292	0.760697	M37453; M38610; M39531; M39766; M40823; M39104; M37452
NEIS1691 (tbpB)	NODE_374_445518_446801	urethritis clade	Neisseria gonorrhoeae MU_NG18	Yes	12	Ancestral sequence	0	0		443686	445816	2131	1196	918	17	14.031	299	98.1818	NODE_374	445518	446801	270	957	57	1284	78.972	94.3787	96.1538	93.787	2.36686	84.8126	11.3412	Neisseria meningitidis	93.787	2.36686	1.77515	M38858; M40414; M40411; M40104; M39845; M40108; M40412; M40107; M39847; M38853; M38855; M38857
NEIS1691 (tbpB)	NODE_249_443618_445323	urethritis clade	Neisseria meningitidis	No	4	Ancestral sequence	0	0		443686	445816	2131	1196	906	29	76.9122	1639	96.8984	NODE_249	443618	445323	933	740	33	1706	45.3107	95.7309	80.207	80.207	0	94.5666	-14.3596	Neisseria polysaccharea	78.2665	1.94049	-15.5239	M38589; M38584; M39803; M39064
NEIS1691 (tbpB)	M39823_443585_445871	urethritis clade	Neisseria gonorrhoeae	No	1	Ancestral sequence	0	0		443686	445816	2131	1196	868	67	100	2131	92.8342	M39823	443585	445871	1196	1010	81	2287	47.7044	92.5756	79.9267	84.6929	-4.76627	85.1512	-5.22456	Neisseria meningitidis	84.6929	-4.76627	-12.6489	M39823
NEIS1691 (tbpB)	M39846_445518_446801	urethritis clade	Neisseria gonorrhoeae MU_NG18	Yes	1	Ancestral sequence	0	0		443686	445816	2131	1196	918	17	14.031	299	98.1818	M39846	445518	446801	270	957	57	1284	78.972	94.3787	96.1538	93.787	2.36686	84.8126	11.3412	Neisseria meningitidis	93.787	2.36686	1.77515	M39846
NEIP1690	NODE_374_445518_446801	urethritis clade	Neisseria gonorrhoeae MU_NG18	Yes	12	Ancestral sequence	0	0	Transferrin-binding protein 1	445902	448644	2743	157	2552	34	32.8472	901	98.6852	NODE_374	445518	446801	270	957	57	1284	78.972	94.3787	96.1538	93.787	2.36686	84.8126	11.3412	Neisseria meningitidis	93.787	2.36686	1.77515	M38858; M40414; M40411; M40104; M39845; M40108; M40412; M40107; M39847; M38853; M38855; M38857
NEIP1690	M39846_445518_446801	urethritis clade	Neisseria gonorrhoeae MU_NG18	Yes	1	Ancestral sequence	0	0	Transferrin-binding protein 1	445902	448644	2743	157	2552	34	32.8472	901	98.6852	M39846	445518	446801	270	957	57	1284	78.972	94.3787	96.1538	93.787	2.36686	84.8126	11.3412	Neisseria meningitidis	93.787	2.36686	1.77515	M39846
NEIP1690	M38873_446339_448759	urethritis clade	Neisseria gonorrhoeae	Yes	1	Ancestral sequence	0	0	Transferrin-binding protein 1	445902	448644	2743	157	2504	82	84.0685	2306	96.8291	M38873	446339	448759	87	2249	85	2421	96.4064	96.3582	99.6572	96.4867	3.17052	96.3582	3.29906	Neisseria meningitidis	96.4867	3.17052	3.29906	M38873
NEIP1690	M40269_448445_455208	urethritis clade	Neisseria meningitidis 73696	No	1	Ancestral sequence	0	0	Transferrin-binding protein 1	445902	448644	2743	157	2583	3	7.29129	200	99.884	M40269	448445	455208	713	5871	180	6764	89.4589	97.0253	87.8037	87.8037	0	97.5376	-9.73393	Neisseria sp	88.2829	-0.47926	-9.22162	M40269
NEIS1690 (tbpA)	NODE_374_445518_446801	urethritis clade	Neisseria gonorrhoeae MU_NG18	Yes	12	Ancestral sequence	0	0		445902	448647	2746	157	2555	34	32.8114	901	98.6868	NODE_374	445518	446801	270	957	57	1284	78.972	94.3787	96.1538	93.787	2.36686	84.8126	11.3412	Neisseria meningitidis	93.787	2.36686	1.77515	M38858; M40414; M40411; M40104; M39845; M40108; M40412; M40107; M39847; M38853; M38855; M38857
NEIS1690 (tbpA)	M38873_446339_448759	urethritis clade	Neisseria gonorrhoeae	Yes	1	Ancestral sequence	0	0		445902	448647	2746	157	2507	82	84.0859	2309	96.8328	M38873	446339	448759	87	2249	85	2421	96.4064	96.3582	99.6572	96.4867	3.17052	96.3582	3.29906	Neisseria meningitidis	96.4867	3.17052	3.29906	M38873
NEIS1690 (tbpA)	M39846_445518_446801	urethritis clade	Neisseria gonorrhoeae MU_NG18	Yes	1	Ancestral sequence	0	0		445902	448647	2746	157	2555	34	32.8114	901	98.6868	M39846	445518	446801	270	957	57	1284	78.972	94.3787	96.1538	93.787	2.36686	84.8126	11.3412	Neisseria meningitidis	93.787	2.36686	1.77515	M39846
NEIS1690 (tbpA)	M40269_448445_455208	urethritis clade	Neisseria meningitidis 73696	No	1	Ancestral sequence	0	0		445902	448647	2746	157	2586	3	7.39257	203	99.8841	M40269	448445	455208	713	5871	180	6764	89.4589	97.0253	87.8037	87.8037	0	97.5376	-9.73393	Neisseria sp	88.2829	-0.47926	-9.22162	M40269
NEIS1689	NODE_379_450101_454647	urethritis clade	Neisseria gonorrhoeae MS11	Yes	12	Ancestral sequence	0	0	putative polyamine permease substrate-binding protein	449970	451113	1144	35	1089	20	88.549	1013	98.1966	NODE_379	450101	454647	115	4314	118	4547	97.4709	97.3375	99.9323	97.8339	2.09838	97.3601	2.5722	Neisseria meningitidis	97.8339	2.09838	2.59477	M40826; M38614; M38896; M38903; M38905; M40273; M40268; M40269; M38910; M40281; M38908; M39849
NEIS1689	M38896_450420_455988	urethritis clade	Neisseria meningitidis Nm1140	No	1	NODE_379	1	1	putative polyamine permease substrate-binding protein	449970	451113	1144	35	1093	16	60.6643	694	98.5573	M38896	450420	455988	113	5274	182	5569	97.9709	96.6642	99.4685	99.4685	0	97.2507	2.21774	Neisseria sp	98.1855	1.28299	2.80425	M38896
NEIS1689	M40269_448445_455208	urethritis clade	Neisseria meningitidis 73696	No	1	NODE_379	1	1	putative polyamine permease substrate-binding protein	449970	451113	1144	35	1086	23	100	1144	97.9261	M40269	448445	455208	713	5871	180	6764	89.4589	97.0253	87.8037	87.8037	0	97.5376	-9.73393	Neisseria sp	88.2829	-0.47926	-9.22162	M40269
NEIS1688 (rpsT), BACT000020 (rpsT)	NODE_379_450101_454647	urethritis clade	Neisseria gonorrhoeae MS11	Yes	12	Ancestral sequence	0	0	30S ribosomal protein S20	451415	451679	265	0	261	4	100	265	98.4906	NODE_379	450101	454647	115	4314	118	4547	97.4709	97.3375	99.9323	97.8339	2.09838	97.3601	2.5722	Neisseria meningitidis	97.8339	2.09838	2.59477	M40826; M38614; M38896; M38903; M38905; M40273; M40268; M40269; M38910; M40281; M38908; M39849
NEIS1688 (rpsT), BACT000020 (rpsT)	M38896_450420_455988	urethritis clade	Neisseria meningitidis Nm1140	No	1	NODE_379	1	1	30S ribosomal protein S20	451415	451679	265	0	260	5	100	265	98.1132	M38896	450420	455988	113	5274	182	5569	97.9709	96.6642	99.4685	99.4685	0	97.2507	2.21774	Neisseria sp	98.1855	1.28299	2.80425	M38896
NEIS1688 (rpsT), BACT000020 (rpsT)	M40269_448445_455208	urethritis clade	Neisseria meningitidis 73696	No	1	NODE_379	1	1	30S ribosomal protein S20	451415	451679	265	0	261	4	100	265	98.4906	M40269	448445	455208	713	5871	180	6764	89.4589	97.0253	87.8037	87.8037	0	97.5376	-9.73393	Neisseria sp	88.2829	-0.47926	-9.22162	M40269
NEIP1687	NODE_379_450101_454647	urethritis clade	Neisseria gonorrhoeae MS11	Yes	12	Ancestral sequence	0	0	Phospholipase A1	451860	452985	1126	1	1113	12	100	1126	98.9333	NODE_379	450101	454647	115	4314	118	4547	97.4709	97.3375	99.9323	97.8339	2.09838	97.3601	2.5722	Neisseria meningitidis	97.8339	2.09838	2.59477	M40826; M38614; M38896; M38903; M38905; M40273; M40268; M40269; M38910; M40281; M38908; M39849
NEIP1687	M40269_448445_455208	urethritis clade	Neisseria meningitidis 73696	No	1	NODE_379	1	1	Phospholipase A1	451860	452985	1126	1	1112	13	100	1126	98.8444	M40269	448445	455208	713	5871	180	6764	89.4589	97.0253	87.8037	87.8037	0	97.5376	-9.73393	Neisseria sp	88.2829	-0.47926	-9.22162	M40269
NEIP1687	M38896_450420_455988	urethritis clade	Neisseria meningitidis Nm1140	No	1	NODE_379	1	1	Phospholipase A1	451860	452985	1126	1	1114	11	100	1126	99.0222	M38896	450420	455988	113	5274	182	5569	97.9709	96.6642	99.4685	99.4685	0	97.2507	2.21774	Neisseria sp	98.1855	1.28299	2.80425	M38896
NEIS1687	NODE_379_450101_454647	urethritis clade	Neisseria gonorrhoeae MS11	Yes	12	Ancestral sequence	0	0	outer membrane phospholipase A precursor (ec 3.1.1.32)	451860	452988	1129	1	1116	12	100	1129	98.9362	NODE_379	450101	454647	115	4314	118	4547	97.4709	97.3375	99.9323	97.8339	2.09838	97.3601	2.5722	Neisseria meningitidis	97.8339	2.09838	2.59477	M40826; M38614; M38896; M38903; M38905; M40273; M40268; M40269; M38910; M40281; M38908; M39849
NEIS1687	M40269_448445_455208	urethritis clade	Neisseria meningitidis 73696	No	1	NODE_379	1	1	outer membrane phospholipase A precursor (ec 3.1.1.32)	451860	452988	1129	1	1115	13	100	1129	98.8475	M40269	448445	455208	713	5871	180	6764	89.4589	97.0253	87.8037	87.8037	0	97.5376	-9.73393	Neisseria sp	88.2829	-0.47926	-9.22162	M40269
NEIS1687	M38896_450420_455988	urethritis clade	Neisseria meningitidis Nm1140	No	1	NODE_379	1	1	outer membrane phospholipase A precursor (ec 3.1.1.32)	451860	452988	1129	1	1117	11	100	1129	99.0248	M38896	450420	455988	113	5274	182	5569	97.9709	96.6642	99.4685	99.4685	0	97.2507	2.21774	Neisseria sp	98.1855	1.28299	2.80425	M38896
NEIS1686	NODE_379_450101_454647	urethritis clade	Neisseria gonorrhoeae MS11	Yes	12	Ancestral sequence	0	0	putative integral membrane protein	453094	453832	739	0	715	24	100	739	96.7524	NODE_379	450101	454647	115	4314	118	4547	97.4709	97.3375	99.9323	97.8339	2.09838	97.3601	2.5722	Neisseria meningitidis	97.8339	2.09838	2.59477	M40826; M38614; M38896; M38903; M38905; M40273; M40268; M40269; M38910; M40281; M38908; M39849
NEIS1686	M40269_448445_455208	urethritis clade	Neisseria meningitidis 73696	No	1	NODE_379	1	1	putative integral membrane protein	453094	453832	739	0	711	28	100	739	96.2111	M40269	448445	455208	713	5871	180	6764	89.4589	97.0253	87.8037	87.8037	0	97.5376	-9.73393	Neisseria sp	88.2829	-0.47926	-9.22162	M40269
NEIS1686	M38896_450420_455988	urethritis clade	Neisseria meningitidis Nm1140	No	1	NODE_379	1	1	putative integral membrane protein	453094	453832	739	0	712	27	100	739	96.3464	M38896	450420	455988	113	5274	182	5569	97.9709	96.6642	99.4685	99.4685	0	97.2507	2.21774	Neisseria sp	98.1855	1.28299	2.80425	M38896
NEIS1684	NODE_379_450101_454647	urethritis clade	Neisseria gonorrhoeae MS11	Yes	12	Ancestral sequence	0	0	aspartyl-tRNA synthetase	453889	455698	1810	0	1769	41	41.989	760	97.7348	NODE_379	450101	454647	115	4314	118	4547	97.4709	97.3375	99.9323	97.8339	2.09838	97.3601	2.5722	Neisseria meningitidis	97.8339	2.09838	2.59477	M40826; M38614; M38896; M38903; M38905; M40273; M40268; M40269; M38910; M40281; M38908; M39849
NEIS1684	M38896_450420_455988	urethritis clade	Neisseria meningitidis Nm1140	No	1	NODE_379	1	1	aspartyl-tRNA synthetase	453889	455698	1810	0	1716	94	100	1810	94.8066	M38896	450420	455988	113	5274	182	5569	97.9709	96.6642	99.4685	99.4685	0	97.2507	2.21774	Neisseria sp	98.1855	1.28299	2.80425	M38896
NEIS1684	M40269_448445_455208	urethritis clade	Neisseria meningitidis 73696	No	1	NODE_379	1	1	aspartyl-tRNA synthetase	453889	455698	1810	0	1730	80	72.9834	1321	95.5801	M40269	448445	455208	713	5871	180	6764	89.4589	97.0253	87.8037	87.8037	0	97.5376	-9.73393	Neisseria sp	88.2829	-0.47926	-9.22162	M40269
NEIS1683	M38896_450420_455988	urethritis clade	Neisseria meningitidis Nm1140	No	1	Ancestral sequence	0	0	hypothetical protein	455848	456133	286	0	274	12	49.6503	142	95.8042	M38896	450420	455988	113	5274	182	5569	97.9709	96.6642	99.4685	99.4685	0	97.2507	2.21774	Neisseria sp	98.1855	1.28299	2.80425	M38896
NEIS1674	NODE_217_464416_464894	urethritis clade	Neisseria meningitidis H44/76	No	2	Ancestral sequence	0	0	putative biotin synthesis protein BioC	464158	464953	796	1	786	9	60.3015	480	98.8679	NODE_217	464416	464894	1	469	9	479	99.7912	98.1172	100	100	0	98.1172	1.88285	Neisseria sp	100	0	1.88285	M40108; M40412
NEIS1673	NODE_268_465909_466425	urethritis clade	Neisseria meningitidis Nm1140	No	12	Ancestral sequence	0	0	hypothetical protein	465196	466609	1414	8	1401	5	36.6337	518	99.6444	NODE_268	465909	466425	1	511	5	517	99.8066	99.031	100	100	0	99.031	0.968992	Neisseria sp	99.2248	0.775194	0.968992	M39103; M38612; M38609; M38615; M40822; M40824; M39174; M39534; M40827; M40825; M40317; M40820
NEIS1673	NODE_217_465502_466338	urethritis clade	Neisseria meningitidis NM3001	No	2	Ancestral sequence	0	0	hypothetical protein	465196	466609	1414	8	1400	6	59.2645	838	99.5733	NODE_217	465502	466338	1	830	6	837	99.8805	99.2823	100	100	0	99.4019	0.598086	Neisseria sp	100	0	0.717703	M40108; M40412
NEIS1673	M40826_465537_466422	urethritis clade	Neisseria gonorrhoeae	Yes	1	Ancestral sequence	0	0	hypothetical protein	465196	466609	1414	8	1380	26	62.7298	887	98.1508	M40826	465537	466422	1	859	26	886	99.8871	97.0621	100	97.0621	2.93785	97.0621	2.93785	Neisseria lactamica	97.4011	2.59887	2.93785	M40826
NEIS1637	NODE_333_499702_501470	urethritis clade	Neisseria gonorrhoeae SK33414	Yes	7	Ancestral sequence	0	0	hypothetical protein	498757	500326	1570	0	1554	16	39.8089	625	98.9809	NODE_333	499702	501470	272	1453	44	1769	84.6241	97.0608	99.5992	97.3948	2.20441	97.0608	2.53841	Neisseria meningitidis	97.3948	2.20441	2.53841	M37453; M38610; M39531; M39766; M40823; M39104; M37452
NEIS1637	NODE_234_499948_501847	urethritis clade	Neisseria meningitidis H44/76	No	3	Ancestral sequence	0	0	hypothetical protein	498757	500326	1570	0	1563	7	24.1401	379	99.5541	NODE_234	499948	501847	277	1596	27	1900	85.4211	98.3364	99.9384	99.9384	0	98.398	1.54036	Neisseria gonorrhoeae	98.0283	1.91004	1.60197	M40039; M40091; M39221
NEIS1637	M38635_499354_501554	urethritis clade	Neisseria meningitidis NM2795	No	1	Ancestral sequence	0	0	hypothetical protein	498757	500326	1570	0	1558	12	61.9745	973	99.2357	M38635	499354	501554	272	1910	19	2201	87.642	99.015	100	100	0	99.015	0.984966	Neisseria sp	99.7926	0.207361	0.984966	M38635
NEIS1637	M38896_499145_506507	urethritis clade	Neisseria gonorrhoeae	Yes	1	Ancestral sequence	0	0	hypothetical protein	498757	500326	1570	0	1533	37	75.2866	1182	97.6433	M38896	499145	506507	704	6249	410	7363	90.4387	93.8429	96.8464	94.8641	1.98228	93.8279	3.01847	Neisseria meningitidis	94.8641	1.98228	3.00345	M38896
NEIS1636	NODE_333_499702_501470	urethritis clade	Neisseria gonorrhoeae SK33414	Yes	7	Ancestral sequence	0	0	hypothetical protein	500614	500872	259	89	165	5	100	259	97.0588	NODE_333	499702	501470	272	1453	44	1769	84.6241	97.0608	99.5992	97.3948	2.20441	97.0608	2.53841	Neisseria meningitidis	97.3948	2.20441	2.53841	M37453; M38610; M39531; M39766; M40823; M39104; M37452
NEIS1636	NODE_234_499948_501847	urethritis clade	Neisseria meningitidis H44/76	No	3	Ancestral sequence	0	0	hypothetical protein	500614	500872	259	89	170	0	100	259	100	NODE_234	499948	501847	277	1596	27	1900	85.4211	98.3364	99.9384	99.9384	0	98.398	1.54036	Neisseria gonorrhoeae	98.0283	1.91004	1.60197	M40039; M40091; M39221
NEIS1636	M38635_499354_501554	urethritis clade	Neisseria meningitidis NM2795	No	1	Ancestral sequence	0	0	hypothetical protein	500614	500872	259	89	170	0	100	259	100	M38635	499354	501554	272	1910	19	2201	87.642	99.015	100	100	0	99.015	0.984966	Neisseria sp	99.7926	0.207361	0.984966	M38635
NEIS1636	M38896_499145_506507	urethritis clade	Neisseria gonorrhoeae	Yes	1	Ancestral sequence	0	0	hypothetical protein	500614	500872	259	89	165	5	100	259	97.0588	M38896	499145	506507	704	6249	410	7363	90.4387	93.8429	96.8464	94.8641	1.98228	93.8279	3.01847	Neisseria meningitidis	94.8641	1.98228	3.00345	M38896
NEIS1635	NODE_333_499702_501470	urethritis clade	Neisseria gonorrhoeae SK33414	Yes	7	Ancestral sequence	0	0	transcriptional regulator	501150	501783	634	0	622	12	50.7886	322	98.1073	NODE_333	499702	501470	272	1453	44	1769	84.6241	97.0608	99.5992	97.3948	2.20441	97.0608	2.53841	Neisseria meningitidis	97.3948	2.20441	2.53841	M37453; M38610; M39531; M39766; M40823; M39104; M37452
NEIS1635	NODE_234_499948_501847	urethritis clade	Neisseria meningitidis H44/76	No	3	Ancestral sequence	0	0	transcriptional regulator	501150	501783	634	0	630	4	100	634	99.3691	NODE_234	499948	501847	277	1596	27	1900	85.4211	98.3364	99.9384	99.9384	0	98.398	1.54036	Neisseria gonorrhoeae	98.0283	1.91004	1.60197	M40039; M40091; M39221
NEIS1635	M38635_499354_501554	urethritis clade	Neisseria meningitidis NM2795	No	1	Ancestral sequence	0	0	transcriptional regulator	501150	501783	634	0	630	4	64.0379	406	99.3691	M38635	499354	501554	272	1910	19	2201	87.642	99.015	100	100	0	99.015	0.984966	Neisseria sp	99.7926	0.207361	0.984966	M38635
NEIS1635	M38896_499145_506507	urethritis clade	Neisseria gonorrhoeae	Yes	1	Ancestral sequence	0	0	transcriptional regulator	501150	501783	634	0	611	23	100	634	96.3722	M38896	499145	506507	704	6249	410	7363	90.4387	93.8429	96.8464	94.8641	1.98228	93.8279	3.01847	Neisseria meningitidis	94.8641	1.98228	3.00345	M38896
pro_NEIS1635	NODE_234_499948_501847	urethritis clade	Neisseria meningitidis H44/76	No	3	Ancestral sequence	0	0	mtrR promoter	501783	501850	68	5	62	1	97.0588	66	98.4127	NODE_234	499948	501847	277	1596	27	1900	85.4211	98.3364	99.9384	99.9384	0	98.398	1.54036	Neisseria gonorrhoeae	98.0283	1.91004	1.60197	M40039; M40091; M39221
pro_NEIS1635	M38896_499145_506507	urethritis clade	Neisseria gonorrhoeae	Yes	1	Ancestral sequence	0	0	mtrR promoter	501783	501850	68	5	57	6	100	68	90.4762	M38896	499145	506507	704	6249	410	7363	90.4387	93.8429	96.8464	94.8641	1.98228	93.8279	3.01847	Neisseria meningitidis	94.8641	1.98228	3.00345	M38896
NEIP1634	M38896_499145_506507	urethritis clade	Neisseria gonorrhoeae	Yes	1	Ancestral sequence	0	0	Membrane fusion protein	502186	503422	1237	2	1156	79	100	1237	93.6032	M38896	499145	506507	704	6249	410	7363	90.4387	93.8429	96.8464	94.8641	1.98228	93.8279	3.01847	Neisseria meningitidis	94.8641	1.98228	3.00345	M38896
NEIS1634	M38896_499145_506507	urethritis clade	Neisseria gonorrhoeae	Yes	1	Ancestral sequence	0	0	membrane fusion protein	502186	503425	1240	2	1159	79	100	1240	93.6187	M38896	499145	506507	704	6249	410	7363	90.4387	93.8429	96.8464	94.8641	1.98228	93.8279	3.01847	Neisseria meningitidis	94.8641	1.98228	3.00345	M38896
NEIS1633	M38896_499145_506507	urethritis clade	Neisseria gonorrhoeae	Yes	1	Ancestral sequence	0	0	drug efflux protein	503436	506640	3205	129	2830	246	95.8814	3073	92.0026	M38896	499145	506507	704	6249	410	7363	90.4387	93.8429	96.8464	94.8641	1.98228	93.8279	3.01847	Neisseria meningitidis	94.8641	1.98228	3.00345	M38896
NEIS1633	M40228_505112_510097	urethritis clade	Neisseria gonorrhoeae	Yes	1	Ancestral sequence	0	0	drug efflux protein	503436	506640	3205	129	3023	53	47.7067	1529	98.277	M40228	505112	510097	407	4393	186	4986	91.8371	95.938	99.5632	95.7196	3.84363	95.7851	3.77812	Neisseria meningitidis	95.7196	3.84363	3.62525	M40228
NEIS1632	M40228_505112_510097	urethritis clade	Neisseria gonorrhoeae	Yes	1	Ancestral sequence	0	0	putative outer membrane lipoprotein	506646	508098	1453	7	1366	80	100	1453	94.4675	M40228	505112	510097	407	4393	186	4986	91.8371	95.938	99.5632	95.7196	3.84363	95.7851	3.77812	Neisseria meningitidis	95.7196	3.84363	3.62525	M40228
NEIP1632	M40228_505112_510097	urethritis clade	Neisseria gonorrhoeae	Yes	1	Ancestral sequence	0	0	Multidrug efflux pump channel protein	506694	508095	1402	0	1322	80	100	1402	94.2939	M40228	505112	510097	407	4393	186	4986	91.8371	95.938	99.5632	95.7196	3.84363	95.7851	3.77812	Neisseria meningitidis	95.7196	3.84363	3.62525	M40228
NEIS1630	M40228_505112_510097	urethritis clade	Neisseria gonorrhoeae	Yes	1	Ancestral sequence	0	0	hypothetical protein	508475	508775	301	0	296	5	100	301	98.3389	M40228	505112	510097	407	4393	186	4986	91.8371	95.938	99.5632	95.7196	3.84363	95.7851	3.77812	Neisseria meningitidis	95.7196	3.84363	3.62525	M40228
NEIS1629	M40228_505112_510097	urethritis clade	Neisseria gonorrhoeae	Yes	1	Ancestral sequence	0	0	GntR family transcriptional regulator	509306	510089	784	0	767	17	100	784	97.8316	M40228	505112	510097	407	4393	186	4986	91.8371	95.938	99.5632	95.7196	3.84363	95.7851	3.77812	Neisseria meningitidis	95.7196	3.84363	3.62525	M40228
NEIS1622	M39823_515682_517445	urethritis clade	Neisseria gonorrhoeae	Yes	1	Ancestral sequence	0	0	putative integral membrane ion transporter	514446	515784	1339	0	1337	2	7.69231	103	99.8506	M39823	515682	517445	159	1557	48	1764	90.9864	97.0093	99.9377	97.3832	2.55452	97.0093	2.92835	Neisseria lactamica	97.757	2.18069	2.92835	M39823
NEIS1622	M38919_515682_517445	urethritis clade	Neisseria gonorrhoeae	Yes	1	Ancestral sequence	0	0	putative integral membrane ion transporter	514446	515784	1339	0	1337	2	7.69231	103	99.8506	M38919	515682	517445	159	1563	42	1764	90.9864	97.3832	99.5639	97.757	1.80685	97.3832	2.18069	Neisseria lactamica	97.9439	1.61994	2.18069	M38919
NEIS1622	M38635_515571_517589	urethritis clade	Neisseria meningitidis M01-240355	No	1	Ancestral sequence	0	0	putative integral membrane ion transporter	514446	515784	1339	0	1329	10	15.9821	214	99.2532	M38635	515571	517589	159	1803	57	2019	92.1248	96.9355	98.7634	98.7634	0	97.043	1.72043	Neisseria sp	98.2258	0.537634	1.82796	M38635
NEIS1621	M39823_515682_517445	urethritis clade	Neisseria gonorrhoeae	Yes	1	Ancestral sequence	0	0	hypothetical protein	515961	516132	172	5	161	6	100	172	96.4072	M39823	515682	517445	159	1557	48	1764	90.9864	97.0093	99.9377	97.3832	2.55452	97.0093	2.92835	Neisseria lactamica	97.757	2.18069	2.92835	M39823
NEIS1621	M38635_515571_517589	urethritis clade	Neisseria meningitidis M01-240355	No	1	Ancestral sequence	0	0	hypothetical protein	515961	516132	172	5	164	3	100	172	98.2036	M38635	515571	517589	159	1803	57	2019	92.1248	96.9355	98.7634	98.7634	0	97.043	1.72043	Neisseria sp	98.2258	0.537634	1.82796	M38635
NEIS1621	M38919_515682_517445	urethritis clade	Neisseria gonorrhoeae	Yes	1	Ancestral sequence	0	0	hypothetical protein	515961	516132	172	5	161	6	100	172	96.4072	M38919	515682	517445	159	1563	42	1764	90.9864	97.3832	99.5639	97.757	1.80685	97.3832	2.18069	Neisseria lactamica	97.9439	1.61994	2.18069	M38919
NEIS1619 (rfaK)	M39823_515682_517445	urethritis clade	Neisseria gonorrhoeae	Yes	1	Ancestral sequence	0	0	alpha-1,2 N-acetylglucosamine transferase	516170	517235	1066	0	1034	32	100	1066	96.9981	M39823	515682	517445	159	1557	48	1764	90.9864	97.0093	99.9377	97.3832	2.55452	97.0093	2.92835	Neisseria lactamica	97.757	2.18069	2.92835	M39823
NEIS1619 (rfaK)	M38919_515682_517445	urethritis clade	Neisseria gonorrhoeae	Yes	1	Ancestral sequence	0	0	alpha-1,2 N-acetylglucosamine transferase	516170	517235	1066	0	1040	26	100	1066	97.561	M38919	515682	517445	159	1563	42	1764	90.9864	97.3832	99.5639	97.757	1.80685	97.3832	2.18069	Neisseria lactamica	97.9439	1.61994	2.18069	M38919
NEIS1619 (rfaK)	M38635_515571_517589	urethritis clade	Neisseria meningitidis M01-240355	No	1	Ancestral sequence	0	0	alpha-1,2 N-acetylglucosamine transferase	516170	517235	1066	0	1035	31	100	1066	97.0919	M38635	515571	517589	159	1803	57	2019	92.1248	96.9355	98.7634	98.7634	0	97.043	1.72043	Neisseria sp	98.2258	0.537634	1.82796	M38635
NEIS1618 (lgtF)	M38635_515571_517589	urethritis clade	Neisseria meningitidis M01-240355	No	1	Ancestral sequence	0	0	beta-1,4 glucosyltransferase	517235	517994	760	0	750	10	46.8421	356	98.6842	M38635	515571	517589	159	1803	57	2019	92.1248	96.9355	98.7634	98.7634	0	97.043	1.72043	Neisseria sp	98.2258	0.537634	1.82796	M38635
NEIS1618 (lgtF)	M39823_515682_517445	urethritis clade	Neisseria gonorrhoeae	Yes	1	Ancestral sequence	0	0	beta-1,4 glucosyltransferase	517235	517994	760	0	755	5	27.8947	212	99.3421	M39823	515682	517445	159	1557	48	1764	90.9864	97.0093	99.9377	97.3832	2.55452	97.0093	2.92835	Neisseria lactamica	97.757	2.18069	2.92835	M39823
NEIS1618 (lgtF)	M38919_515682_517445	urethritis clade	Neisseria gonorrhoeae	Yes	1	Ancestral sequence	0	0	beta-1,4 glucosyltransferase	517235	517994	760	0	755	5	27.8947	212	99.3421	M38919	515682	517445	159	1563	42	1764	90.9864	97.3832	99.5639	97.757	1.80685	97.3832	2.18069	Neisseria lactamica	97.9439	1.61994	2.18069	M38919
NEIS1617	NODE_424_518227_518853	Root to M21273	Neisseria meningitidis	No	212	Ancestral sequence	0	0	3-oxoacyl-(acyl carrier protein) synthase II	518197	519334	1138	0	1127	11	55.1845	628	99.0334	NODE_424	518227	518853	0	616	11	627	100	98.2456	100	100	0	98.2456	1.75439				1.75439	M17660; M17658; M17582; M17596; M17583; M17659; M16917; M17574; M37945; M37450; M39103; M38612; M38609; M38615; M40822; M40824; M39174; M39534; M40827; M40825; M40317; M40820; M40280; M38333; M40826; M38614; M38896; M38903; M38905; M40273; M40268; M40269; M38910; M40281; M38908; M39849; M29031; M40417; M38745; M40416; M40421; M39069; M38859; M38862; M37428; M38907; M27423; M25917; M29040; M38861;…
NEIS1614	NODE_227_521140_524317	urethritis clade	Neisseria meningitidis 2001001	No	3	Ancestral sequence	0	0	hypothetical protein	521116	521551	436	4	422	10	94.4954	412	97.6852	NODE_227	521140	524317	24	3076	78	3178	99.2448	97.5269	99.4927	99.4927	0	97.5269	1.96576				1.96576	M40227; M40431; M39821
NEIS1614	M38635_521273_523767	urethritis clade	Neisseria meningitidis NM2795	No	1	Ancestral sequence	0	0	hypothetical protein	521116	521551	436	4	420	12	63.9908	279	97.2222	M38635	521273	523767	8	2380	107	2495	99.6794	95.6976	100	100	0	95.6976	4.30237	Neisseria sp	96.0595	3.94049	4.30237	M38635
NEIS1614	NODE_227_521140_524317	urethritis clade	Neisseria meningitidis 2001001	No	3	Ancestral sequence	0	0	hypothetical protein	521233	521551	319	0	310	9	100	319	97.1787	NODE_227	521140	524317	24	3076	78	3178	99.2448	97.5269	99.4927	99.4927	0	97.5269	1.96576				1.96576	M40227; M40431; M39821
NEIS1614	M38635_521273_523767	urethritis clade	Neisseria meningitidis NM2795	No	1	Ancestral sequence	0	0	hypothetical protein	521233	521551	319	0	307	12	87.4608	279	96.2382	M38635	521273	523767	8	2380	107	2495	99.6794	95.6976	100	100	0	95.6976	4.30237	Neisseria sp	96.0595	3.94049	4.30237	M38635
NEIS1613	NODE_227_521140_524317	urethritis clade	Neisseria meningitidis 2001001	No	3	Ancestral sequence	0	0	hypothetical protein	521557	522073	517	0	500	17	100	517	96.7118	NODE_227	521140	524317	24	3076	78	3178	99.2448	97.5269	99.4927	99.4927	0	97.5269	1.96576				1.96576	M40227; M40431; M39821
NEIS1613	M38635_521273_523767	urethritis clade	Neisseria meningitidis NM2795	No	1	Ancestral sequence	0	0	hypothetical protein	521557	522073	517	0	489	28	100	517	94.5841	M38635	521273	523767	8	2380	107	2495	99.6794	95.6976	100	100	0	95.6976	4.30237	Neisseria sp	96.0595	3.94049	4.30237	M38635
NEIS1613	M39823_521606_526549	urethritis clade	Neisseria gonorrhoeae	Yes	1	Ancestral sequence	0	0	hypothetical protein	521557	522073	517	0	476	41	90.5222	468	92.0696	M39823	521606	526549	26	4660	258	4944	99.4741	94.754	99.7967	95.2013	4.59536	94.8353	4.96137	Neisseria meningitidis	95.2013	4.59536	5.0427	M39823
NEIS1613	M38919_521606_526549	urethritis clade	Neisseria gonorrhoeae	Yes	1	Ancestral sequence	0	0	hypothetical protein	521557	522073	517	0	476	41	90.5222	468	92.0696	M38919	521606	526549	26	4676	242	4944	99.4741	95.0793	99.4713	95.4656	4.00569	95.1606	4.3107	Neisseria meningitidis	95.4656	4.00569	4.39203	M38919
NEIS1611	NODE_227_521140_524317	urethritis clade	Neisseria meningitidis 2001001	No	3	Ancestral sequence	0	0	3-octaprenyl-4-hydroxybenzoate carboxy-lyase	522086	523571	1486	0	1441	45	100	1486	96.9717	NODE_227	521140	524317	24	3076	78	3178	99.2448	97.5269	99.4927	99.4927	0	97.5269	1.96576				1.96576	M40227; M40431; M39821
NEIS1611	M39823_521606_526549	urethritis clade	Neisseria gonorrhoeae	Yes	1	Ancestral sequence	0	0	3-octaprenyl-4-hydroxybenzoate carboxy-lyase	522086	523571	1486	0	1412	74	100	1486	95.0202	M39823	521606	526549	26	4660	258	4944	99.4741	94.754	99.7967	95.2013	4.59536	94.8353	4.96137	Neisseria meningitidis	95.2013	4.59536	5.0427	M39823
NEIS1611	M38635_521273_523767	urethritis clade	Neisseria meningitidis NM2795	No	1	Ancestral sequence	0	0	3-octaprenyl-4-hydroxybenzoate carboxy-lyase	522086	523571	1486	0	1422	64	100	1486	95.6931	M38635	521273	523767	8	2380	107	2495	99.6794	95.6976	100	100	0	95.6976	4.30237	Neisseria sp	96.0595	3.94049	4.30237	M38635
NEIS1611	M38919_521606_526549	urethritis clade	Neisseria gonorrhoeae	Yes	1	Ancestral sequence	0	0	3-octaprenyl-4-hydroxybenzoate carboxy-lyase	522086	523571	1486	0	1418	68	100	1486	95.424	M38919	521606	526549	26	4676	242	4944	99.4741	95.0793	99.4713	95.4656	4.00569	95.1606	4.3107	Neisseria meningitidis	95.4656	4.00569	4.39203	M38919
NEIS1610	NODE_227_524964_525490	urethritis clade	Neisseria meningitidis alpha710	No	3	Ancestral sequence	0	0	hypothetical protein	523635	525750	2116	18	2087	11	24.9527	528	99.4757	NODE_227	524964	525490	2	519	6	527	99.6205	98.8571	100	100	0	98.8571	1.14286	Neisseria sp	98.8571	1.14286	1.14286	M40227; M40431; M39821
NEIS1610	NODE_227_521140_524317	urethritis clade	Neisseria meningitidis 2001001	No	3	Ancestral sequence	0	0	hypothetical protein	523635	525750	2116	18	2087	11	32.3251	684	99.4757	NODE_227	521140	524317	24	3076	78	3178	99.2448	97.5269	99.4927	99.4927	0	97.5269	1.96576				1.96576	M40227; M40431; M39821
NEIS1610	M38635_521273_523767	urethritis clade	Neisseria meningitidis NM2795	No	1	Ancestral sequence	0	0	hypothetical protein	523635	525750	2116	18	2097	1	6.3327	134	99.9523	M38635	521273	523767	8	2380	107	2495	99.6794	95.6976	100	100	0	95.6976	4.30237	Neisseria sp	96.0595	3.94049	4.30237	M38635
NEIS1610	M39823_521606_526549	urethritis clade	Neisseria gonorrhoeae	Yes	1	Ancestral sequence	0	0	hypothetical protein	523635	525750	2116	18	1972	126	100	2116	93.9943	M39823	521606	526549	26	4660	258	4944	99.4741	94.754	99.7967	95.2013	4.59536	94.8353	4.96137	Neisseria meningitidis	95.2013	4.59536	5.0427	M39823
NEIS1610	M38919_521606_526549	urethritis clade	Neisseria gonorrhoeae	Yes	1	Ancestral sequence	0	0	hypothetical protein	523635	525750	2116	18	1980	118	100	2116	94.3756	M38919	521606	526549	26	4676	242	4944	99.4741	95.0793	99.4713	95.4656	4.00569	95.1606	4.3107	Neisseria meningitidis	95.4656	4.00569	4.39203	M38919
NEIS2494	NODE_227_526230_529911	urethritis clade	Neisseria meningitidis	No	3	Ancestral sequence	0	0	putative phospho-2-dehydro-3-deoxyheptonate aldolase (phospho-2- keto-3-deoxyheptonate aldolase; DAHP synthetase; 3-deoxy-D-arabino-heptulosonate 7-phosphate synthase)	525840	526734	895	0	888	7	56.4246	505	99.2179	NODE_227	526230	529911	15	3518	149	3682	99.5926	95.9367	99.9455	99.9455	0	95.4459	4.49959	Neisseria sp	95.7458	4.19962	4.00873	M40227; M40431; M39821
NEIS2494	M39823_521606_526549	urethritis clade	Neisseria gonorrhoeae	Yes	1	Ancestral sequence	0	0	putative phospho-2-dehydro-3-deoxyheptonate aldolase (phospho-2- keto-3-deoxyheptonate aldolase; DAHP synthetase; 3-deoxy-D-arabino-heptulosonate 7-phosphate synthase)	525840	526734	895	0	882	13	79.4413	711	98.5475	M39823	521606	526549	26	4660	258	4944	99.4741	94.754	99.7967	95.2013	4.59536	94.8353	4.96137	Neisseria meningitidis	95.2013	4.59536	5.0427	M39823
NEIS2494	M38919_521606_526549	urethritis clade	Neisseria gonorrhoeae	Yes	1	Ancestral sequence	0	0	putative phospho-2-dehydro-3-deoxyheptonate aldolase (phospho-2- keto-3-deoxyheptonate aldolase; DAHP synthetase; 3-deoxy-D-arabino-heptulosonate 7-phosphate synthase)	525840	526734	895	0	882	13	79.4413	711	98.5475	M38919	521606	526549	26	4676	242	4944	99.4741	95.0793	99.4713	95.4656	4.00569	95.1606	4.3107	Neisseria meningitidis	95.4656	4.00569	4.39203	M38919
NEIS1609 (folP)	NODE_227_526230_529911	urethritis clade	Neisseria meningitidis	No	3	Ancestral sequence	0	0	dihydropteroate synthase	527060	527912	853	0	797	56	100	853	93.4349	NODE_227	526230	529911	15	3518	149	3682	99.5926	95.9367	99.9455	99.9455	0	95.4459	4.49959	Neisseria sp	95.7458	4.19962	4.00873	M40227; M40431; M39821
dhpS	NODE_227_526230_529911	urethritis clade	Neisseria meningitidis	No	3	Ancestral sequence	0	0		527165	527519	355	0	337	18	100	355	94.9296	NODE_227	526230	529911	15	3518	149	3682	99.5926	95.9367	99.9455	99.9455	0	95.4459	4.49959	Neisseria sp	95.7458	4.19962	4.00873	M40227; M40431; M39821
NEIS1608	NODE_424_528021_533513	Root to M21273	Neisseria meningitidis	No	212	Ancestral sequence	0	0	phosphoglucosamine mutase	528041	529376	1336	0	1285	51	100	1336	96.1826	NODE_424	528021	533513	944	4386	163	5493	82.8145	96.4168	100	100	0	96.4168	3.58321	Neisseria sp	95.8452	4.15476	3.58321	M17660; M17658; M17582; M17596; M17583; M17659; M16917; M17574; M37945; M37450; M39103; M38612; M38609; M38615; M40822; M40824; M39174; M39534; M40827; M40825; M40317; M40820; M40280; M38333; M40826; M38614; M38896; M38903; M38905; M40273; M40268; M40269; M38910; M40281; M38908; M39849; M29031; M40417; M38745; M40416; M40421; M39069; M38859; M38862; M37428; M38907; M27423; M25917; M29040; M38861;…
NEIS1608	NODE_227_526230_529911	urethritis clade	Neisseria meningitidis	No	3	NODE_424	1	0	phosphoglucosamine mutase	528041	529376	1336	0	1261	75	100	1336	94.3862	NODE_227	526230	529911	15	3518	149	3682	99.5926	95.9367	99.9455	99.9455	0	95.4459	4.49959	Neisseria sp	95.7458	4.19962	4.00873	M40227; M40431; M39821
NEIS1608	M38333_528574_529998	urethritis clade	Neisseria gonorrhoeae	Yes	1	NODE_424	1	0	phosphoglucosamine mutase	528041	529376	1336	0	1264	72	60.1048	803	94.6108	M38333	528574	529998	1	1338	86	1425	99.9298	93.9607	99.9298	95.0843	4.84551	94.4522	5.47753	Neisseria meningitidis	95.0843	4.84551	5.9691	M38333
NEIS1607	NODE_424_528021_533513	Root to M21273	Neisseria meningitidis	No	212	Ancestral sequence	0	0	DedA family integral membrane protein	529564	530248	685	161	515	9	100	685	98.2824	NODE_424	528021	533513	944	4386	163	5493	82.8145	96.4168	100	100	0	96.4168	3.58321	Neisseria sp	95.8452	4.15476	3.58321	M17660; M17658; M17582; M17596; M17583; M17659; M16917; M17574; M37945; M37450; M39103; M38612; M38609; M38615; M40822; M40824; M39174; M39534; M40827; M40825; M40317; M40820; M40280; M38333; M40826; M38614; M38896; M38903; M38905; M40273; M40268; M40269; M38910; M40281; M38908; M39849; M29031; M40417; M38745; M40416; M40421; M39069; M38859; M38862; M37428; M38907; M27423; M25917; M29040; M38861;…
NEIS1607	NODE_227_526230_529911	urethritis clade	Neisseria meningitidis	No	3	NODE_424	1	0	DedA family integral membrane protein	529564	530248	685	161	517	7	50.9489	349	98.6641	NODE_227	526230	529911	15	3518	149	3682	99.5926	95.9367	99.9455	99.9455	0	95.4459	4.49959	Neisseria sp	95.7458	4.19962	4.00873	M40227; M40431; M39821
NEIS1607	M38333_528574_529998	urethritis clade	Neisseria gonorrhoeae	Yes	1	NODE_424	1	0	DedA family integral membrane protein	529564	530248	685	161	511	13	63.6496	436	97.5191	M38333	528574	529998	1	1338	86	1425	99.9298	93.9607	99.9298	95.0843	4.84551	94.4522	5.47753	Neisseria meningitidis	95.0843	4.84551	5.9691	M38333
NEIS1606	NODE_424_528021_533513	Root to M21273	Neisseria meningitidis	No	212	Ancestral sequence	0	0	L-asparaginase	530314	531307	994	475	480	39	100	994	92.4855	NODE_424	528021	533513	944	4386	163	5493	82.8145	96.4168	100	100	0	96.4168	3.58321	Neisseria sp	95.8452	4.15476	3.58321	M17660; M17658; M17582; M17596; M17583; M17659; M16917; M17574; M37945; M37450; M39103; M38612; M38609; M38615; M40822; M40824; M39174; M39534; M40827; M40825; M40317; M40820; M40280; M38333; M40826; M38614; M38896; M38903; M38905; M40273; M40268; M40269; M38910; M40281; M38908; M39849; M29031; M40417; M38745; M40416; M40421; M39069; M38859; M38862; M37428; M38907; M27423; M25917; M29040; M38861;…
NEIS1605	NODE_424_528021_533513	Root to M21273	Neisseria meningitidis	No	212	Ancestral sequence	0	0	hypothetical protein	531255	532080	826	253	548	25	100	826	95.637	NODE_424	528021	533513	944	4386	163	5493	82.8145	96.4168	100	100	0	96.4168	3.58321	Neisseria sp	95.8452	4.15476	3.58321	M17660; M17658; M17582; M17596; M17583; M17659; M16917; M17574; M37945; M37450; M39103; M38612; M38609; M38615; M40822; M40824; M39174; M39534; M40827; M40825; M40317; M40820; M40280; M38333; M40826; M38614; M38896; M38903; M38905; M40273; M40268; M40269; M38910; M40281; M38908; M39849; M29031; M40417; M38745; M40416; M40421; M39069; M38859; M38862; M37428; M38907; M27423; M25917; M29040; M38861;…
NEIS1604	NODE_424_528021_533513	Root to M21273	Neisseria meningitidis	No	212	Ancestral sequence	0	0	peptide chain release factor 1	532169	533246	1078	0	1044	34	100	1078	96.846	NODE_424	528021	533513	944	4386	163	5493	82.8145	96.4168	100	100	0	96.4168	3.58321	Neisseria sp	95.8452	4.15476	3.58321	M17660; M17658; M17582; M17596; M17583; M17659; M16917; M17574; M37945; M37450; M39103; M38612; M38609; M38615; M40822; M40824; M39174; M39534; M40827; M40825; M40317; M40820; M40280; M38333; M40826; M38614; M38896; M38903; M38905; M40273; M40268; M40269; M38910; M40281; M38908; M39849; M29031; M40417; M38745; M40416; M40421; M39069; M38859; M38862; M37428; M38907; M27423; M25917; M29040; M38861;…
NEIS1603	NODE_424_528021_533513	Root to M21273	Neisseria meningitidis	No	212	Ancestral sequence	0	0	D-lactate dehydrogenase	533370	534369	1000	0	999	1	14.5	145	99.9	NODE_424	528021	533513	944	4386	163	5493	82.8145	96.4168	100	100	0	96.4168	3.58321	Neisseria sp	95.8452	4.15476	3.58321	M17660; M17658; M17582; M17596; M17583; M17659; M16917; M17574; M37945; M37450; M39103; M38612; M38609; M38615; M40822; M40824; M39174; M39534; M40827; M40825; M40317; M40820; M40280; M38333; M40826; M38614; M38896; M38903; M38905; M40273; M40268; M40269; M38910; M40281; M38908; M39849; M29031; M40417; M38745; M40416; M40421; M39069; M38859; M38862; M37428; M38907; M27423; M25917; M29040; M38861;…
NEIS1601	NODE_424_536089_540148	Root to M21273	Neisseria meningitidis	No	212	Ancestral sequence	0	0	dinucleoside polyphosphate hydrolase	535906	536431	526	0	517	9	65.2091	343	98.289	NODE_424	536089	540148	131	3807	122	4060	96.7734	96.8949	99.211	99.211	0	96.8949	2.31611	Neisseria sp	97.1749	2.03614	2.31611	M17660; M17658; M17582; M17596; M17583; M17659; M16917; M17574; M37945; M37450; M39103; M38612; M38609; M38615; M40822; M40824; M39174; M39534; M40827; M40825; M40317; M40820; M40280; M38333; M40826; M38614; M38896; M38903; M38905; M40273; M40268; M40269; M38910; M40281; M38908; M39849; M29031; M40417; M38745; M40416; M40421; M39069; M38859; M38862; M37428; M38907; M27423; M25917; M29040; M38861;…
NEIS1601	NODE_333_536052_540148	urethritis clade	Neisseria meningitidis H44/76	No	7	NODE_424	1	0	dinucleoside polyphosphate hydrolase	535906	536431	526	0	506	20	72.2433	380	96.1977	NODE_333	536052	540148	131	3841	125	4097	96.8025	96.8482	98.4115	98.4115	0	96.0918	2.31972	Neisseria sp	96.4448	1.96672	1.56329	M37453; M38610; M39531; M39766; M40823; M39104; M37452
NEIS1600	NODE_424_536089_540148	Root to M21273	Neisseria meningitidis	No	212	Ancestral sequence	0	0	DNA topoisomerase IV subunit B	536497	538483	1987	0	1928	59	100	1987	97.0307	NODE_424	536089	540148	131	3807	122	4060	96.7734	96.8949	99.211	99.211	0	96.8949	2.31611	Neisseria sp	97.1749	2.03614	2.31611	M17660; M17658; M17582; M17596; M17583; M17659; M16917; M17574; M37945; M37450; M39103; M38612; M38609; M38615; M40822; M40824; M39174; M39534; M40827; M40825; M40317; M40820; M40280; M38333; M40826; M38614; M38896; M38903; M38905; M40273; M40268; M40269; M38910; M40281; M38908; M39849; M29031; M40417; M38745; M40416; M40421; M39069; M38859; M38862; M37428; M38907; M27423; M25917; M29040; M38861;…
NEIS1600	NODE_333_536052_540148	urethritis clade	Neisseria meningitidis H44/76	No	7	NODE_424	1	0	DNA topoisomerase IV subunit B	536497	538483	1987	0	1933	54	100	1987	97.2823	NODE_333	536052	540148	131	3841	125	4097	96.8025	96.8482	98.4115	98.4115	0	96.0918	2.31972	Neisseria sp	96.4448	1.96672	1.56329	M37453; M38610; M39531; M39766; M40823; M39104; M37452
NEIS1600	M38919_537312_537348	urethritis clade	Neisseria meningitidis M01-240355	No	1	NODE_424	1	0	DNA topoisomerase IV subunit B	536497	538483	1987	0	1982	5	1.91243	38	99.7484	M38919	537312	537348	0	34	3	37	100	91.8919	100	100	0	100	0	Neisseria sicca	100	0	8.10811	M38919
NEIS1599	NODE_424_536089_540148	Root to M21273	Neisseria meningitidis	No	212	Ancestral sequence	0	0	hypothetical protein	538556	538982	427	21	399	7	100	427	98.2759	NODE_424	536089	540148	131	3807	122	4060	96.7734	96.8949	99.211	99.211	0	96.8949	2.31611	Neisseria sp	97.1749	2.03614	2.31611	M17660; M17658; M17582; M17596; M17583; M17659; M16917; M17574; M37945; M37450; M39103; M38612; M38609; M38615; M40822; M40824; M39174; M39534; M40827; M40825; M40317; M40820; M40280; M38333; M40826; M38614; M38896; M38903; M38905; M40273; M40268; M40269; M38910; M40281; M38908; M39849; M29031; M40417; M38745; M40416; M40421; M39069; M38859; M38862; M37428; M38907; M27423; M25917; M29040; M38861;…
NEIS1599	NODE_333_536052_540148	urethritis clade	Neisseria meningitidis H44/76	No	7	NODE_424	1	0	hypothetical protein	538556	538982	427	21	401	5	100	427	98.7685	NODE_333	536052	540148	131	3841	125	4097	96.8025	96.8482	98.4115	98.4115	0	96.0918	2.31972	Neisseria sp	96.4448	1.96672	1.56329	M37453; M38610; M39531; M39766; M40823; M39104; M37452
NEIS1598	NODE_424_536089_540148	Root to M21273	Neisseria meningitidis	No	212	Ancestral sequence	0	0	chorismate synthase	539072	540173	1102	39	1018	45	97.8221	1078	95.7667	NODE_424	536089	540148	131	3807	122	4060	96.7734	96.8949	99.211	99.211	0	96.8949	2.31611	Neisseria sp	97.1749	2.03614	2.31611	M17660; M17658; M17582; M17596; M17583; M17659; M16917; M17574; M37945; M37450; M39103; M38612; M38609; M38615; M40822; M40824; M39174; M39534; M40827; M40825; M40317; M40820; M40280; M38333; M40826; M38614; M38896; M38903; M38905; M40273; M40268; M40269; M38910; M40281; M38908; M39849; M29031; M40417; M38745; M40416; M40421; M39069; M38859; M38862; M37428; M38907; M27423; M25917; M29040; M38861;…
NEIS1598	NODE_333_536052_540148	urethritis clade	Neisseria meningitidis H44/76	No	7	NODE_424	1	0	chorismate synthase	539072	540173	1102	39	1018	45	97.8221	1078	95.7667	NODE_333	536052	540148	131	3841	125	4097	96.8025	96.8482	98.4115	98.4115	0	96.0918	2.31972	Neisseria sp	96.4448	1.96672	1.56329	M37453; M38610; M39531; M39766; M40823; M39104; M37452
NEIS1598	M39103_539504_539558	urethritis clade	Neisseria lactamica 020-06	No	1	NODE_424	1	0	chorismate synthase	539072	540173	1102	39	1054	9	5.08167	56	99.1533	M39103	539504	539558	0	49	6	55	100	89.0909	96.3636	94.5455	1.81818			Neisseria polysaccharea	94.5455	1.81818	7.27273	M39103
NEIS1598	M39103_540110_540148	urethritis clade	Neisseria meningitidis 8013	No	1	NODE_424	1	0	chorismate synthase	539072	540173	1102	39	1054	9	3.62976	40	99.1533	M39103	540110	540148	0	36	3	39	100	92.3077	100	100	0	100	0	Neisseria lactamica	100	0	7.69231	M39103
NEIS1597	NODE_333_541007_542245	urethritis clade	Neisseria meningitidis 8013	No	7	Ancestral sequence	0	0	tRNA (uracil-5-)-methyltransferase	540315	541419	1105	0	1077	28	37.3756	413	97.4661	NODE_333	541007	542245	0	1181	58	1239	100	95.3188	98.063	98.063	0	95.3188	2.74415	Neisseria sp	96.2066	1.85634	2.74415	M37453; M38610; M39531; M39766; M40823; M39104; M37452
NEIS1596	NODE_333_541007_542245	urethritis clade	Neisseria meningitidis 8013	No	7	Ancestral sequence	0	0	aromatic amino acid aminotransferase	541424	542618	1195	0	1165	30	68.8703	823	97.4895	NODE_333	541007	542245	0	1181	58	1239	100	95.3188	98.063	98.063	0	95.3188	2.74415	Neisseria sp	96.2066	1.85634	2.74415	M37453; M38610; M39531; M39766; M40823; M39104; M37452
NEIS1592	M40228_548278_554432	urethritis clade	Neisseria gonorrhoeae PID18	Yes	1	Ancestral sequence	0	0	putative lipase	547759	548383	625	0	623	2	16.96	106	99.68	M40228	548278	554432	525	5372	258	6155	91.4703	95.4174	99.8757	95.7549	4.12078	95.4352	4.4405	Neisseria meningitidis	95.7549	4.12078	4.45826	M40228
NEIS1591	M40228_548278_554432	urethritis clade	Neisseria gonorrhoeae PID18	Yes	1	Ancestral sequence	0	0	DNA-3-methyladenine glycosylase I	548390	548942	553	0	523	30	100	553	94.575	M40228	548278	554432	525	5372	258	6155	91.4703	95.4174	99.8757	95.7549	4.12078	95.4352	4.4405	Neisseria meningitidis	95.7549	4.12078	4.45826	M40228
NEIS1590	M40228_548278_554432	urethritis clade	Neisseria gonorrhoeae PID18	Yes	1	Ancestral sequence	0	0	putative lipoprotein	548945	549464	520	0	508	12	100	520	97.6923	M40228	548278	554432	525	5372	258	6155	91.4703	95.4174	99.8757	95.7549	4.12078	95.4352	4.4405	Neisseria meningitidis	95.7549	4.12078	4.45826	M40228
NEIS1589	M38851_550348_553259	urethritis clade	Neisseria gonorrhoeae	Yes	1	Ancestral sequence	0	0	Putative paraquat-inducible protein B	549463	551104	1642	93	1531	18	46.1023	757	98.838	M38851	550348	553259	181	2631	100	2912	93.7843	96.3383	100	96.1553	3.84475	96.375	3.62505	Neisseria meningitidis	96.1553	3.84475	3.66166	M38851
NEIS1589	M38333_551017_553370	urethritis clade	Neisseria gonorrhoeae	Yes	1	Ancestral sequence	0	0	Putative paraquat-inducible protein B	549463	551104	1642	93	1544	5	5.35932	88	99.6772	M38333	551017	553370	183	2079	92	2354	92.226	95.7623	99.9539	96.0387	3.91525	95.8084	4.14556	Neisseria meningitidis	96.0387	3.91525	4.19162	M38333
NEIS1589	M40228_548278_554432	urethritis clade	Neisseria gonorrhoeae PID18	Yes	1	Ancestral sequence	0	0	Putative paraquat-inducible protein B	549463	551104	1642	93	1499	50	100	1642	96.7721	M40228	548278	554432	525	5372	258	6155	91.4703	95.4174	99.8757	95.7549	4.12078	95.4352	4.4405	Neisseria meningitidis	95.7549	4.12078	4.45826	M40228
NEIS1589	M38589_550192_554135	urethritis clade	Neisseria gonorrhoeae	Yes	1	Ancestral sequence	0	0	Putative paraquat-inducible protein B	549463	551104	1642	93	1528	21	55.6029	913	98.6443	M38589	550192	554135	432	3357	155	3944	89.0467	95.5866	100	95.4157	4.58428	95.615	4.38497	Neisseria meningitidis	95.4157	4.58428	4.41344	M38589
NEIS1588	M38333_551017_553370	urethritis clade	Neisseria gonorrhoeae	Yes	1	Ancestral sequence	0	0	Putative paraquat-inducible protein A	551096	552401	1306	7	1254	45	100	1306	96.5358	M38333	551017	553370	183	2079	92	2354	92.226	95.7623	99.9539	96.0387	3.91525	95.8084	4.14556	Neisseria meningitidis	96.0387	3.91525	4.19162	M38333
NEIS1588	M38851_550348_553259	urethritis clade	Neisseria gonorrhoeae	Yes	1	Ancestral sequence	0	0	Putative paraquat-inducible protein A	551096	552401	1306	7	1254	45	100	1306	96.5358	M38851	550348	553259	181	2631	100	2912	93.7843	96.3383	100	96.1553	3.84475	96.375	3.62505	Neisseria meningitidis	96.1553	3.84475	3.66166	M38851
NEIS1588	M38589_550192_554135	urethritis clade	Neisseria gonorrhoeae	Yes	1	Ancestral sequence	0	0	Putative paraquat-inducible protein A	551096	552401	1306	7	1254	45	100	1306	96.5358	M38589	550192	554135	432	3357	155	3944	89.0467	95.5866	100	95.4157	4.58428	95.615	4.38497	Neisseria meningitidis	95.4157	4.58428	4.41344	M38589
NEIS1588	M40228_548278_554432	urethritis clade	Neisseria gonorrhoeae PID18	Yes	1	Ancestral sequence	0	0	Putative paraquat-inducible protein A	551096	552401	1306	7	1256	43	100	1306	96.6898	M40228	548278	554432	525	5372	258	6155	91.4703	95.4174	99.8757	95.7549	4.12078	95.4352	4.4405	Neisseria meningitidis	95.7549	4.12078	4.45826	M40228
NEIS1587	M38333_551017_553370	urethritis clade	Neisseria gonorrhoeae	Yes	1	Ancestral sequence	0	0	haem utilisation protein	552831	553524	694	151	514	29	77.9539	541	94.6593	M38333	551017	553370	183	2079	92	2354	92.226	95.7623	99.9539	96.0387	3.91525	95.8084	4.14556	Neisseria meningitidis	96.0387	3.91525	4.19162	M38333
NEIS1587	M40228_548278_554432	urethritis clade	Neisseria gonorrhoeae PID18	Yes	1	Ancestral sequence	0	0	haem utilisation protein	552831	553524	694	151	514	29	100	694	94.6593	M40228	548278	554432	525	5372	258	6155	91.4703	95.4174	99.8757	95.7549	4.12078	95.4352	4.4405	Neisseria meningitidis	95.7549	4.12078	4.45826	M40228
NEIS1587	M38851_550348_553259	urethritis clade	Neisseria gonorrhoeae	Yes	1	Ancestral sequence	0	0	haem utilisation protein	552831	553524	694	151	519	24	61.9597	430	95.5801	M38851	550348	553259	181	2631	100	2912	93.7843	96.3383	100	96.1553	3.84475	96.375	3.62505	Neisseria meningitidis	96.1553	3.84475	3.66166	M38851
NEIS1587	M38589_550192_554135	urethritis clade	Neisseria gonorrhoeae	Yes	1	Ancestral sequence	0	0	haem utilisation protein	552831	553524	694	151	513	30	100	694	94.4751	M38589	550192	554135	432	3357	155	3944	89.0467	95.5866	100	95.4157	4.58428	95.615	4.38497	Neisseria meningitidis	95.4157	4.58428	4.41344	M38589
hmbR	M40228_548278_554432	urethritis clade	Neisseria gonorrhoeae PID18	Yes	1	Ancestral sequence	0	0	Haemoglobin receptor protein	553698	556078	2381	13	2297	71	30.9114	736	97.0017	M40228	548278	554432	525	5372	258	6155	91.4703	95.4174	99.8757	95.7549	4.12078	95.4352	4.4405	Neisseria meningitidis	95.7549	4.12078	4.45826	M40228
hmbR	M38589_550192_554135	urethritis clade	Neisseria gonorrhoeae	Yes	1	Ancestral sequence	0	0	Haemoglobin receptor protein	553698	556078	2381	13	2329	39	18.4376	439	98.353	M38589	550192	554135	432	3357	155	3944	89.0467	95.5866	100	95.4157	4.58428	95.615	4.38497	Neisseria meningitidis	95.4157	4.58428	4.41344	M38589
FfrR_Regulon	M38854_579341_579378	urethritis clade	Neisseria meningitidis 8013	No	1	Ancestral sequence	0	0		579304	579673	370	270	96	4	10.5405	39	96	M38854	579341	579378	0	34	4	38	100	89.4737	100	100	0	100	0	Neisseria lactamica	97.3684	2.63158	10.5263	M38854
FfrR_Regulon	M38635_579256_580559	urethritis clade	Neisseria meningitidis NM2795	No	1	Ancestral sequence	0	0		579304	579673	370	270	94	6	100	370	94	M38635	579256	580559	354	929	21	1304	72.8528	97.7895	98.8421	98.8421	0	96.6316	2.21053	Neisseria sp	96.9474	1.89474	1.05263	M38635
sRNA25b	M38635_579256_580559	urethritis clade	Neisseria meningitidis NM2795	No	1	Ancestral sequence	0	0	small regulatory RNA	579324	579415	92	29	58	5	100	92	92.0635	M38635	579256	580559	354	929	21	1304	72.8528	97.7895	98.8421	98.8421	0	96.6316	2.21053	Neisseria sp	96.9474	1.89474	1.05263	M38635
sRNA25b	M38854_579341_579378	urethritis clade	Neisseria meningitidis 8013	No	1	Ancestral sequence	0	0	small regulatory RNA	579324	579415	92	29	59	4	42.3913	39	93.6508	M38854	579341	579378	0	34	4	38	100	89.4737	100	100	0	100	0	Neisseria lactamica	97.3684	2.63158	10.5263	M38854
sRNA25a	M38635_579256_580559	urethritis clade	Neisseria meningitidis NM2795	No	1	Ancestral sequence	0	0	small regulatory RNA	579528	579618	91	85	6	0	100	91	100	M38635	579256	580559	354	929	21	1304	72.8528	97.7895	98.8421	98.8421	0	96.6316	2.21053	Neisseria sp	96.9474	1.89474	1.05263	M38635
NEIS1564	M38635_579256_580559	urethritis clade	Neisseria meningitidis NM2795	No	1	Ancestral sequence	0	0	putative disulphide bond formation protein	580004	580493	490	55	424	11	100	490	97.4713	M38635	579256	580559	354	929	21	1304	72.8528	97.7895	98.8421	98.8421	0	96.6316	2.21053	Neisseria sp	96.9474	1.89474	1.05263	M38635
NEIS1564	M40228_579729_582604	urethritis clade	Neisseria gonorrhoeae	Yes	1	Ancestral sequence	0	0	putative disulphide bond formation protein	580004	580493	490	55	421	14	100	490	96.7816	M40228	579729	582604	81	2712	83	2876	97.1836	97.0304	98.8193	97.424	1.39535	97.0304	1.78891	Neisseria meningitidis	97.424	1.39535	1.78891	M40228
NEIS1563	M40228_579729_582604	urethritis clade	Neisseria gonorrhoeae	Yes	1	Ancestral sequence	0	0	hypothetical protein	580551	581280	730	0	720	10	100	730	98.6301	M40228	579729	582604	81	2712	83	2876	97.1836	97.0304	98.8193	97.424	1.39535	97.0304	1.78891	Neisseria meningitidis	97.424	1.39535	1.78891	M40228
NEIS1563	M38635_579256_580559	urethritis clade	Neisseria meningitidis NM2795	No	1	Ancestral sequence	0	0	hypothetical protein	580551	581280	730	0	727	3	1.36986	10	99.589	M38635	579256	580559	354	929	21	1304	72.8528	97.7895	98.8421	98.8421	0	96.6316	2.21053	Neisseria sp	96.9474	1.89474	1.05263	M38635
NEIS1562	M38635_581740_584093	urethritis clade	Neisseria meningitidis NM2795	No	1	Ancestral sequence	0	0	putative sodium:alanine symporter	581606	583025	1420	0	1385	35	90.5634	1286	97.5352	M38635	581740	584093	0	2305	49	2354	100	97.9184	100	100	0	97.9184	2.08156	Neisseria sp	98.5556	1.44435	2.08156	M38635
NEIS1562	M40228_579729_582604	urethritis clade	Neisseria gonorrhoeae	Yes	1	Ancestral sequence	0	0	putative sodium:alanine symporter	581606	583025	1420	0	1381	39	70.4225	1000	97.2535	M40228	579729	582604	81	2712	83	2876	97.1836	97.0304	98.8193	97.424	1.39535	97.0304	1.78891	Neisseria meningitidis	97.424	1.39535	1.78891	M40228
NEIS1560	M38635_581740_584093	urethritis clade	Neisseria meningitidis NM2795	No	1	Ancestral sequence	0	0	hemolysin	583088	583715	628	0	624	4	100	628	99.3631	M38635	581740	584093	0	2305	49	2354	100	97.9184	100	100	0	97.9184	2.08156	Neisseria sp	98.5556	1.44435	2.08156	M38635
NEIS1559	M38635_581740_584093	urethritis clade	Neisseria meningitidis NM2795	No	1	Ancestral sequence	0	0	putative integral membrane protein	583857	585198	1342	0	1335	7	17.7347	238	99.4784	M38635	581740	584093	0	2305	49	2354	100	97.9184	100	100	0	97.9184	2.08156	Neisseria sp	98.5556	1.44435	2.08156	M38635
NEIS1553 (lptA)	M40280_594370_596108	urethritis clade	Neisseria gonorrhoeae PID332	Yes	1	Ancestral sequence	0	0	Lipid A phosphoethanolamine transferase	593612	595247	1636	1	1619	16	53.6675	878	99.0214	M40280	594370	596108	2	1687	50	1739	99.885	97.1215	100	97.8123	2.18768	97.0639	2.9361	Neisseria meningitidis	97.8123	2.18768	2.87853	M40280
NEIS1553 (lptA)	M38333_594370_596108	urethritis clade	Neisseria gonorrhoeae PID332	Yes	1	Ancestral sequence	0	0	Lipid A phosphoethanolamine transferase	593612	595247	1636	1	1619	16	53.6675	878	99.0214	M38333	594370	596108	2	1687	50	1739	99.885	97.1215	100	97.8123	2.18768	97.0639	2.9361	Neisseria meningitidis	97.8123	2.18768	2.87853	M38333
NEIS1552	M40280_594370_596108	urethritis clade	Neisseria gonorrhoeae PID332	Yes	1	Ancestral sequence	0	0	hypothetical protein	595322	595880	559	0	538	21	100	559	96.2433	M40280	594370	596108	2	1687	50	1739	99.885	97.1215	100	97.8123	2.18768	97.0639	2.9361	Neisseria meningitidis	97.8123	2.18768	2.87853	M40280
NEIS1552	M38333_594370_596108	urethritis clade	Neisseria gonorrhoeae PID332	Yes	1	Ancestral sequence	0	0	hypothetical protein	595322	595880	559	0	538	21	100	559	96.2433	M38333	594370	596108	2	1687	50	1739	99.885	97.1215	100	97.8123	2.18768	97.0639	2.9361	Neisseria meningitidis	97.8123	2.18768	2.87853	M38333
NEIS1552	M40092_595411_596108	urethritis clade	Neisseria gonorrhoeae	Yes	1	Ancestral sequence	0	0	hypothetical protein	595322	595880	559	0	540	19	84.0787	470	96.6011	M40092	595411	596108	0	666	32	698	100	95.4155	99.7135	96.9914	2.72206	95.2722	4.44126	Neisseria meningitidis	96.9914	2.72206	4.29799	M40092
NEIS1719	M38333_594370_596108	urethritis clade	Neisseria gonorrhoeae PID332	Yes	1	Ancestral sequence	0	0	Opa1800 OMP	596080	596866	787	750	34	3	3.81194	30	91.8919	M38333	594370	596108	2	1687	50	1739	99.885	97.1215	100	97.8123	2.18768	97.0639	2.9361	Neisseria meningitidis	97.8123	2.18768	2.87853	M38333
NEIS1719	M40092_595411_596108	urethritis clade	Neisseria gonorrhoeae	Yes	1	Ancestral sequence	0	0	Opa1800 OMP	596080	596866	787	750	35	2	3.81194	30	94.5946	M40092	595411	596108	0	666	32	698	100	95.4155	99.7135	96.9914	2.72206	95.2722	4.44126	Neisseria meningitidis	96.9914	2.72206	4.29799	M40092
NEIS1719	M40280_594370_596108	urethritis clade	Neisseria gonorrhoeae PID332	Yes	1	Ancestral sequence	0	0	Opa1800 OMP	596080	596866	787	750	34	3	3.81194	30	91.8919	M40280	594370	596108	2	1687	50	1739	99.885	97.1215	100	97.8123	2.18768	97.0639	2.9361	Neisseria meningitidis	97.8123	2.18768	2.87853	M40280
NEIS1550	NODE_333_598697_601470	urethritis clade	Neisseria meningitidis M0579	No	7	Ancestral sequence	0	0	hypothetical protein	598659	599415	757	0	736	21	94.9802	719	97.2259	NODE_333	598697	601470	7	2632	135	2774	99.7477	95.1211	97.6509	97.6509	0	95.6993	1.95157	Neisseria sp	94.6874	2.9635	2.52982	M37453; M38610; M39531; M39766; M40823; M39104; M37452
NEIS1550	M40092_598541_598694	urethritis clade	Neisseria gonorrhoeae	Yes	1	Ancestral sequence	0	0	hypothetical protein	598659	599415	757	0	754	3	4.88771	37	99.6037	M40092	598541	598694	0	150	4	154	100	97.4026	100	98.0519	1.94805	97.4026	2.5974	Neisseria meningitidis	98.0519	1.94805	2.5974	M40092
NEIS2779 (aniA), NEIS1549 (aniA, pan1)	NODE_416_599513_603234	root urethritis clade	Neisseria gonorrhoeae	Yes	204	Ancestral sequence	0	0	copper-containing nitrite reductase; nitrite reductase, major outer membrane copper- containing protein	599539	600699	1161	0	1111	50	100	1161	95.6934	NODE_416	599513	603234	7	3536	179	3722	99.8119	95.1817	99.8654	96.1777	3.68775	95.1817	4.68371	Neisseria meningitidis	96.1777	3.68775	4.68371	M37945; M37450; M39103; M38612; M38609; M38615; M40822; M40824; M39174; M39534; M40827; M40825; M40317; M40820; M40280; M38333; M40826; M38614; M38896; M38903; M38905; M40273; M40268; M40269; M38910; M40281; M38908; M39849; M29031; M40417; M38745; M40416; M40421; M39069; M38859; M38862; M37428; M38907; M27423; M25917; M29040; M38861; M38854; M38852; M38851; M40103; M38856; M38860; M38613; M38635;…
NEIS2779 (aniA), NEIS1549 (aniA, pan1)	NODE_333_598697_601470	urethritis clade	Neisseria meningitidis M0579	No	7	NODE_416	1	1	copper-containing nitrite reductase; nitrite reductase, major outer membrane copper- containing protein	599539	600699	1161	0	1092	69	100	1161	94.0568	NODE_333	598697	601470	7	2632	135	2774	99.7477	95.1211	97.6509	97.6509	0	95.6993	1.95157	Neisseria sp	94.6874	2.9635	2.52982	M37453; M38610; M39531; M39766; M40823; M39104; M37452
NEIS2779 (aniA), NEIS1549 (aniA, pan1)	M38919_600531_601792	urethritis clade	Neisseria gonorrhoeae	No	1	NODE_416	1	1	copper-containing nitrite reductase; nitrite reductase, major outer membrane copper- containing protein	599539	600699	1161	0	1152	9	14.5564	169	99.2248	M38919	600531	601792	7	1227	28	1262	99.4453	97.7689	97.6892	95.5378	2.15139	95.5378	2.15139	Neisseria meningitidis	95.5378	2.15139	-0.0796813	M38919
NEIS2779 (aniA), NEIS1549 (aniA, pan1)	M39103_599513_599794	urethritis clade	Neisseria meningitidis 8013	No	1	NODE_416	1	1	copper-containing nitrite reductase; nitrite reductase, major outer membrane copper- containing protein	599539	600699	1161	0	1151	10	22.1361	257	99.1387	M39103	599513	599794	0	271	11	282	100	96.0993	98.9362	98.9362	0	98.9362	0	Neisseria gonorrhoeae	96.8085	2.12766	2.83688	M39103
NEIS1548	NODE_416_599513_603234	root urethritis clade	Neisseria gonorrhoeae	Yes	204	Ancestral sequence	0	0	nitric oxide reductase	601072	603328	2257	33	2124	100	95.8795	2164	95.5036	NODE_416	599513	603234	7	3536	179	3722	99.8119	95.1817	99.8654	96.1777	3.68775	95.1817	4.68371	Neisseria meningitidis	96.1777	3.68775	4.68371	M37945; M37450; M39103; M38612; M38609; M38615; M40822; M40824; M39174; M39534; M40827; M40825; M40317; M40820; M40280; M38333; M40826; M38614; M38896; M38903; M38905; M40273; M40268; M40269; M38910; M40281; M38908; M39849; M29031; M40417; M38745; M40416; M40421; M39069; M38859; M38862; M37428; M38907; M27423; M25917; M29040; M38861; M38854; M38852; M38851; M40103; M38856; M38860; M38613; M38635;…
NEIS1548	NODE_333_602265_603297	urethritis clade	Neisseria meningitidis	No	7	NODE_416	1	1	nitric oxide reductase	601072	603328	2257	33	2174	50	45.813	1034	97.7518	NODE_333	602265	603297	33	958	42	1033	96.8054	95.8	97.4	97.4	0	93.3	4.1	Neisseria lactamica	94.7	2.7	1.6	M37453; M38610; M39531; M39766; M40823; M39104; M37452
NEIS1548	NODE_333_598697_601470	urethritis clade	Neisseria meningitidis M0579	No	7	NODE_416	1	1	nitric oxide reductase	601072	603328	2257	33	2174	50	17.7226	400	97.7518	NODE_333	598697	601470	7	2632	135	2774	99.7477	95.1211	97.6509	97.6509	0	95.6993	1.95157	Neisseria sp	94.6874	2.9635	2.52982	M37453; M38610; M39531; M39766; M40823; M39104; M37452
NEIS1548	M39103_602739_603234	urethritis clade	Neisseria meningitidis N1568	No	1	NODE_416	1	1	nitric oxide reductase	601072	603328	2257	33	2209	15	22.0204	497	99.3255	M39103	602739	603234	0	481	15	496	100	96.9758	98.1855	98.1855	0	96.9758	1.20968	Neisseria lactamica	97.379	0.806452	1.20968	M39103
NEIS1548	M38919_600531_601792	urethritis clade	Neisseria gonorrhoeae	No	1	NODE_416	1	1	nitric oxide reductase	601072	603328	2257	33	2208	16	31.9894	722	99.2806	M38919	600531	601792	7	1227	28	1262	99.4453	97.7689	97.6892	95.5378	2.15139	95.5378	2.15139	Neisseria meningitidis	95.5378	2.15139	-0.0796813	M38919
NEIS1546	NODE_333_605024_605542	urethritis clade	Neisseria meningitidis M04-240196	No	7	Ancestral sequence	0	0	hypothetical protein	604102	605287	1186	0	1170	16	22.2597	264	98.6509	NODE_333	605024	605542	0	502	17	519	100	96.7245	100	100	0	96.7245	3.27553	Neisseria lactamica	97.6879	2.31214	3.27553	M37453; M38610; M39531; M39766; M40823; M39104; M37452
NEIS1546	NODE_333_604141_604357	urethritis clade	Neisseria meningitidis M13399	No	7	Ancestral sequence	0	0	hypothetical protein	604102	605287	1186	0	1170	16	18.3811	218	98.6509	NODE_333	604141	604357	0	207	10	217	100	95.3917	100	100	0	95.3917	4.60829	Neisseria gonorrhoeae	100	0	4.60829	M37453; M38610; M39531; M39766; M40823; M39104; M37452
NEIS1545	NODE_333_605024_605542	urethritis clade	Neisseria meningitidis M04-240196	No	7	Ancestral sequence	0	0	hypothetical protein	605326	605731	406	0	395	11	53.6946	218	97.2906	NODE_333	605024	605542	0	502	17	519	100	96.7245	100	100	0	96.7245	3.27553	Neisseria lactamica	97.6879	2.31214	3.27553	M37453; M38610; M39531; M39766; M40823; M39104; M37452
NEIS1538	NODE_217_609511_610403	urethritis clade	Neisseria meningitidis NM3001	No	2	Ancestral sequence	0	0	phosphomethylpyrimidine kinase	609972	610779	808	0	799	9	53.5891	433	98.8861	NODE_217	609511	610403	0	878	15	893	100	98.3203	100	100	0	98.3203	1.67973	Neisseria sp	95.0728	4.92721	1.67973	M40108; M40412
NEIS1527	NODE_247_622788_626672	urethritis clade	Neisseria meningitidis	No	5	Ancestral sequence	0	0	two component response regulator	622504	622972	469	0	467	2	39.4456	185	99.5736	NODE_247	622788	626672	9	3718	158	3885	99.7683	95.9236	99.3292	99.3292	0	95.9236	3.40557				3.40557	M40104; M39845; M40108; M40412; M40107
NEIS1526	NODE_247_622788_626672	urethritis clade	Neisseria meningitidis	No	5	Ancestral sequence	0	0	two component sensor kinase	623023	624541	1519	9	1419	91	100	1519	93.9735	NODE_247	622788	626672	9	3718	158	3885	99.7683	95.9236	99.3292	99.3292	0	95.9236	3.40557				3.40557	M40104; M39845; M40108; M40412; M40107
NEIS1525	NODE_247_622788_626672	urethritis clade	Neisseria meningitidis	No	5	Ancestral sequence	0	0	DNA topoisomerase IV subunit A	624560	626858	2299	0	2238	61	91.953	2114	97.3467	NODE_247	622788	626672	9	3718	158	3885	99.7683	95.9236	99.3292	99.3292	0	95.9236	3.40557				3.40557	M40104; M39845; M40108; M40412; M40107
NEIS1512	M40039_640956_641205	urethritis clade	Neisseria meningitidis 8013	No	1	Ancestral sequence	0	0	hypothetical protein	640783	641119	337	0	331	6	48.6647	164	98.2196	M40039	640956	641205	1	238	11	250	99.6	95.5823	99.5984	99.5984	0	95.5823	4.01606	Neisseria sp	99.1968	0.401606	4.01606	M40039
NEIS1509	M40039_641810_642493	urethritis clade	Neisseria meningitidis WUE 2594	No	1	Ancestral sequence	0	0	CDP-diacylglycerol--glycerol-3-phosphate 3- phosphatidyltransferase	641978	642542	565	0	554	11	91.5044	517	98.0531	M40039	641810	642493	0	672	12	684	100	98.2456	100	100	0	98.2456	1.75439				1.75439	M40039
NEIS1508	M40826_643335_644836	urethritis clade	Neisseria gonorrhoeae	Yes	1	Ancestral sequence	0	0	putative periplasmic protease	643388	644441	1054	0	1021	33	100	1054	96.8691	M40826	643335	644836	12	1443	47	1502	99.2011	96.8456	100	97.5839	2.41611	96.8456	3.15436	Neisseria polysaccharea	97.7852	2.21477	3.15436	M40826
NEIS1508	M40039_643679_645094	urethritis clade	Neisseria meningitidis alpha14	No	1	Ancestral sequence	0	0	putative periplasmic protease	643388	644441	1054	0	1049	5	72.3909	763	99.5256	M40039	643679	645094	12	1391	13	1416	99.1525	99.0741	100	100	0	99.0741	0.925926				0.925926	M40039
NEIS1507	M40826_643335_644836	urethritis clade	Neisseria gonorrhoeae	Yes	1	Ancestral sequence	0	0	hypothetical protein	644491	645355	865	12	843	10	40.1156	347	98.8277	M40826	643335	644836	12	1443	47	1502	99.2011	96.8456	100	97.5839	2.41611	96.8456	3.15436	Neisseria polysaccharea	97.7852	2.21477	3.15436	M40826
NEIS1507	M40039_643679_645094	urethritis clade	Neisseria meningitidis alpha14	No	1	Ancestral sequence	0	0	hypothetical protein	644491	645355	865	12	845	8	69.9422	605	99.0621	M40039	643679	645094	12	1391	13	1416	99.1525	99.0741	100	100	0	99.0741	0.925926				0.925926	M40039
NEIS2454	M39064_646570_646651	urethritis clade	Neisseria meningitidis LNP27256	No	1	Ancestral sequence	0	0	Transcriptional regulator, MarR family	646588	647020	433	0	425	8	15.0115	65	98.1524	M39064	646570	646651	0	72	10	82	100	87.8049	100	100	0	100	0	Neisseria sicca	97.561	2.43902	12.1951	M39064
NEIS1502	NODE_328_649586_649649	urethritis clade	Neisseria meningitidis 8013	No	3	Ancestral sequence	0	0	histidinol-phosphate aminotransferase	649175	650273	1099	65	1026	8	5.91447	65	99.2263	NODE_328	649586	649649	0	56	8	64	100	87.5	100	100	0	87.5	12.5	Neisseria gonorrhoeae	100	0	12.5	M38745; M40416; M40421
NEIS1502	M40419_649772_650891	urethritis clade	Neisseria gonorrhoeae	Yes	1	Ancestral sequence	0	0	histidinol-phosphate aminotransferase	649175	650273	1099	65	999	35	45.6779	502	96.6151	M40419	649772	650891	66	1001	53	1120	94.1071	94.9715	100	95.351	4.64896	94.9715	5.02846	Neisseria meningitidis	95.351	4.64896	5.02846	M40419
NEIS1501	NODE_328_650603_651259	urethritis clade	Neisseria gonorrhoeae	Yes	3	Ancestral sequence	0	0	histidinol dehydrogenase	650318	651608	1291	1	1268	22	50.9682	658	98.2946	NODE_328	650603	651259	1	634	22	657	99.8478	96.6463	100	96.7988	3.20122	96.6463	3.35366	Neisseria meningitidis	96.7988	3.20122	3.35366	M38745; M40416; M40421
NEIS1501	M40419_649772_650891	urethritis clade	Neisseria gonorrhoeae	Yes	1	Ancestral sequence	0	0	histidinol dehydrogenase	650318	651608	1291	1	1272	18	44.5391	575	98.6047	M40419	649772	650891	66	1001	53	1120	94.1071	94.9715	100	95.351	4.64896	94.9715	5.02846	Neisseria meningitidis	95.351	4.64896	5.02846	M40419
NEIS1500	NODE_328_651865_652928	urethritis clade	Neisseria gonorrhoeae FA 1090	Yes	3	Ancestral sequence	0	0	hypothetical protein	651604	652504	901	0	895	6	71.0322	640	99.3341	NODE_328	651865	652928	0	1048	16	1064	100	98.4962	100	98.5902	1.40977	98.4962	1.50376	Neisseria polysaccharea	98.6842	1.31579	1.50376	M38745; M40416; M40421
NEIS1499	NODE_328_651865_652928	urethritis clade	Neisseria gonorrhoeae FA 1090	Yes	3	Ancestral sequence	0	0	ATP phosphoribosyltransferase catalytic subunit	652607	653261	655	0	647	8	49.313	323	98.7786	NODE_328	651865	652928	0	1048	16	1064	100	98.4962	100	98.5902	1.40977	98.4962	1.50376	Neisseria polysaccharea	98.6842	1.31579	1.50376	M38745; M40416; M40421
NEIS1469 (lbpB)	M40411_687451_688905	urethritis clade	Neisseria gonorrhoeae	Yes	1	Ancestral sequence	0	0		686450	688592	2143	125	1945	73	53.2898	1142	96.3826	M40411	687451	688905	131	1233	91	1455	90.9966	93.1269	98.9426	93.1269	5.81571	93.1269	5.81571	Neisseria meningitidis	93.1269	5.81571	5.81571	M40411
NEIP1468	M40411_687451_688905	urethritis clade	Neisseria gonorrhoeae	Yes	1	Ancestral sequence	0	0	Lactoferrin-binding protein A	688588	691420	2833	6	2809	18	11.2601	319	99.3633	M40411	687451	688905	131	1233	91	1455	90.9966	93.1269	98.9426	93.1269	5.81571	93.1269	5.81571	Neisseria meningitidis	93.1269	5.81571	5.81571	M40411
NEIS1468 (lbpA)	M40411_687451_688905	urethritis clade	Neisseria gonorrhoeae	Yes	1	Ancestral sequence	0	0		688588	691423	2836	6	2812	18	11.2482	319	99.364	M40411	687451	688905	131	1233	91	1455	90.9966	93.1269	98.9426	93.1269	5.81571	93.1269	5.81571	Neisseria meningitidis	93.1269	5.81571	5.81571	M40411
NEIS1456 (rfaF)	NODE_424_708495_711603	Root to M21273	Neisseria meningitidis 8013	No	212	Ancestral sequence	0	0	Heptosyltransferase II	708090	709101	1012	0	982	30	59.9802	607	97.0356	NODE_424	708495	711603	1273	1789	47	3109	59.0544	97.4401	99.6732	99.6732	0	97.2222	2.45098	Neisseria sp	97.0044	2.66885	2.23312	M17660; M17658; M17582; M17596; M17583; M17659; M16917; M17574; M37945; M37450; M39103; M38612; M38609; M38615; M40822; M40824; M39174; M39534; M40827; M40825; M40317; M40820; M40280; M38333; M40826; M38614; M38896; M38903; M38905; M40273; M40268; M40269; M38910; M40281; M38908; M39849; M29031; M40417; M38745; M40416; M40421; M39069; M38859; M38862; M37428; M38907; M27423; M25917; M29040; M38861;…
NEIS1455	NODE_424_708495_711603	Root to M21273	Neisseria meningitidis 8013	No	212	Ancestral sequence	0	0	SsrA-binding protein	709149	709602	454	0	453	1	100	454	99.7797	NODE_424	708495	711603	1273	1789	47	3109	59.0544	97.4401	99.6732	99.6732	0	97.2222	2.45098	Neisseria sp	97.0044	2.66885	2.23312	M17660; M17658; M17582; M17596; M17583; M17659; M16917; M17574; M37945; M37450; M39103; M38612; M38609; M38615; M40822; M40824; M39174; M39534; M40827; M40825; M40317; M40820; M40280; M38333; M40826; M38614; M38896; M38903; M38905; M40273; M40268; M40269; M38910; M40281; M38908; M39849; M29031; M40417; M38745; M40416; M40421; M39069; M38859; M38862; M37428; M38907; M27423; M25917; M29040; M38861;…
NEIS1446	NODE_416_720298_723629	root urethritis clade	Neisseria gonorrhoeae	Yes	204	Ancestral sequence	0	0	hypothetical protein	720370	720670	301	0	283	18	100	301	94.0199	NODE_416	720298	723629	70	3141	121	3332	97.8992	96.2906	98.4672	96.3213	2.14592	96.2906	2.17658	Neisseria meningitidis	96.3213	2.14592	2.17658	M37945; M37450; M39103; M38612; M38609; M38615; M40822; M40824; M39174; M39534; M40827; M40825; M40317; M40820; M40280; M38333; M40826; M38614; M38896; M38903; M38905; M40273; M40268; M40269; M38910; M40281; M38908; M39849; M29031; M40417; M38745; M40416; M40421; M39069; M38859; M38862; M37428; M38907; M27423; M25917; M29040; M38861; M38854; M38852; M38851; M40103; M38856; M38860; M38613; M38635;…
NEIS1445	NODE_416_720298_723629	root urethritis clade	Neisseria gonorrhoeae	Yes	204	Ancestral sequence	0	0	putative inner membrane protein	720666	720855	190	0	179	11	100	190	94.2105	NODE_416	720298	723629	70	3141	121	3332	97.8992	96.2906	98.4672	96.3213	2.14592	96.2906	2.17658	Neisseria meningitidis	96.3213	2.14592	2.17658	M37945; M37450; M39103; M38612; M38609; M38615; M40822; M40824; M39174; M39534; M40827; M40825; M40317; M40820; M40280; M38333; M40826; M38614; M38896; M38903; M38905; M40273; M40268; M40269; M38910; M40281; M38908; M39849; M29031; M40417; M38745; M40416; M40421; M39069; M38859; M38862; M37428; M38907; M27423; M25917; M29040; M38861; M38854; M38852; M38851; M40103; M38856; M38860; M38613; M38635;…
NEIS1444	NODE_416_720298_723629	root urethritis clade	Neisseria gonorrhoeae	Yes	204	Ancestral sequence	0	0	putative integral membrane protein	720844	722155	1312	30	1232	50	100	1312	96.0998	NODE_416	720298	723629	70	3141	121	3332	97.8992	96.2906	98.4672	96.3213	2.14592	96.2906	2.17658	Neisseria meningitidis	96.3213	2.14592	2.17658	M37945; M37450; M39103; M38612; M38609; M38615; M40822; M40824; M39174; M39534; M40827; M40825; M40317; M40820; M40280; M38333; M40826; M38614; M38896; M38903; M38905; M40273; M40268; M40269; M38910; M40281; M38908; M39849; M29031; M40417; M38745; M40416; M40421; M39069; M38859; M38862; M37428; M38907; M27423; M25917; M29040; M38861; M38854; M38852; M38851; M40103; M38856; M38860; M38613; M38635;…
NEIS1444	NODE_357_721705_726589	urethritis clade	Neisseria meningitidis alpha704	No	3	NODE_416	1	1	putative integral membrane protein	720844	722155	1312	30	1273	9	34.375	451	99.298	NODE_357	721705	726589	107	4627	151	4885	97.8096	96.8397	96.8188	96.8188	0	96.7978	0.0209293	Neisseria sp	96.1699	0.648807	-0.0209293	M40829; M39203; M39204
NEIS1444	NODE_275_721716_726588	urethritis clade	Neisseria meningitidis NM3001	No	2	NODE_357	2	2	putative integral membrane protein	720844	722155	1312	30	1278	4	33.5366	440	99.688	NODE_275	721716	726588	107	4706	60	4873	97.8042	98.7411	95.9924	95.9924	0	95.6567	0.335711	Neisseria sp	95.9715	0.020982	-2.74864	M39203; M39204
NEIS1444	M38919_721176_721491	urethritis clade	Neisseria gonorrhoeae	No	1	NODE_416	1	1	putative integral membrane protein	720844	722155	1312	30	1273	9	24.1616	317	99.298	M38919	721176	721491	27	282	7	316	91.4557	97.5779	97.5779	95.8478	1.7301	95.5017	2.07612	Neisseria meningitidis	95.8478	1.7301	0	M38919
NEIS1444	M40829_721705_726589	urethritis clade	Neisseria meningitidis alpha704	No	1	NODE_357	2	2	putative integral membrane protein	720844	722155	1312	30	1273	9	34.375	451	99.298	M40829	721705	726589	107	4627	151	4885	97.8096	96.8397	98.9745	98.9745	0	98.9535	0.0209293	Neisseria sp	97.2792	1.69527	2.13478	M40829
NEIS1443 (dnaQ)	NODE_416_720298_723629	root urethritis clade	Neisseria gonorrhoeae	Yes	204	Ancestral sequence	0	0	DNA polymerase III subunit epsilon	722310	723045	736	0	723	13	100	736	98.2337	NODE_416	720298	723629	70	3141	121	3332	97.8992	96.2906	98.4672	96.3213	2.14592	96.2906	2.17658	Neisseria meningitidis	96.3213	2.14592	2.17658	M37945; M37450; M39103; M38612; M38609; M38615; M40822; M40824; M39174; M39534; M40827; M40825; M40317; M40820; M40280; M38333; M40826; M38614; M38896; M38903; M38905; M40273; M40268; M40269; M38910; M40281; M38908; M39849; M29031; M40417; M38745; M40416; M40421; M39069; M38859; M38862; M37428; M38907; M27423; M25917; M29040; M38861; M38854; M38852; M38851; M40103; M38856; M38860; M38613; M38635;…
NEIS1443 (dnaQ)	NODE_357_721705_726589	urethritis clade	Neisseria meningitidis alpha704	No	3	NODE_416	1	1	DNA polymerase III subunit epsilon	722310	723045	736	0	712	24	100	736	96.7391	NODE_357	721705	726589	107	4627	151	4885	97.8096	96.8397	96.8188	96.8188	0	96.7978	0.0209293	Neisseria sp	96.1699	0.648807	-0.0209293	M40829; M39203; M39204
NEIS1443 (dnaQ)	NODE_275_721716_726588	urethritis clade	Neisseria meningitidis NM3001	No	2	NODE_357	2	2	DNA polymerase III subunit epsilon	722310	723045	736	0	731	5	100	736	99.3207	NODE_275	721716	726588	107	4706	60	4873	97.8042	98.7411	95.9924	95.9924	0	95.6567	0.335711	Neisseria sp	95.9715	0.020982	-2.74864	M39203; M39204
NEIS1443 (dnaQ)	M40829_721705_726589	urethritis clade	Neisseria meningitidis alpha704	No	1	NODE_357	2	2	DNA polymerase III subunit epsilon	722310	723045	736	0	712	24	100	736	96.7391	M40829	721705	726589	107	4627	151	4885	97.8096	96.8397	98.9745	98.9745	0	98.9535	0.0209293	Neisseria sp	97.2792	1.69527	2.13478	M40829
NEIS1442	NODE_416_720298_723629	root urethritis clade	Neisseria gonorrhoeae	Yes	204	Ancestral sequence	0	0	2-C-methyl-D-erythritol 4-phosphate cytidylyltransferase	723041	723731	691	43	624	24	85.3835	590	96.2963	NODE_416	720298	723629	70	3141	121	3332	97.8992	96.2906	98.4672	96.3213	2.14592	96.2906	2.17658	Neisseria meningitidis	96.3213	2.14592	2.17658	M37945; M37450; M39103; M38612; M38609; M38615; M40822; M40824; M39174; M39534; M40827; M40825; M40317; M40820; M40280; M38333; M40826; M38614; M38896; M38903; M38905; M40273; M40268; M40269; M38910; M40281; M38908; M39849; M29031; M40417; M38745; M40416; M40421; M39069; M38859; M38862; M37428; M38907; M27423; M25917; M29040; M38861; M38854; M38852; M38851; M40103; M38856; M38860; M38613; M38635;…
NEIS1442	NODE_357_721705_726589	urethritis clade	Neisseria meningitidis alpha704	No	3	NODE_416	1	1	2-C-methyl-D-erythritol 4-phosphate cytidylyltransferase	723041	723731	691	43	624	24	100	691	96.2963	NODE_357	721705	726589	107	4627	151	4885	97.8096	96.8397	96.8188	96.8188	0	96.7978	0.0209293	Neisseria sp	96.1699	0.648807	-0.0209293	M40829; M39203; M39204
NEIS1442	NODE_275_721716_726588	urethritis clade	Neisseria meningitidis NM3001	No	2	NODE_357	2	2	2-C-methyl-D-erythritol 4-phosphate cytidylyltransferase	723041	723731	691	43	642	6	100	691	99.0741	NODE_275	721716	726588	107	4706	60	4873	97.8042	98.7411	95.9924	95.9924	0	95.6567	0.335711	Neisseria sp	95.9715	0.020982	-2.74864	M39203; M39204
NEIS1442	M40227_723550_723560	urethritis clade		No	1	NODE_416	1	1	2-C-methyl-D-erythritol 4-phosphate cytidylyltransferase	723041	723731	691	43	642	6	1.73661	12	99.0741	M40227	723550	723560	0	5	6	11		45.4545									-45.4545	M40227
NEIS1442	M40268_723550_723560	urethritis clade		No	1	NODE_416	1	1	2-C-methyl-D-erythritol 4-phosphate cytidylyltransferase	723041	723731	691	43	642	6	1.73661	12	99.0741	M40268	723550	723560	0	5	6	11		45.4545									-45.4545	M40268
NEIS1442	M40092_723550_723560	urethritis clade		No	1	NODE_416	1	1	2-C-methyl-D-erythritol 4-phosphate cytidylyltransferase	723041	723731	691	43	642	6	1.73661	12	99.0741	M40092	723550	723560	0	5	6	11		45.4545									-45.4545	M40092
NEIS1442	M40829_721705_726589	urethritis clade	Neisseria meningitidis alpha704	No	1	NODE_357	2	2	2-C-methyl-D-erythritol 4-phosphate cytidylyltransferase	723041	723731	691	43	624	24	100	691	96.2963	M40829	721705	726589	107	4627	151	4885	97.8096	96.8397	98.9745	98.9745	0	98.9535	0.0209293	Neisseria sp	97.2792	1.69527	2.13478	M40829
NEIS1442	M40226_723550_723560	urethritis clade		No	1	NODE_416	1	1	2-C-methyl-D-erythritol 4-phosphate cytidylyltransferase	723041	723731	691	43	642	6	1.73661	12	99.0741	M40226	723550	723560	0	5	6	11		45.4545									-45.4545	M40226
NEIS1442	M39203_723427_723442	urethritis clade		No	1	NODE_275	3	3	2-C-methyl-D-erythritol 4-phosphate cytidylyltransferase	723041	723731	691	43	640	8	2.4602	17	98.7654	M39203	723427	723442	0	8	8	16		50									-50	M39203
NEIS1442	M38851_723550_723560	urethritis clade		No	1	NODE_416	1	1	2-C-methyl-D-erythritol 4-phosphate cytidylyltransferase	723041	723731	691	43	642	6	1.73661	12	99.0741	M38851	723550	723560	0	5	6	11		45.4545									-45.4545	M38851
NEIS1441	NODE_357_721705_726589	urethritis clade	Neisseria meningitidis alpha704	No	3	Ancestral sequence	0	0	2-C-methyl-D-erythritol 2,4-cyclodiphosphate synthase	723762	724245	484	0	463	21	100	484	95.6612	NODE_357	721705	726589	107	4627	151	4885	97.8096	96.8397	96.8188	96.8188	0	96.7978	0.0209293	Neisseria sp	96.1699	0.648807	-0.0209293	M40829; M39203; M39204
NEIS1441	NODE_275_721716_726588	urethritis clade	Neisseria meningitidis NM3001	No	2	NODE_357	1	1	2-C-methyl-D-erythritol 2,4-cyclodiphosphate synthase	723762	724245	484	0	473	11	100	484	97.7273	NODE_275	721716	726588	107	4706	60	4873	97.8042	98.7411	95.9924	95.9924	0	95.6567	0.335711	Neisseria sp	95.9715	0.020982	-2.74864	M39203; M39204
NEIS1441	M40829_721705_726589	urethritis clade	Neisseria meningitidis alpha704	No	1	NODE_357	1	1	2-C-methyl-D-erythritol 2,4-cyclodiphosphate synthase	723762	724245	484	0	463	21	100	484	95.6612	M40829	721705	726589	107	4627	151	4885	97.8096	96.8397	98.9745	98.9745	0	98.9535	0.0209293	Neisseria sp	97.2792	1.69527	2.13478	M40829
NEIS1440 (rpiA)	NODE_357_721705_726589	urethritis clade	Neisseria meningitidis alpha704	No	3	Ancestral sequence	0	0	ribose-5-phosphate isomerase A	724321	724993	673	0	654	19	100	673	97.1768	NODE_357	721705	726589	107	4627	151	4885	97.8096	96.8397	96.8188	96.8188	0	96.7978	0.0209293	Neisseria sp	96.1699	0.648807	-0.0209293	M40829; M39203; M39204
NEIS1440 (rpiA)	NODE_275_721716_726588	urethritis clade	Neisseria meningitidis NM3001	No	2	NODE_357	1	1	ribose-5-phosphate isomerase A	724321	724993	673	0	667	6	100	673	99.1085	NODE_275	721716	726588	107	4706	60	4873	97.8042	98.7411	95.9924	95.9924	0	95.6567	0.335711	Neisseria sp	95.9715	0.020982	-2.74864	M39203; M39204
NEIS1440 (rpiA)	M40829_721705_726589	urethritis clade	Neisseria meningitidis alpha704	No	1	NODE_357	1	1	ribose-5-phosphate isomerase A	724321	724993	673	0	654	19	100	673	97.1768	M40829	721705	726589	107	4627	151	4885	97.8096	96.8397	98.9745	98.9745	0	98.9535	0.0209293	Neisseria sp	97.2792	1.69527	2.13478	M40829
rpiA	NODE_357_721705_726589	urethritis clade	Neisseria meningitidis alpha704	No	3	Ancestral sequence	0	0		724363	724930	568	0	555	13	100	568	97.7113	NODE_357	721705	726589	107	4627	151	4885	97.8096	96.8397	96.8188	96.8188	0	96.7978	0.0209293	Neisseria sp	96.1699	0.648807	-0.0209293	M40829; M39203; M39204
rpiA	NODE_275_721716_726588	urethritis clade	Neisseria meningitidis NM3001	No	2	NODE_357	1	1		724363	724930	568	0	565	3	100	568	99.4718	NODE_275	721716	726588	107	4706	60	4873	97.8042	98.7411	95.9924	95.9924	0	95.6567	0.335711	Neisseria sp	95.9715	0.020982	-2.74864	M39203; M39204
rpiA	M40829_721705_726589	urethritis clade	Neisseria meningitidis alpha704	No	1	NODE_357	1	1		724363	724930	568	0	555	13	100	568	97.7113	M40829	721705	726589	107	4627	151	4885	97.8096	96.8397	98.9745	98.9745	0	98.9535	0.0209293	Neisseria sp	97.2792	1.69527	2.13478	M40829
NEIS1439	NODE_357_721705_726589	urethritis clade	Neisseria meningitidis alpha704	No	3	Ancestral sequence	0	0	putative nuclease	725031	725733	703	64	616	23	100	703	96.4006	NODE_357	721705	726589	107	4627	151	4885	97.8096	96.8397	96.8188	96.8188	0	96.7978	0.0209293	Neisseria sp	96.1699	0.648807	-0.0209293	M40829; M39203; M39204
NEIS1439	NODE_275_721716_726588	urethritis clade	Neisseria meningitidis NM3001	No	2	NODE_357	1	1	putative nuclease	725031	725733	703	64	633	6	100	703	99.061	NODE_275	721716	726588	107	4706	60	4873	97.8042	98.7411	95.9924	95.9924	0	95.6567	0.335711	Neisseria sp	95.9715	0.020982	-2.74864	M39203; M39204
NEIS1439	M40829_721705_726589	urethritis clade	Neisseria meningitidis alpha704	No	1	NODE_357	1	1	putative nuclease	725031	725733	703	64	616	23	100	703	96.4006	M40829	721705	726589	107	4627	151	4885	97.8096	96.8397	98.9745	98.9745	0	98.9535	0.0209293	Neisseria sp	97.2792	1.69527	2.13478	M40829
NEIS1439	M39803_725215_726123	urethritis clade	Neisseria gonorrhoeae	Yes	1	Ancestral sequence	0	0	putative nuclease	725031	725733	703	64	602	37	73.8265	519	94.2097	M39803	725215	726123	0	866	43	909	100	95.2695	100	97.0297	2.9703	95.2695	4.73047	Neisseria meningitidis	97.0297	2.9703	4.73047	M39803
NEIS1438	NODE_357_721705_726589	urethritis clade	Neisseria meningitidis alpha704	No	3	Ancestral sequence	0	0	putative binding-protein-dependent transport systems inner membrane protein	725911	726658	748	0	732	16	90.9091	680	97.861	NODE_357	721705	726589	107	4627	151	4885	97.8096	96.8397	96.8188	96.8188	0	96.7978	0.0209293	Neisseria sp	96.1699	0.648807	-0.0209293	M40829; M39203; M39204
NEIS1438	NODE_275_721716_726588	urethritis clade	Neisseria meningitidis NM3001	No	2	NODE_357	1	1	putative binding-protein-dependent transport systems inner membrane protein	725911	726658	748	0	734	14	90.7754	679	98.1283	NODE_275	721716	726588	107	4706	60	4873	97.8042	98.7411	95.9924	95.9924	0	95.6567	0.335711	Neisseria sp	95.9715	0.020982	-2.74864	M39203; M39204
NEIS1438	M39803_725215_726123	urethritis clade	Neisseria gonorrhoeae	Yes	1	Ancestral sequence	0	0	putative binding-protein-dependent transport systems inner membrane protein	725911	726658	748	0	745	3	28.6096	214	99.5989	M39803	725215	726123	0	866	43	909	100	95.2695	100	97.0297	2.9703	95.2695	4.73047	Neisseria meningitidis	97.0297	2.9703	4.73047	M39803
NEIS1438	M40829_721705_726589	urethritis clade	Neisseria meningitidis alpha704	No	1	NODE_357	1	1	putative binding-protein-dependent transport systems inner membrane protein	725911	726658	748	0	732	16	90.9091	680	97.861	M40829	721705	726589	107	4627	151	4885	97.8096	96.8397	98.9745	98.9745	0	98.9535	0.0209293	Neisseria sp	97.2792	1.69527	2.13478	M40829
NEIS1437	NODE_416_727618_729442	root urethritis clade	Neisseria lactamica Y92-1009	No	204	Ancestral sequence	0	0	hypothetical protein	727672	729130	1459	2	1427	30	100	1459	97.941	NODE_416	727618	729442	32	1739	54	1825	98.2466	96.9883	98.6057	98.3268	0.278862	97.0441	1.56163	Neisseria meningitidis	98.3268	0.278862	1.6174	M37945; M37450; M39103; M38612; M38609; M38615; M40822; M40824; M39174; M39534; M40827; M40825; M40317; M40820; M40280; M38333; M40826; M38614; M38896; M38903; M38905; M40273; M40268; M40269; M38910; M40281; M38908; M39849; M29031; M40417; M38745; M40416; M40421; M39069; M38859; M38862; M37428; M38907; M27423; M25917; M29040; M38861; M38854; M38852; M38851; M40103; M38856; M38860; M38613; M38635;…
NEIS1437	NODE_357_727467_730983	urethritis clade	Neisseria meningitidis NM94	No	3	NODE_416	1	1	hypothetical protein	727672	729130	1459	2	1430	27	100	1459	98.1469	NODE_357	727467	730983	130	3276	111	3517	96.3037	96.7228	96.959	96.959	0	96.9294	0.0295247				0.236197	M40829; M39203; M39204
NEIS1437	M38569_727771_736365	urethritis clade	Neisseria gonorrhoeae	Yes	1	NODE_416	1	1	hypothetical protein	727672	729130	1459	2	1418	39	93.2145	1360	97.3233	M38569	727771	736365	201	7998	396	8595	97.6614	95.2823	99.8451	95.5802	4.26495	95.4015	4.44365	Neisseria meningitidis	95.5802	4.26495	4.56278	M38569
NEIS1437	M40829_727467_730983	urethritis clade	Neisseria meningitidis NM94	No	1	NODE_357	2	2	hypothetical protein	727672	729130	1459	2	1430	27	100	1459	98.1469	M40829	727467	730983	130	3276	111	3517	96.3037	96.7228	98.4647	98.4647	0	98.4352	0.0295247	Neisseria polysaccharea	97.1066	1.35813	1.74195	M40829
NEIS1437	M39803_727771_731173	urethritis clade	Neisseria gonorrhoeae	Yes	1	NODE_416	1	1	hypothetical protein	727672	729130	1459	2	1418	39	93.2145	1360	97.3233	M39803	727771	731173	125	3109	169	3403	96.3268	94.8444	99.6949	95.18	4.51495	95.3325	4.36242	Neisseria meningitidis	95.18	4.51495	4.85052	M39803
NEIS1436	NODE_357_727467_730983	urethritis clade	Neisseria meningitidis NM94	No	3	Ancestral sequence	0	0	arginyl-tRNA synthetase	729657	731376	1720	31	1626	63	77.2093	1328	96.27	NODE_357	727467	730983	130	3276	111	3517	96.3037	96.7228	96.959	96.959	0	96.9294	0.0295247				0.236197	M40829; M39203; M39204
NEIS1436	NODE_275_729267_730707	urethritis clade	Neisseria meningitidis NM255	No	2	NODE_357	1	1	arginyl-tRNA synthetase	729657	731376	1720	31	1673	16	61.1628	1052	99.0527	NODE_275	729267	730707	94	1328	19	1441	93.4768	98.5895	96.882	96.882	0	94.6548	2.22717	Neisseria lactamica	95.3229	1.55902	-1.7075	M39203; M39204
NEIS1436	M40829_727467_730983	urethritis clade	Neisseria meningitidis NM94	No	1	NODE_357	1	1	arginyl-tRNA synthetase	729657	731376	1720	31	1626	63	77.2093	1328	96.27	M40829	727467	730983	130	3276	111	3517	96.3037	96.7228	98.4647	98.4647	0	98.4352	0.0295247	Neisseria polysaccharea	97.1066	1.35813	1.74195	M40829
NEIS1436	M38569_727771_736365	urethritis clade	Neisseria gonorrhoeae	Yes	1	Ancestral sequence	0	0	arginyl-tRNA synthetase	729657	731376	1720	31	1596	93	100	1720	94.4938	M38569	727771	736365	201	7998	396	8595	97.6614	95.2823	99.8451	95.5802	4.26495	95.4015	4.44365	Neisseria meningitidis	95.5802	4.26495	4.56278	M38569
NEIS1436	M39803_727771_731173	urethritis clade	Neisseria gonorrhoeae	Yes	1	Ancestral sequence	0	0	arginyl-tRNA synthetase	729657	731376	1720	31	1592	97	88.2558	1518	94.257	M39803	727771	731173	125	3109	169	3403	96.3268	94.8444	99.6949	95.18	4.51495	95.3325	4.36242	Neisseria meningitidis	95.18	4.51495	4.85052	M39803
NEIS1435	M38569_727771_736365	urethritis clade	Neisseria gonorrhoeae	Yes	1	Ancestral sequence	0	0	nicotinate phosphoribosyltransferase	731467	732728	1262	4	1208	50	100	1262	96.0254	M38569	727771	736365	201	7998	396	8595	97.6614	95.2823	99.8451	95.5802	4.26495	95.4015	4.44365	Neisseria meningitidis	95.5802	4.26495	4.56278	M38569
NEIS1433	M38569_727771_736365	urethritis clade	Neisseria gonorrhoeae	Yes	1	Ancestral sequence	0	0	hypothetical protein	732717	733572	856	64	744	48	100	856	93.9394	M38569	727771	736365	201	7998	396	8595	97.6614	95.2823	99.8451	95.5802	4.26495	95.4015	4.44365	Neisseria meningitidis	95.5802	4.26495	4.56278	M38569
NEIS1432	M38569_727771_736365	urethritis clade	Neisseria gonorrhoeae	Yes	1	Ancestral sequence	0	0	hypothetical protein	733816	734593	778	8	726	44	100	778	94.2857	M38569	727771	736365	201	7998	396	8595	97.6614	95.2823	99.8451	95.5802	4.26495	95.4015	4.44365	Neisseria meningitidis	95.5802	4.26495	4.56278	M38569
NEIS1431	M38569_727771_736365	urethritis clade	Neisseria gonorrhoeae	Yes	1	Ancestral sequence	0	0	hypothetical protein	734809	735274	466	0	449	17	100	466	96.3519	M38569	727771	736365	201	7998	396	8595	97.6614	95.2823	99.8451	95.5802	4.26495	95.4015	4.44365	Neisseria meningitidis	95.5802	4.26495	4.56278	M38569
NEIS1430	M38569_727771_736365	urethritis clade	Neisseria gonorrhoeae	Yes	1	Ancestral sequence	0	0	ribonuclease PH	735355	736084	730	0	676	54	100	730	92.6027	M38569	727771	736365	201	7998	396	8595	97.6614	95.2823	99.8451	95.5802	4.26495	95.4015	4.44365	Neisseria meningitidis	95.5802	4.26495	4.56278	M38569
NEIS1429	M38569_727771_736365	urethritis clade	Neisseria gonorrhoeae	Yes	1	Ancestral sequence	0	0	aspartate kinase	736285	737503	1219	0	1217	2	6.72683	82	99.8359	M38569	727771	736365	201	7998	396	8595	97.6614	95.2823	99.8451	95.5802	4.26495	95.4015	4.44365	Neisseria meningitidis	95.5802	4.26495	4.56278	M38569
NEIS1422	M38852_750320_752900	urethritis clade	Neisseria gonorrhoeae	Yes	1	Ancestral sequence	0	0	fimbrial assembly protein	750332	751121	790	3	765	22	100	790	97.2046	M38852	750320	752900	3	2490	88	2581	99.8838	96.5865	99.9612	96.8192	3.14197	96.5865	3.37471	Neisseria meningitidis	96.8192	3.14197	3.37471	M38852
NEIS1420	M38852_750320_752900	urethritis clade	Neisseria gonorrhoeae	Yes	1	Ancestral sequence	0	0	hypothetical protein	751488	753045	1558	0	1509	49	90.7574	1414	96.8549	M38852	750320	752900	3	2490	88	2581	99.8838	96.5865	99.9612	96.8192	3.14197	96.5865	3.37471	Neisseria meningitidis	96.8192	3.14197	3.37471	M38852
NEIS1418	NODE_424_755010_757681	Root to M21273	Neisseria meningitidis NM126	No	212	Ancestral sequence	0	0	putative membrane peptidase	754063	755311	1249	95	1148	6	24.1793	302	99.4801	NODE_424	755010	757681	0	2632	40	2672	100	98.503	99.9251	99.9251	0	98.503	1.42216	Neisseria sp	98.3533	1.57186	1.42216	M17660; M17658; M17582; M17596; M17583; M17659; M16917; M17574; M37945; M37450; M39103; M38612; M38609; M38615; M40822; M40824; M39174; M39534; M40827; M40825; M40317; M40820; M40280; M38333; M40826; M38614; M38896; M38903; M38905; M40273; M40268; M40269; M38910; M40281; M38908; M39849; M29031; M40417; M38745; M40416; M40421; M39069; M38859; M38862; M37428; M38907; M27423; M25917; M29040; M38861;…
NEIS1417	NODE_424_755010_757681	Root to M21273	Neisseria meningitidis NM126	No	212	Ancestral sequence	0	0	putative acyl-CoA hydrolase	755671	756154	484	0	481	3	100	484	99.3802	NODE_424	755010	757681	0	2632	40	2672	100	98.503	99.9251	99.9251	0	98.503	1.42216	Neisseria sp	98.3533	1.57186	1.42216	M17660; M17658; M17582; M17596; M17583; M17659; M16917; M17574; M37945; M37450; M39103; M38612; M38609; M38615; M40822; M40824; M39174; M39534; M40827; M40825; M40317; M40820; M40280; M38333; M40826; M38614; M38896; M38903; M38905; M40273; M40268; M40269; M38910; M40281; M38908; M39849; M29031; M40417; M38745; M40416; M40421; M39069; M38859; M38862; M37428; M38907; M27423; M25917; M29040; M38861;…
NEIS2447	NODE_424_755010_757681	Root to M21273	Neisseria meningitidis NM126	No	212	Ancestral sequence	0	0	hypothetical protein	756306	756468	163	0	159	4	100	163	97.546	NODE_424	755010	757681	0	2632	40	2672	100	98.503	99.9251	99.9251	0	98.503	1.42216	Neisseria sp	98.3533	1.57186	1.42216	M17660; M17658; M17582; M17596; M17583; M17659; M16917; M17574; M37945; M37450; M39103; M38612; M38609; M38615; M40822; M40824; M39174; M39534; M40827; M40825; M40317; M40820; M40280; M38333; M40826; M38614; M38896; M38903; M38905; M40273; M40268; M40269; M38910; M40281; M38908; M39849; M29031; M40417; M38745; M40416; M40421; M39069; M38859; M38862; M37428; M38907; M27423; M25917; M29040; M38861;…
NEIS1415 (recX)	NODE_424_755010_757681	Root to M21273	Neisseria meningitidis NM126	No	212	Ancestral sequence	0	0	recombination regulator RecX	756541	757003	463	0	460	3	100	463	99.3521	NODE_424	755010	757681	0	2632	40	2672	100	98.503	99.9251	99.9251	0	98.503	1.42216	Neisseria sp	98.3533	1.57186	1.42216	M17660; M17658; M17582; M17596; M17583; M17659; M16917; M17574; M37945; M37450; M39103; M38612; M38609; M38615; M40822; M40824; M39174; M39534; M40827; M40825; M40317; M40820; M40280; M38333; M40826; M38614; M38896; M38903; M38905; M40273; M40268; M40269; M38910; M40281; M38908; M39849; M29031; M40417; M38745; M40416; M40421; M39069; M38859; M38862; M37428; M38907; M27423; M25917; M29040; M38861;…
NEIS1414	NODE_424_755010_757681	Root to M21273	Neisseria meningitidis NM126	No	212	Ancestral sequence	0	0	phosphoglycolate phosphatase	757075	757786	712	0	695	17	85.3933	608	97.6124	NODE_424	755010	757681	0	2632	40	2672	100	98.503	99.9251	99.9251	0	98.503	1.42216	Neisseria sp	98.3533	1.57186	1.42216	M17660; M17658; M17582; M17596; M17583; M17659; M16917; M17574; M37945; M37450; M39103; M38612; M38609; M38615; M40822; M40824; M39174; M39534; M40827; M40825; M40317; M40820; M40280; M38333; M40826; M38614; M38896; M38903; M38905; M40273; M40268; M40269; M38910; M40281; M38908; M39849; M29031; M40417; M38745; M40416; M40421; M39069; M38859; M38862; M37428; M38907; M27423; M25917; M29040; M38861;…
NEIS1413	NODE_424_758335_759403	Root to M21273	Neisseria meningitidis	No	212	Ancestral sequence	0	0	putative glutamate dehydrogenase	758192	759458	1267	1	1212	54	84.4515	1070	95.7346	NODE_424	758335	759403	0	1015	54	1069	100	94.9486	99.9065	99.9065	0	94.9486	4.9579	Neisseria sp	95.6969	4.20954	4.9579	M17660; M17658; M17582; M17596; M17583; M17659; M16917; M17574; M37945; M37450; M39103; M38612; M38609; M38615; M40822; M40824; M39174; M39534; M40827; M40825; M40317; M40820; M40280; M38333; M40826; M38614; M38896; M38903; M38905; M40273; M40268; M40269; M38910; M40281; M38908; M39849; M29031; M40417; M38745; M40416; M40421; M39069; M38859; M38862; M37428; M38907; M27423; M25917; M29040; M38861;…
NEIS1411	NODE_424_760347_760806	Root to M21273	Neisseria meningitidis 8013	No	212	Ancestral sequence	0	0	tautomerase	760666	760876	211	0	209	2	67.2986	142	99.0521	NODE_424	760347	760806	13	439	8	460	97.1739	98.2103	100	100	0	98.2103	1.78971				1.78971	M17660; M17658; M17582; M17596; M17583; M17659; M16917; M17574; M37945; M37450; M39103; M38612; M38609; M38615; M40822; M40824; M39174; M39534; M40827; M40825; M40317; M40820; M40280; M38333; M40826; M38614; M38896; M38903; M38905; M40273; M40268; M40269; M38910; M40281; M38908; M39849; M29031; M40417; M38745; M40416; M40421; M39069; M38859; M38862; M37428; M38907; M27423; M25917; M29040; M38861;…
NEIS1410	NODE_424_761470_764205	Root to M21273	Neisseria meningitidis LNP27256	No	212	Ancestral sequence	0	0	aminotransferase AlaT	760964	762179	1216	0	1191	25	58.3882	710	97.9441	NODE_424	761470	764205	14	2625	97	2736	99.4883	96.4364	100	100	0	96.4364	3.56356				3.56356	M17660; M17658; M17582; M17596; M17583; M17659; M16917; M17574; M37945; M37450; M39103; M38612; M38609; M38615; M40822; M40824; M39174; M39534; M40827; M40825; M40317; M40820; M40280; M38333; M40826; M38614; M38896; M38903; M38905; M40273; M40268; M40269; M38910; M40281; M38908; M39849; M29031; M40417; M38745; M40416; M40421; M39069; M38859; M38862; M37428; M38907; M27423; M25917; M29040; M38861;…
NEIS1410	M37945_760963_764480	urethritis clade	Neisseria meningitidis M01-240013	No	1	NODE_424	1	0	aminotransferase AlaT	760964	762179	1216	0	1167	49	100	1216	95.9704	M37945	760963	764480	14	3348	156	3518	99.602	95.5479	96.9749	96.9749	0	95.5479	1.42694	Neisseria lactamica	95.9189	1.05594	1.42694	M37945
NEIS1409	NODE_424_761470_764205	Root to M21273	Neisseria meningitidis LNP27256	No	212	Ancestral sequence	0	0	ClpB protein	762264	764844	2581	0	2508	73	75.2809	1943	97.1716	NODE_424	761470	764205	14	2625	97	2736	99.4883	96.4364	100	100	0	96.4364	3.56356				3.56356	M17660; M17658; M17582; M17596; M17583; M17659; M16917; M17574; M37945; M37450; M39103; M38612; M38609; M38615; M40822; M40824; M39174; M39534; M40827; M40825; M40317; M40820; M40280; M38333; M40826; M38614; M38896; M38903; M38905; M40273; M40268; M40269; M38910; M40281; M38908; M39849; M29031; M40417; M38745; M40416; M40421; M39069; M38859; M38862; M37428; M38907; M27423; M25917; M29040; M38861;…
NEIS1409	M38919_762806_763047	urethritis clade	Neisseria meningitidis H44/76	No	1	NODE_424	1	0	ClpB protein	762264	764844	2581	0	2567	14	9.41496	243	99.4576	M38919	762806	763047	0	228	14	242	100	94.2149	96.281	96.281	0	96.281	0	Neisseria sp	95.0413	1.23967	2.06612	M38919
NEIS1409	M37945_760963_764480	urethritis clade	Neisseria meningitidis M01-240013	No	1	NODE_424	1	0	ClpB protein	762264	764844	2581	0	2475	106	85.9357	2218	95.8931	M37945	760963	764480	14	3348	156	3518	99.602	95.5479	96.9749	96.9749	0	95.5479	1.42694	Neisseria lactamica	95.9189	1.05594	1.42694	M37945
NEIS1409	M40419_763848_769720	urethritis clade	Neisseria meningitidis NM3001	No	1	NODE_424	1	0	ClpB protein	762264	764844	2581	0	2510	71	38.6284	997	97.2491	M40419	763848	769720	33	5557	283	5873	99.4381	95.1541	95.5479	95.5479	0	95.2055	0.342466				0.393836	M40419
NEIS1408	M37945_765057_768836	urethritis clade	Neisseria meningitidis 053442	No	1	Ancestral sequence	0	0	tryptophanyl-tRNA synthetase	765103	766114	1012	0	969	43	100	1012	95.751	M37945	765057	768836	30	3599	151	3780	99.2063	95.9733	96.2933	96.2933	0	95.9733	0.32				0.32	M37945
NEIS1408	M40419_763848_769720	urethritis clade	Neisseria meningitidis NM3001	No	1	Ancestral sequence	0	0	tryptophanyl-tRNA synthetase	765103	766114	1012	0	959	53	100	1012	94.7628	M40419	763848	769720	33	5557	283	5873	99.4381	95.1541	95.5479	95.5479	0	95.2055	0.342466				0.393836	M40419
NEIS1407	M40419_763848_769720	urethritis clade	Neisseria meningitidis NM3001	No	1	Ancestral sequence	0	0	hypothetical protein	766119	766461	343	0	329	14	100	343	95.9184	M40419	763848	769720	33	5557	283	5873	99.4381	95.1541	95.5479	95.5479	0	95.2055	0.342466				0.393836	M40419
NEIS1407	M37945_765057_768836	urethritis clade	Neisseria meningitidis 053442	No	1	Ancestral sequence	0	0	hypothetical protein	766119	766461	343	0	319	24	100	343	93.0029	M37945	765057	768836	30	3599	151	3780	99.2063	95.9733	96.2933	96.2933	0	95.9733	0.32				0.32	M37945
NEIS2446	M37945_765057_768836	urethritis clade	Neisseria meningitidis 053442	No	1	Ancestral sequence	0	0	hypothetical protein	766780	767146	367	13	338	16	100	367	95.4802	M37945	765057	768836	30	3599	151	3780	99.2063	95.9733	96.2933	96.2933	0	95.9733	0.32				0.32	M37945
NEIS2446	M40419_763848_769720	urethritis clade	Neisseria meningitidis NM3001	No	1	Ancestral sequence	0	0	hypothetical protein	766780	767146	367	13	342	12	100	367	96.6102	M40419	763848	769720	33	5557	283	5873	99.4381	95.1541	95.5479	95.5479	0	95.2055	0.342466				0.393836	M40419
NEIS1405	M37945_765057_768836	urethritis clade	Neisseria meningitidis 053442	No	1	Ancestral sequence	0	0	exopolyphosphatase	767354	768863	1510	0	1459	51	98.2781	1484	96.6225	M37945	765057	768836	30	3599	151	3780	99.2063	95.9733	96.2933	96.2933	0	95.9733	0.32				0.32	M37945
NEIS1405	M40419_763848_769720	urethritis clade	Neisseria meningitidis NM3001	No	1	Ancestral sequence	0	0	exopolyphosphatase	767354	768863	1510	0	1455	55	100	1510	96.3576	M40419	763848	769720	33	5557	283	5873	99.4381	95.1541	95.5479	95.5479	0	95.2055	0.342466				0.393836	M40419
NEIS1405	M38357_767361_769556	urethritis clade	Neisseria meningitidis	No	1	Ancestral sequence	0	0	exopolyphosphatase	767354	768863	1510	0	1455	55	99.5364	1503	96.3576	M38357	767361	769556	0	2109	87	2196	100	96.0383	96.5392	96.5392	0	95.9927	0.546448				0.500911	M38357
NEIS1404	M40419_763848_769720	urethritis clade	Neisseria meningitidis NM3001	No	1	Ancestral sequence	0	0	hypothetical protein	768979	769711	733	3	696	34	100	733	95.3425	M40419	763848	769720	33	5557	283	5873	99.4381	95.1541	95.5479	95.5479	0	95.2055	0.342466				0.393836	M40419
NEIS1404	M38357_767361_769556	urethritis clade	Neisseria meningitidis	No	1	Ancestral sequence	0	0	hypothetical protein	768979	769711	733	3	702	28	78.9905	579	96.1644	M38357	767361	769556	0	2109	87	2196	100	96.0383	96.5392	96.5392	0	95.9927	0.546448				0.500911	M38357
NEIS1393	NODE_333_784823_789330	urethritis clade	Neisseria meningitidis H44/76	No	7	Ancestral sequence	0	0	putative inner membrane protein	784332	784881	550	0	542	8	10.7273	59	98.5455	NODE_333	784823	789330	4	4408	96	4508	99.9113	97.8686	98.7567	98.7567	0	97.8686	0.888099				0.888099	M37453; M38610; M39531; M39766; M40823; M39104; M37452
NEIS1392	NODE_333_784823_789330	urethritis clade	Neisseria meningitidis H44/76	No	7	Ancestral sequence	0	0	hypothetical protein	785091	786267	1177	1	1165	11	100	1177	99.0646	NODE_333	784823	789330	4	4408	96	4508	99.9113	97.8686	98.7567	98.7567	0	97.8686	0.888099				0.888099	M37453; M38610; M39531; M39766; M40823; M39104; M37452
NEIS1391	NODE_333_784823_789330	urethritis clade	Neisseria meningitidis H44/76	No	7	Ancestral sequence	0	0	DNA polymerase III subunit	787084	788497	1414	0	1384	30	100	1414	97.8784	NODE_333	784823	789330	4	4408	96	4508	99.9113	97.8686	98.7567	98.7567	0	97.8686	0.888099				0.888099	M37453; M38610; M39531; M39766; M40823; M39104; M37452
NEIS1389	NODE_333_784823_789330	urethritis clade	Neisseria meningitidis H44/76	No	7	Ancestral sequence	0	0	putative ferredoxin NADP+ reductase	788706	789486	781	0	762	19	80.1536	626	97.5672	NODE_333	784823	789330	4	4408	96	4508	99.9113	97.8686	98.7567	98.7567	0	97.8686	0.888099				0.888099	M37453; M38610; M39531; M39766; M40823; M39104; M37452
NEIS1389	NODE_234_788802_789593	urethritis clade	Neisseria meningitidis alpha14	No	3	Ancestral sequence	0	0	putative ferredoxin NADP+ reductase	788706	789486	781	0	768	13	87.7081	685	98.3355	NODE_234	788802	789593	0	777	15	792	100	98.1061	99.8737	99.8737	0	98.1061	1.76768				1.76768	M40039; M40091; M39221
NEIS1382	NODE_333_795534_796789	urethritis clade	Neisseria meningitidis M04-240196	No	7	Ancestral sequence	0	0	recombinase A	795687	796734	1048	22	1013	13	100	1048	98.7329	NODE_333	795534	796789	23	1216	17	1256	98.1688	98.6212	100	100	0	98.6212	1.37875				1.37875	M37453; M38610; M39531; M39766; M40823; M39104; M37452
NEIS0905 (pip)	NODE_249_799072_801091	urethritis clade	Neisseria gonorrhoeae	Yes	4	Ancestral sequence	0	0	proline iminopeptidase	798911	799847	937	0	913	24	82.8175	776	97.4386	NODE_249	799072	801091	2	1943	75	2020	99.901	96.2834	99.8513	97.2745	2.57681	96.2834	3.56789	Neisseria meningitidis	97.2745	2.57681	3.56789	M38589; M38584; M39803; M39064
NEIS0905 (pip)	M39064_798867_799039	urethritis clade	Neisseria gonorrhoeae	Yes	1	NODE_249	1	1	proline iminopeptidase	798911	799847	937	0	934	3	13.8741	130	99.6798	M39064	798867	799039	0	166	7	173	100	95.9538	100	98.8439	1.15607	95.9538	4.04624	Neisseria lactamica	99.422	0.578035	4.04624	M39064
NEIS0905 (pip)	M38584_799072_801091	urethritis clade	Neisseria meningitidis LNP27256	No	1	NODE_249	1	1	proline iminopeptidase	798911	799847	937	0	913	24	82.8175	776	97.4386	M38584	799072	801091	2	1943	75	2020	99.901	96.2834	100	100	0	100	0	Neisseria sp	99.1576	0.842418	3.71655	M38584
pip	NODE_249_799072_801091	urethritis clade	Neisseria gonorrhoeae	Yes	4	Ancestral sequence	0	0		798975	799391	417	0	408	9	76.7386	320	97.8417	NODE_249	799072	801091	2	1943	75	2020	99.901	96.2834	99.8513	97.2745	2.57681	96.2834	3.56789	Neisseria meningitidis	97.2745	2.57681	3.56789	M38589; M38584; M39803; M39064
pip	M38584_799072_801091	urethritis clade	Neisseria meningitidis LNP27256	No	1	NODE_249	1	1		798975	799391	417	0	408	9	76.7386	320	97.8417	M38584	799072	801091	2	1943	75	2020	99.901	96.2834	100	100	0	100	0	Neisseria sp	99.1576	0.842418	3.71655	M38584
pip	M39064_798867_799039	urethritis clade	Neisseria gonorrhoeae	Yes	1	NODE_249	1	1		798975	799391	417	0	415	2	15.8273	66	99.5204	M39064	798867	799039	0	166	7	173	100	95.9538	100	98.8439	1.15607	95.9538	4.04624	Neisseria lactamica	99.422	0.578035	4.04624	M39064
NEIS0906	NODE_249_799072_801091	urethritis clade	Neisseria gonorrhoeae	Yes	4	Ancestral sequence	0	0	putative lipoprotein	799903	801100	1198	2	1148	48	99.3322	1190	95.9866	NODE_249	799072	801091	2	1943	75	2020	99.901	96.2834	99.8513	97.2745	2.57681	96.2834	3.56789	Neisseria meningitidis	97.2745	2.57681	3.56789	M38589; M38584; M39803; M39064
NEIS0906	M38584_799072_801091	urethritis clade	Neisseria meningitidis LNP27256	No	1	NODE_249	1	1	putative lipoprotein	799903	801100	1198	2	1148	48	99.3322	1190	95.9866	M38584	799072	801091	2	1943	75	2020	99.901	96.2834	100	100	0	100	0	Neisseria sp	99.1576	0.842418	3.71655	M38584
NEIS0907	NODE_237_801196_801968	urethritis clade	Neisseria gonorrhoeae DGI2	Yes	2	Ancestral sequence	0	0	dihydrodipicolinate synthase	801108	801984	877	17	824	36	88.2554	774	95.814	NODE_237	801196	801968	17	720	36	773	97.8008	95.2381	99.4709	96.164	3.30688	95.2381	4.2328	Neisseria meningitidis	96.164	3.30688	4.2328	M39803; M39064
NEIS0908	NODE_237_803669_804298	urethritis clade	Neisseria gonorrhoeae	Yes	2	Ancestral sequence	0	0	transmembrane transport protein	802272	803682	1411	58	1352	1	0.992204	14	99.9261	NODE_237	803669	804298	0	606	24	630	100	96.1905	100	96.9841	3.01587	96.1905	3.80952	Neisseria meningitidis	96.9841	3.01587	3.80952	M39803; M39064
NEIS0908	M39064_802320_803627	urethritis clade	Neisseria gonorrhoeae DGI2	Yes	1	NODE_237	1	1	transmembrane transport protein	802272	803682	1411	58	1294	59	92.7711	1309	95.6393	M39064	802320	803627	17	1232	59	1308	98.7003	95.4299	98.5283	95.8172	2.71108	95.4299	3.09837	Neisseria meningitidis	95.8172	2.71108	3.09837	M39064
NEIS0909	NODE_237_803669_804298	urethritis clade	Neisseria gonorrhoeae	Yes	2	Ancestral sequence	0	0	RNA methylase	803743	804496	754	0	733	21	73.8727	557	97.2149	NODE_237	803669	804298	0	606	24	630	100	96.1905	100	96.9841	3.01587	96.1905	3.80952	Neisseria meningitidis	96.9841	3.01587	3.80952	M39803; M39064
NEIS0909	M39803_804372_805006	urethritis clade	Neisseria gonorrhoeae	Yes	1	NODE_237	1	1	RNA methylase	803743	804496	754	0	742	12	16.5782	125	98.4085	M39803	804372	805006	3	583	49	635	99.5276	92.2468	99.8418		99.8418	92.2468	7.59494				7.59494	M39803
NEIS0910	M39803_804372_805006	urethritis clade	Neisseria gonorrhoeae	Yes	1	Ancestral sequence	0	0	hypothetical protein	804561	805050	490	0	453	37	91.2245	447	92.449	M39803	804372	805006	3	583	49	635	99.5276	92.2468	99.8418		99.8418	92.2468	7.59494				7.59494	M39803
NEIP0923	M38635_817048_817949	urethritis clade	Neisseria meningitidis alpha704	No	1	Ancestral sequence	0	0	Antioxidant AhpC TSA family glutaredoxin	816617	817352	736	0	730	6	41.4402	305	99.1848	M38635	817048	817949	0	887	15	902	100	98.337	100	100	0	98.337	1.66297	Neisseria sp	98.0044	1.99557	1.66297	M38635
NEIS0923	M38635_817048_817949	urethritis clade	Neisseria meningitidis alpha704	No	1	Ancestral sequence	0	0	putative redoxin	816617	817355	739	0	733	6	41.6779	308	99.1881	M38635	817048	817949	0	887	15	902	100	98.337	100	100	0	98.337	1.66297	Neisseria sp	98.0044	1.99557	1.66297	M38635
NEIS0924 (lpdA2)	M38635_817048_817949	urethritis clade	Neisseria meningitidis alpha704	No	1	Ancestral sequence	0	0	dihydrolipoamide dehydrogenase (EC 1.8.1.4)	817603	819007	1405	0	1398	7	24.7687	348	99.5018	M38635	817048	817949	0	887	15	902	100	98.337	100	100	0	98.337	1.66297	Neisseria sp	98.0044	1.99557	1.66297	M38635
NEIS0927 (sdhA)	NODE_424_821298_821311	Root to M21273		No	212	Ancestral sequence	0	0	succinate dehydrogenase flavoprotein subunit (EC 1.3.99.1)	820000	821764	1765	3	1757	5	0.849858	15	99.7162	NODE_424	821298	821311	0	9	5	14		64.2857									-64.2857	M17660; M17658; M17582; M17596; M17583; M17659; M16917; M17574; M37945; M37450; M39103; M38612; M38609; M38615; M40822; M40824; M39174; M39534; M40827; M40825; M40317; M40820; M40280; M38333; M40826; M38614; M38896; M38903; M38905; M40273; M40268; M40269; M38910; M40281; M38908; M39849; M29031; M40417; M38745; M40416; M40421; M39069; M38859; M38862; M37428; M38907; M27423; M25917; M29040; M38861;…
NEIS0961	M38635_855901_859377	urethritis clade	Neisseria meningitidis Nm1140	No	1	Ancestral sequence	0	0	phosphoserine phosphatase	855107	855941	835	0	832	3	4.91018	41	99.6407	M38635	855901	859377	30	3310	137	3477	99.1372	96.0255	99.8549	99.8549	0	96.0255	3.82942				3.82942	M38635
NEIS0962	M38635_855901_859377	urethritis clade	Neisseria meningitidis Nm1140	No	1	Ancestral sequence	0	0	putative integral membrane protein	855985	857227	1243	7	1188	48	100	1243	96.1165	M38635	855901	859377	30	3310	137	3477	99.1372	96.0255	99.8549	99.8549	0	96.0255	3.82942				3.82942	M38635
NEIS0963	M38635_855901_859377	urethritis clade	Neisseria meningitidis Nm1140	No	1	Ancestral sequence	0	0	bifunctional phosphoribosylaminoimidazolecarboxamide formyltransferase/IMP cyclohydrolase	857391	858972	1582	22	1486	74	100	1582	95.2564	M38635	855901	859377	30	3310	137	3477	99.1372	96.0255	99.8549	99.8549	0	96.0255	3.82942				3.82942	M38635
NEIS1015 (abcZ)	NODE_424_899231_900974	Root to M21273	Neisseria meningitidis G2136	No	212	Ancestral sequence	0	0	ABC transporter ATP-binding protein	898565	900476	1912	43	1804	65	65.1674	1246	96.5222	NODE_424	899231	900974	43	1622	79	1744	97.5344	95.3557	100	100	0	95.3557	4.64433				4.64433	M17660; M17658; M17582; M17596; M17583; M17659; M16917; M17574; M37945; M37450; M39103; M38612; M38609; M38615; M40822; M40824; M39174; M39534; M40827; M40825; M40317; M40820; M40280; M38333; M40826; M38614; M38896; M38903; M38905; M40273; M40268; M40269; M38910; M40281; M38908; M39849; M29031; M40417; M38745; M40416; M40421; M39069; M38859; M38862; M37428; M38907; M27423; M25917; M29040; M38861;…
NEIS1015 (abcZ)	M38919_899732_899739	urethritis clade		No	1	NODE_424	1	0	ABC transporter ATP-binding protein	898565	900476	1912	43	1866	3	0.470711	9	99.8395	M38919	899732	899739	0	5	3	8		62.5									-62.5	M38919
NEIS1015 (abcZ)	M39821_899684_899690	urethritis clade		No	1	NODE_424	1	0	ABC transporter ATP-binding protein	898565	900476	1912	43	1866	3	0.41841	8	99.8395	M39821	899684	899690	0	4	3	7		57.1429									-57.1429	M39821
NEIS1015 (abcZ)	M40228_899684_899690	urethritis clade		No	1	NODE_424	1	0	ABC transporter ATP-binding protein	898565	900476	1912	43	1866	3	0.41841	8	99.8395	M40228	899684	899690	0	4	3	7		57.1429									-57.1429	M40228
abcZ	NODE_424_899231_900974	Root to M21273	Neisseria meningitidis G2136	No	212	Ancestral sequence	0	0		899794	900227	434	0	421	13	100	434	97.0046	NODE_424	899231	900974	43	1622	79	1744	97.5344	95.3557	100	100	0	95.3557	4.64433				4.64433	M17660; M17658; M17582; M17596; M17583; M17659; M16917; M17574; M37945; M37450; M39103; M38612; M38609; M38615; M40822; M40824; M39174; M39534; M40827; M40825; M40317; M40820; M40280; M38333; M40826; M38614; M38896; M38903; M38905; M40273; M40268; M40269; M38910; M40281; M38908; M39849; M29031; M40417; M38745; M40416; M40421; M39069; M38859; M38862; M37428; M38907; M27423; M25917; M29040; M38861;…
NEIS1016	NODE_424_899231_900974	Root to M21273	Neisseria meningitidis G2136	No	212	Ancestral sequence	0	0	DedA protein ortholog	900494	901139	646	0	633	13	74.613	482	97.9876	NODE_424	899231	900974	43	1622	79	1744	97.5344	95.3557	100	100	0	95.3557	4.64433				4.64433	M17660; M17658; M17582; M17596; M17583; M17659; M16917; M17574; M37945; M37450; M39103; M38612; M38609; M38615; M40822; M40824; M39174; M39534; M40827; M40825; M40317; M40820; M40280; M38333; M40826; M38614; M38896; M38903; M38905; M40273; M40268; M40269; M38910; M40281; M38908; M39849; M29031; M40417; M38745; M40416; M40421; M39069; M38859; M38862; M37428; M38907; M27423; M25917; M29040; M38861;…
NEIS1024	NODE_328_907435_914284	urethritis clade	Neisseria gonorrhoeae	Yes	3	Ancestral sequence	0	0	hypothetical protein	907075	907921	847	5	813	29	57.497	487	96.5558	NODE_328	907435	914284	681	5913	256	6850	90.0584	95.8502	99.8541	95.3963	4.45777	95.7692	4.08494	Neisseria meningitidis	95.3963	4.45777	4.00389	M38745; M40416; M40421
NEIS1026	NODE_328_907435_914284	urethritis clade	Neisseria gonorrhoeae	Yes	3	Ancestral sequence	0	0	putative integral membrane protein	908008	908611	604	0	558	46	100	604	92.3841	NODE_328	907435	914284	681	5913	256	6850	90.0584	95.8502	99.8541	95.3963	4.45777	95.7692	4.08494	Neisseria meningitidis	95.3963	4.45777	4.00389	M38745; M40416; M40421
NEIS1027 (folB)	NODE_328_907435_914284	urethritis clade	Neisseria gonorrhoeae	Yes	3	Ancestral sequence	0	0	dihydroneopterin aldolase	908666	909023	358	0	355	3	100	358	99.162	NODE_328	907435	914284	681	5913	256	6850	90.0584	95.8502	99.8541	95.3963	4.45777	95.7692	4.08494	Neisseria meningitidis	95.3963	4.45777	4.00389	M38745; M40416; M40421
NEIS1028	NODE_328_907435_914284	urethritis clade	Neisseria gonorrhoeae	Yes	3	Ancestral sequence	0	0	hypothetical protein	909056	909593	538	0	502	36	100	538	93.3086	NODE_328	907435	914284	681	5913	256	6850	90.0584	95.8502	99.8541	95.3963	4.45777	95.7692	4.08494	Neisseria meningitidis	95.3963	4.45777	4.00389	M38745; M40416; M40421
NEIS1029	NODE_328_907435_914284	urethritis clade	Neisseria gonorrhoeae	Yes	3	Ancestral sequence	0	0	camphor resistance protein CrcB	910636	910996	361	0	336	25	100	361	93.0748	NODE_328	907435	914284	681	5913	256	6850	90.0584	95.8502	99.8541	95.3963	4.45777	95.7692	4.08494	Neisseria meningitidis	95.3963	4.45777	4.00389	M38745; M40416; M40421
NEIS1030	NODE_328_907435_914284	urethritis clade	Neisseria gonorrhoeae	Yes	3	Ancestral sequence	0	0	putative integral membrane protein	911024	911705	682	0	656	26	100	682	96.1877	NODE_328	907435	914284	681	5913	256	6850	90.0584	95.8502	99.8541	95.3963	4.45777	95.7692	4.08494	Neisseria meningitidis	95.3963	4.45777	4.00389	M38745; M40416; M40421
NEIS1030	M38907_911674_915753	urethritis clade	Neisseria meningitidis 70021	No	1	Ancestral sequence	0	0	putative integral membrane protein	911024	911705	682	0	681	1	4.69208	32	99.8534	M38907	911674	915753	5	3984	91	4080	99.8775	97.7669	100	100	0	97.7669	2.23313	Neisseria sp	98.6258	1.37423	2.23313	M38907
NEIS1031	NODE_328_907435_914284	urethritis clade	Neisseria gonorrhoeae	Yes	3	Ancestral sequence	0	0	putative cell-division protein	911869	914902	3034	3	2970	61	79.6638	2417	97.9875	NODE_328	907435	914284	681	5913	256	6850	90.0584	95.8502	99.8541	95.3963	4.45777	95.7692	4.08494	Neisseria meningitidis	95.3963	4.45777	4.00389	M38745; M40416; M40421
NEIS1031	M38907_911674_915753	urethritis clade	Neisseria meningitidis 70021	No	1	Ancestral sequence	0	0	putative cell-division protein	911869	914902	3034	3	2977	54	100	3034	98.2184	M38907	911674	915753	5	3984	91	4080	99.8775	97.7669	100	100	0	97.7669	2.23313	Neisseria sp	98.6258	1.37423	2.23313	M38907
NEIS1031	M38873_914779_915753	urethritis clade	Neisseria meningitidis Nm6938	No	1	Ancestral sequence	0	0	putative cell-division protein	911869	914902	3034	3	3028	3	4.08701	124	99.901	M38873	914779	915753	2	940	33	975	99.7949	96.6084	100	100	0	96.6084	3.39157	Neisseria sp	97.4306	2.56937	3.39157	M38873
NEIS1032	M38907_911674_915753	urethritis clade	Neisseria meningitidis 70021	No	1	Ancestral sequence	0	0	gamma-glutamyl phosphate reductase	915126	916389	1264	2	1235	27	49.7627	629	97.8605	M38907	911674	915753	5	3984	91	4080	99.8775	97.7669	100	100	0	97.7669	2.23313	Neisseria sp	98.6258	1.37423	2.23313	M38907
NEIS1032	M38873_914779_915753	urethritis clade	Neisseria meningitidis Nm6938	No	1	Ancestral sequence	0	0	gamma-glutamyl phosphate reductase	915126	916389	1264	2	1234	28	49.7627	629	97.7813	M38873	914779	915753	2	940	33	975	99.7949	96.6084	100	100	0	96.6084	3.39157	Neisseria sp	97.4306	2.56937	3.39157	M38873
NEIS1038	NODE_416_923233_923816	root urethritis clade	Neisseria gonorrhoeae	Yes	204	Ancestral sequence	0	0	acetylglutamate kinase	922718	923615	898	0	885	13	42.6503	383	98.5523	NODE_416	923233	923816	5	559	20	584	99.1438	96.5458	100	97.0639	2.9361	96.5458	3.45423	Neisseria meningitidis	97.0639	2.9361	3.45423	M37945; M37450; M39103; M38612; M38609; M38615; M40822; M40824; M39174; M39534; M40827; M40825; M40317; M40820; M40280; M38333; M40826; M38614; M38896; M38903; M38905; M40273; M40268; M40269; M38910; M40281; M38908; M39849; M29031; M40417; M38745; M40416; M40421; M39069; M38859; M38862; M37428; M38907; M27423; M25917; M29040; M38861; M38854; M38852; M38851; M40103; M38856; M38860; M38613; M38635;…
NEIS1039	M39851_925930_926984	urethritis clade	Neisseria gonorrhoeae	Yes	1	Ancestral sequence	0	0	hypothetical protein	925489	926158	670	0	667	3	34.1791	229	99.5522	M39851	925930	926984	2	1007	46	1055	99.8104	95.6315	99.6201	96.3913	3.22887	95.6315	3.9886	Neisseria meningitidis	96.3913	3.22887	3.9886	M39851
NEIS1040	M39851_925930_926984	urethritis clade	Neisseria gonorrhoeae	Yes	1	Ancestral sequence	0	0	DnaA regulatory inactivator Hda	926154	926886	733	2	694	37	100	733	94.9384	M39851	925930	926984	2	1007	46	1055	99.8104	95.6315	99.6201	96.3913	3.22887	95.6315	3.9886	Neisseria meningitidis	96.3913	3.22887	3.9886	M39851
NEIS1041	M39851_925930_926984	urethritis clade	Neisseria gonorrhoeae	Yes	1	Ancestral sequence	0	0	ABC transporter ATP-binding protein	926927	927545	619	3	610	6	9.5315	59	99.026	M39851	925930	926984	2	1007	46	1055	99.8104	95.6315	99.6201	96.3913	3.22887	95.6315	3.9886	Neisseria meningitidis	96.3913	3.22887	3.9886	M39851
NEIS1067	NODE_424_944746_946966	Root to M21273	Neisseria meningitidis NM133	No	212	Ancestral sequence	0	0	short chain dehydrogenase	944251	944971	721	0	707	14	31.3454	226	98.0583	NODE_424	944746	946966	175	2004	42	2221	92.1207	97.9472	86.1193	86.1193	0	97.7028	-11.5836				-11.828	M17660; M17658; M17582; M17596; M17583; M17659; M16917; M17574; M37945; M37450; M39103; M38612; M38609; M38615; M40822; M40824; M39174; M39534; M40827; M40825; M40317; M40820; M40280; M38333; M40826; M38614; M38896; M38903; M38905; M40273; M40268; M40269; M38910; M40281; M38908; M39849; M29031; M40417; M38745; M40416; M40421; M39069; M38859; M38862; M37428; M38907; M27423; M25917; M29040; M38861;…
NEIS1068	NODE_424_944746_946966	Root to M21273	Neisseria meningitidis NM133	No	212	Ancestral sequence	0	0	putative oxidoreductase	945054	946368	1315	0	1296	19	100	1315	98.5551	NODE_424	944746	946966	175	2004	42	2221	92.1207	97.9472	86.1193	86.1193	0	97.7028	-11.5836				-11.828	M17660; M17658; M17582; M17596; M17583; M17659; M16917; M17574; M37945; M37450; M39103; M38612; M38609; M38615; M40822; M40824; M39174; M39534; M40827; M40825; M40317; M40820; M40280; M38333; M40826; M38614; M38896; M38903; M38905; M40273; M40268; M40269; M38910; M40281; M38908; M39849; M29031; M40417; M38745; M40416; M40421; M39069; M38859; M38862; M37428; M38907; M27423; M25917; M29040; M38861;…
NEIS1069	NODE_424_944746_946966	Root to M21273	Neisseria meningitidis NM133	No	212	Ancestral sequence	0	0	putative poly-isoprenyl transferase	946765	947638	874	0	866	8	23.2265	203	99.0847	NODE_424	944746	946966	175	2004	42	2221	92.1207	97.9472	86.1193	86.1193	0	97.7028	-11.5836				-11.828	M17660; M17658; M17582; M17596; M17583; M17659; M16917; M17574; M37945; M37450; M39103; M38612; M38609; M38615; M40822; M40824; M39174; M39534; M40827; M40825; M40317; M40820; M40280; M38333; M40826; M38614; M38896; M38903; M38905; M40273; M40268; M40269; M38910; M40281; M38908; M39849; M29031; M40417; M38745; M40416; M40421; M39069; M38859; M38862; M37428; M38907; M27423; M25917; M29040; M38861;…
NEIS1069	M40226_946903_946910	urethritis clade		No	1	NODE_424	1	0	putative poly-isoprenyl transferase	946765	947638	874	0	871	3	1.02975	9	99.6568	M40226	946903	946910	0	5	3	8		62.5									-62.5	M40226
NEIS1071	NODE_424_949971_952444	Root to M21273	Neisseria meningitidis G2136	No	212	Ancestral sequence	0	0	hypothetical protein	949993	950548	556	0	543	13	100	556	97.6619	NODE_424	949971	952444	24	2385	65	2474	99.0299	97.3469	100	100	0	97.3469	2.65306				2.65306	M17660; M17658; M17582; M17596; M17583; M17659; M16917; M17574; M37945; M37450; M39103; M38612; M38609; M38615; M40822; M40824; M39174; M39534; M40827; M40825; M40317; M40820; M40280; M38333; M40826; M38614; M38896; M38903; M38905; M40273; M40268; M40269; M38910; M40281; M38908; M39849; M29031; M40417; M38745; M40416; M40421; M39069; M38859; M38862; M37428; M38907; M27423; M25917; M29040; M38861;…
NEIS1072	NODE_424_949971_952444	Root to M21273	Neisseria meningitidis G2136	No	212	Ancestral sequence	0	0	hypothetical protein	950829	951345	517	0	506	11	100	517	97.8723	NODE_424	949971	952444	24	2385	65	2474	99.0299	97.3469	100	100	0	97.3469	2.65306				2.65306	M17660; M17658; M17582; M17596; M17583; M17659; M16917; M17574; M37945; M37450; M39103; M38612; M38609; M38615; M40822; M40824; M39174; M39534; M40827; M40825; M40317; M40820; M40280; M38333; M40826; M38614; M38896; M38903; M38905; M40273; M40268; M40269; M38910; M40281; M38908; M39849; M29031; M40417; M38745; M40416; M40421; M39069; M38859; M38862; M37428; M38907; M27423; M25917; M29040; M38861;…
NEIS1073	NODE_424_949971_952444	Root to M21273	Neisseria meningitidis G2136	No	212	Ancestral sequence	0	0	putative ferredoxin	951400	951742	343	0	326	17	100	343	95.0437	NODE_424	949971	952444	24	2385	65	2474	99.0299	97.3469	100	100	0	97.3469	2.65306				2.65306	M17660; M17658; M17582; M17596; M17583; M17659; M16917; M17574; M37945; M37450; M39103; M38612; M38609; M38615; M40822; M40824; M39174; M39534; M40827; M40825; M40317; M40820; M40280; M38333; M40826; M38614; M38896; M38903; M38905; M40273; M40268; M40269; M38910; M40281; M38908; M39849; M29031; M40417; M38745; M40416; M40421; M39069; M38859; M38862; M37428; M38907; M27423; M25917; M29040; M38861;…
NEIS1074	NODE_424_949971_952444	Root to M21273	Neisseria meningitidis G2136	No	212	Ancestral sequence	0	0	hypothetical protein	952028	952616	589	23	552	14	70.9677	418	97.5265	NODE_424	949971	952444	24	2385	65	2474	99.0299	97.3469	100	100	0	97.3469	2.65306				2.65306	M17660; M17658; M17582; M17596; M17583; M17659; M16917; M17574; M37945; M37450; M39103; M38612; M38609; M38615; M40822; M40824; M39174; M39534; M40827; M40825; M40317; M40820; M40280; M38333; M40826; M38614; M38896; M38903; M38905; M40273; M40268; M40269; M38910; M40281; M38908; M39849; M29031; M40417; M38745; M40416; M40421; M39069; M38859; M38862; M37428; M38907; M27423; M25917; M29040; M38861;…
NEIS1076	NODE_424_952953_955892	Root to M21273	Neisseria meningitidis LNP27256	No	212	Ancestral sequence	0	0	hypothetical protein	952828	953026	199	0	194	5	37.1859	74	97.4874	NODE_424	952953	955892	15	2843	82	2940	99.4898	97.1966	100	100	0	97.1282	2.87179				2.80342	M17660; M17658; M17582; M17596; M17583; M17659; M16917; M17574; M37945; M37450; M39103; M38612; M38609; M38615; M40822; M40824; M39174; M39534; M40827; M40825; M40317; M40820; M40280; M38333; M40826; M38614; M38896; M38903; M38905; M40273; M40268; M40269; M38910; M40281; M38908; M39849; M29031; M40417; M38745; M40416; M40421; M39069; M38859; M38862; M37428; M38907; M27423; M25917; M29040; M38861;…
NEIS1077	NODE_424_952953_955892	Root to M21273	Neisseria meningitidis LNP27256	No	212	Ancestral sequence	0	0	hypothetical protein	953093	953495	403	0	398	5	100	403	98.7593	NODE_424	952953	955892	15	2843	82	2940	99.4898	97.1966	100	100	0	97.1282	2.87179				2.80342	M17660; M17658; M17582; M17596; M17583; M17659; M16917; M17574; M37945; M37450; M39103; M38612; M38609; M38615; M40822; M40824; M39174; M39534; M40827; M40825; M40317; M40820; M40280; M38333; M40826; M38614; M38896; M38903; M38905; M40273; M40268; M40269; M38910; M40281; M38908; M39849; M29031; M40417; M38745; M40416; M40421; M39069; M38859; M38862; M37428; M38907; M27423; M25917; M29040; M38861;…
NEIS1078	NODE_424_952953_955892	Root to M21273	Neisseria meningitidis LNP27256	No	212	Ancestral sequence	0	0	acetyl-CoA carboxylase carboxyltransferase subunit alpha	953705	954665	961	0	938	23	100	961	97.6067	NODE_424	952953	955892	15	2843	82	2940	99.4898	97.1966	100	100	0	97.1282	2.87179				2.80342	M17660; M17658; M17582; M17596; M17583; M17659; M16917; M17574; M37945; M37450; M39103; M38612; M38609; M38615; M40822; M40824; M39174; M39534; M40827; M40825; M40317; M40820; M40280; M38333; M40826; M38614; M38896; M38903; M38905; M40273; M40268; M40269; M38910; M40281; M38908; M39849; M29031; M40417; M38745; M40416; M40421; M39069; M38859; M38862; M37428; M38907; M27423; M25917; M29040; M38861;…
NEIS1080	NODE_424_952953_955892	Root to M21273	Neisseria meningitidis LNP27256	No	212	Ancestral sequence	0	0	hypothetical protein	954705	956043	1339	65	1230	44	88.7976	1189	96.5463	NODE_424	952953	955892	15	2843	82	2940	99.4898	97.1966	100	100	0	97.1282	2.87179				2.80342	M17660; M17658; M17582; M17596; M17583; M17659; M16917; M17574; M37945; M37450; M39103; M38612; M38609; M38615; M40822; M40824; M39174; M39534; M40827; M40825; M40317; M40820; M40280; M38333; M40826; M38614; M38896; M38903; M38905; M40273; M40268; M40269; M38910; M40281; M38908; M39849; M29031; M40417; M38745; M40416; M40421; M39069; M38859; M38862; M37428; M38907; M27423; M25917; M29040; M38861;…
NEIS1099	NODE_424_974768_976229	Root to M21273	Neisseria meningitidis	No	212	Ancestral sequence	0	0	putative GTP-binding protein	974550	976362	1813	0	1746	67	80.695	1463	96.3045	NODE_424	974768	976229	0	1395	67	1462	100	95.4172	100	100	0	95.4172	4.58276				4.58276	M17660; M17658; M17582; M17596; M17583; M17659; M16917; M17574; M37945; M37450; M39103; M38612; M38609; M38615; M40822; M40824; M39174; M39534; M40827; M40825; M40317; M40820; M40280; M38333; M40826; M38614; M38896; M38903; M38905; M40273; M40268; M40269; M38910; M40281; M38908; M39849; M29031; M40417; M38745; M40416; M40421; M39069; M38859; M38862; M37428; M38907; M27423; M25917; M29040; M38861;…
NEIS1099	NODE_247_974930_976229	urethritis clade	Neisseria meningitidis	No	5	NODE_424	1	0	putative GTP-binding protein	974550	976362	1813	0	1752	61	71.7595	1301	96.6354	NODE_247	974930	976229	0	1239	61	1300	100	95.3077	100	100	0	99.9231	0.0769231				4.69231	M40104; M39845; M40108; M40412; M40107
NEIS1099	M38919_974846_974951	urethritis clade	Neisseria lactamica Y92-1009	Yes	1	NODE_424	1	0	putative GTP-binding protein	974550	976362	1813	0	1809	4	5.90182	107	99.7794	M38919	974846	974951	0	102	4	106	100	96.2264	98.1132	97.1698	0.943396	96.2264	1.88679	Neisseria meningitidis	97.1698	0.943396	1.88679	M38919
NEIS1099	M38851_975413_975425	urethritis clade		No	1	NODE_424	1	0	putative GTP-binding protein	974550	976362	1813	0	1808	5	0.772201	14	99.7242	M38851	975413	975425	0	8	5	13		61.5385									-61.5385	M38851
NEIS1102	NODE_424_977670_977847	Root to M21273	Neisseria meningitidis 8013	No	212	Ancestral sequence	0	0	putative ribonuclease	977353	979729	2377	108	2261	8	7.5305	179	99.6474	NODE_424	977670	977847	108	64	6	178	39.3258	91.4286	75.7143	75.7143	0	71.4286	4.28571	Neisseria gonorrhoeae	72.8571	2.85714	-15.7143	M17660; M17658; M17582; M17596; M17583; M17659; M16917; M17574; M37945; M37450; M39103; M38612; M38609; M38615; M40822; M40824; M39174; M39534; M40827; M40825; M40317; M40820; M40280; M38333; M40826; M38614; M38896; M38903; M38905; M40273; M40268; M40269; M38910; M40281; M38908; M39849; M29031; M40417; M38745; M40416; M40421; M39069; M38859; M38862; M37428; M38907; M27423; M25917; M29040; M38861;…
NEIS1102	NODE_247_979541_981393	urethritis clade	Neisseria meningitidis NZ-05/33	No	5	NODE_424	1	0	putative ribonuclease	977353	979729	2377	108	2260	9	7.9512	189	99.6033	NODE_247	979541	981393	1	1805	47	1853	99.946	97.4622	100	100	0	97.4622	2.5378	Neisseria sp	98.3801	1.61987	2.5378	M40104; M39845; M40108; M40412; M40107
NEIS1102	NODE_247_977670_977847	urethritis clade	Neisseria meningitidis WUE 2594	No	5	NODE_424	1	0	putative ribonuclease	977353	979729	2377	108	2260	9	7.5305	179	99.6033	NODE_247	977670	977847	108	65	5	178	39.3258	92.8571	74.2857	74.2857	0	74.2857	0	Neisseria gonorrhoeae	72.8571	1.42857	-18.5714	M40104; M39845; M40108; M40412; M40107
NEIS2661	NODE_247_979541_981393	urethritis clade	Neisseria meningitidis NZ-05/33	No	5	Ancestral sequence	0	0	hypothetical protein	979744	979993	250	0	248	2	100	250	99.2	NODE_247	979541	981393	1	1805	47	1853	99.946	97.4622	100	100	0	97.4622	2.5378	Neisseria sp	98.3801	1.61987	2.5378	M40104; M39845; M40108; M40412; M40107
NEIS1103	NODE_247_979541_981393	urethritis clade	Neisseria meningitidis NZ-05/33	No	5	Ancestral sequence	0	0	inosine 5'-monophosphate dehydrogenase	980067	981531	1465	10	1412	43	90.6485	1328	97.0447	NODE_247	979541	981393	1	1805	47	1853	99.946	97.4622	100	100	0	97.4622	2.5378	Neisseria sp	98.3801	1.61987	2.5378	M40104; M39845; M40108; M40412; M40107
NEIS1104	NODE_247_984674_986895	urethritis clade	Neisseria meningitidis NZ-05/33	No	5	Ancestral sequence	0	0	putative [protein-PII] uridylyltransferase	982409	984968	2560	11	2510	39	11.5234	295	98.47	NODE_247	984674	986895	40	2144	38	2222	98.1998	98.2585	99.9542	99.9542	0	98.2585	1.69569				1.69569	M40104; M39845; M40108; M40412; M40107
NEIS1104	NODE_247_982472_983900	urethritis clade	Neisseria meningitidis NZ-05/33	No	5	Ancestral sequence	0	0	putative [protein-PII] uridylyltransferase	982409	984968	2560	11	2510	39	55.8594	1430	98.47	NODE_247	982472	983900	11	1388	30	1429	99.2302	97.8843	100	100	0	97.8843	2.11566	Neisseria sp	97.4612	2.53879	2.11566	M40104; M39845; M40108; M40412; M40107
NEIS1106	NODE_247_984674_986895	urethritis clade	Neisseria meningitidis NZ-05/33	No	5	Ancestral sequence	0	0	transcriptional regulator	985016	985337	322	0	319	3	100	322	99.0683	NODE_247	984674	986895	40	2144	38	2222	98.1998	98.2585	99.9542	99.9542	0	98.2585	1.69569				1.69569	M40104; M39845; M40108; M40412; M40107
NEIS1107	NODE_394_986069_987803	urethritis clade	Neisseria gonorrhoeae FA19	Yes	12	Ancestral sequence	0	0	bacterioferritin B	985661	986135	475	0	473	2	14.1053	67	99.5789	NODE_394	986069	987803	39	1654	42	1735	97.7522	97.5236	99.8231	96.2854	3.53774	96.1085	3.71462	Neisseria meningitidis	96.2854	3.53774	2.29953	M38635; M37451; M37454; M38611; M28961; M37453; M38610; M39531; M39766; M40823; M39104; M37452
NEIS1107	NODE_247_984674_986895	urethritis clade	Neisseria meningitidis NZ-05/33	No	5	Ancestral sequence	0	0	bacterioferritin B	985661	986135	475	0	474	1	100	475	99.7895	NODE_247	984674	986895	40	2144	38	2222	98.1998	98.2585	99.9542	99.9542	0	98.2585	1.69569				1.69569	M40104; M39845; M40108; M40412; M40107
NEIS1107	M38613_986069_987803	urethritis clade	Neisseria gonorrhoeae FA19	Yes	1	Ancestral sequence	0	0	bacterioferritin B	985661	986135	475	0	473	2	14.1053	67	99.5789	M38613	986069	987803	39	1652	44	1735	97.7522	97.4057	99.941	96.1675	3.77358	95.9906	3.95047	Neisseria meningitidis	96.1675	3.77358	2.53538	M38613
NEIS1108	NODE_402_986153_988007	urethritis clade	Neisseria meningitidis LNP27256	No	13	Ancestral sequence	0	0	bacterioferritin A	986162	986627	466	0	463	3	100	466	99.3562	NODE_402	986153	988007	39	1791	25	1855	97.8976	98.6233	98.6233	98.6233	0	98.6233	0	Neisseria sp	98.0727	0.550661	1.42109e-14	M38613; M38635; M37451; M37454; M38611; M28961; M37453; M38610; M39531; M39766; M40823; M39104; M37452
NEIS1108	NODE_394_986069_987803	urethritis clade	Neisseria gonorrhoeae FA19	Yes	12	NODE_402	1	1	bacterioferritin A	986162	986627	466	0	456	10	100	466	97.8541	NODE_394	986069	987803	39	1654	42	1735	97.7522	97.5236	99.8231	96.2854	3.53774	96.1085	3.71462	Neisseria meningitidis	96.2854	3.53774	2.29953	M38635; M37451; M37454; M38611; M28961; M37453; M38610; M39531; M39766; M40823; M39104; M37452
NEIS1108	NODE_247_984674_986895	urethritis clade	Neisseria meningitidis NZ-05/33	No	5	Ancestral sequence	0	0	bacterioferritin A	986162	986627	466	0	458	8	100	466	98.2833	NODE_247	984674	986895	40	2144	38	2222	98.1998	98.2585	99.9542	99.9542	0	98.2585	1.69569				1.69569	M40104; M39845; M40108; M40412; M40107
NEIS1108	M38613_986069_987803	urethritis clade	Neisseria gonorrhoeae FA19	Yes	1	NODE_402	1	1	bacterioferritin A	986162	986627	466	0	456	10	100	466	97.8541	M38613	986069	987803	39	1652	44	1735	97.7522	97.4057	99.941	96.1675	3.77358	95.9906	3.95047	Neisseria meningitidis	96.1675	3.77358	2.53538	M38613
NEIS1110	NODE_402_986153_988007	urethritis clade	Neisseria meningitidis LNP27256	No	13	Ancestral sequence	0	0	lipoyl synthase	987089	988160	1072	0	1058	14	85.8209	920	98.694	NODE_402	986153	988007	39	1791	25	1855	97.8976	98.6233	98.6233	98.6233	0	98.6233	0	Neisseria sp	98.0727	0.550661	1.42109e-14	M38613; M38635; M37451; M37454; M38611; M28961; M37453; M38610; M39531; M39766; M40823; M39104; M37452
NEIS1110	NODE_394_986069_987803	urethritis clade	Neisseria gonorrhoeae FA19	Yes	12	NODE_402	1	1	lipoyl synthase	987089	988160	1072	0	1052	20	66.791	716	98.1343	NODE_394	986069	987803	39	1654	42	1735	97.7522	97.5236	99.8231	96.2854	3.53774	96.1085	3.71462	Neisseria meningitidis	96.2854	3.53774	2.29953	M38635; M37451; M37454; M38611; M28961; M37453; M38610; M39531; M39766; M40823; M39104; M37452
NEIS1110	NODE_247_987755_989752	urethritis clade	Neisseria meningitidis NZ-05/33	No	5	Ancestral sequence	0	0	lipoyl synthase	987089	988160	1072	0	1062	10	37.8731	406	99.0672	NODE_247	987755	989752	0	1919	79	1998	100	96.046	100	100	0	96.046	3.95395	Neisseria sp	97.8979	2.1021	3.95395	M40104; M39845; M40108; M40412; M40107
NEIS1110	M38613_986069_987803	urethritis clade	Neisseria gonorrhoeae FA19	Yes	1	NODE_402	1	1	lipoyl synthase	987089	988160	1072	0	1052	20	66.791	716	98.1343	M38613	986069	987803	39	1652	44	1735	97.7522	97.4057	99.941	96.1675	3.77358	95.9906	3.95047	Neisseria meningitidis	96.1675	3.77358	2.53538	M38613
NEIS1111	NODE_247_987755_989752	urethritis clade	Neisseria meningitidis NZ-05/33	No	5	Ancestral sequence	0	0	lipoate-protein ligase B	988065	988638	574	0	535	39	100	574	93.2056	NODE_247	987755	989752	0	1919	79	1998	100	96.046	100	100	0	96.046	3.95395	Neisseria sp	97.8979	2.1021	3.95395	M40104; M39845; M40108; M40412; M40107
NEIS1112	NODE_247_987755_989752	urethritis clade	Neisseria meningitidis NZ-05/33	No	5	Ancestral sequence	0	0	hypothetical protein	988690	988966	277	0	266	11	100	277	96.0289	NODE_247	987755	989752	0	1919	79	1998	100	96.046	100	100	0	96.046	3.95395	Neisseria sp	97.8979	2.1021	3.95395	M40104; M39845; M40108; M40412; M40107
NEIS1113	NODE_247_987755_989752	urethritis clade	Neisseria meningitidis NZ-05/33	No	5	Ancestral sequence	0	0	putative integral membrane protein	989150	990221	1072	0	1057	15	56.3433	604	98.6007	NODE_247	987755	989752	0	1919	79	1998	100	96.046	100	100	0	96.046	3.95395	Neisseria sp	97.8979	2.1021	3.95395	M40104; M39845; M40108; M40412; M40107
NEIS1152	M40822_1038913_1041511	urethritis clade	Neisseria meningitidis G2136	No	1	Ancestral sequence	0	0	phosphoribosylaminoimidazole synthetase	1039266	1040301	1036	0	1022	14	100	1036	98.6486	M40822	1038913	1041511	166	2400	33	2599	93.6129	98.6436	97.2051	97.2051	0	98.6436	-1.43855				-1.43855	M40822
NEIS1154	M40822_1038913_1041511	urethritis clade	Neisseria meningitidis G2136	No	1	Ancestral sequence	0	0	hypothetical protein	1041059	1041737	679	136	535	8	66.863	454	98.5267	M40822	1038913	1041511	166	2400	33	2599	93.6129	98.6436	97.2051	97.2051	0	98.6436	-1.43855				-1.43855	M40822
NEIS1156	NODE_357_1042718_1043351	urethritis clade	Neisseria meningitidis Nm9418	No	3	Ancestral sequence	0	0	hypothetical protein	1042490	1043505	1016	7	984	25	62.5	635	97.5223	NODE_357	1042718	1043351	7	602	25	634	98.8959	96.0128	98.5646	98.5646	0	96.0128	2.55183	Neisseria lactamica	97.1292	1.43541	2.55183	M40829; M39203; M39204
NEIS1156	M40829_1042718_1043351	urethritis clade	Neisseria meningitidis WUE 2594	No	1	NODE_357	1	1	hypothetical protein	1042490	1043505	1016	7	984	25	62.5	635	97.5223	M40829	1042718	1043351	7	602	25	634	98.8959	96.0128	100	100	0	100	0	Neisseria sp	99.0431	0.956938	3.98724	M40829
NEIS1159	M40227_1046098_1047553	urethritis clade	Neisseria meningitidis alpha710	No	1	Ancestral sequence	0	0	recombination factor protein RarA	1045985	1047296	1312	0	1255	57	91.3872	1199	95.6555	M40227	1046098	1047553	0	1397	59	1456	100	95.9478	100	100	0	95.9478	4.0522				4.0522	M40227
NEIS1159	M40431_1046098_1047553	urethritis clade	Neisseria meningitidis alpha710	No	1	Ancestral sequence	0	0	recombination factor protein RarA	1045985	1047296	1312	0	1255	57	91.3872	1199	95.6555	M40431	1046098	1047553	0	1397	59	1456	100	95.9478	100	100	0	95.9478	4.0522				4.0522	M40431
NEIS1160	M40227_1046098_1047553	urethritis clade	Neisseria meningitidis alpha710	No	1	Ancestral sequence	0	0	hypothetical protein	1047544	1048030	487	309	177	1	2.25873	11	99.4382	M40227	1046098	1047553	0	1397	59	1456	100	95.9478	100	100	0	95.9478	4.0522				4.0522	M40227
NEIS1160	M40431_1046098_1047553	urethritis clade	Neisseria meningitidis alpha710	No	1	Ancestral sequence	0	0	hypothetical protein	1047544	1048030	487	309	177	1	2.25873	11	99.4382	M40431	1046098	1047553	0	1397	59	1456	100	95.9478	100	100	0	95.9478	4.0522				4.0522	M40431
NEIS1162 (LysR)	M40227_1049896_1050817	urethritis clade	Neisseria meningitidis alpha710	No	1	Ancestral sequence	0	0	LysR family transcriptional regulator	1049080	1050034	955	0	954	1	14.555	139	99.8953	M40227	1049896	1050817	0	907	15	922	100	98.3731	100	100	0	98.3731	1.6269	Neisseria sp	98.8069	1.19306	1.6269	M40227
NEIS1162 (LysR)	M40431_1049896_1050817	urethritis clade	Neisseria meningitidis alpha710	No	1	Ancestral sequence	0	0	LysR family transcriptional regulator	1049080	1050034	955	0	954	1	14.555	139	99.8953	M40431	1049896	1050817	0	907	15	922	100	98.3731	100	100	0	98.3731	1.6269	Neisseria sp	98.8069	1.19306	1.6269	M40431
NEIS1163	NODE_374_1051281_1054549	urethritis clade	Neisseria gonorrhoeae	Yes	12	Ancestral sequence	0	0	hypothetical protein	1050208	1051720	1513	3	1497	13	29.0813	440	99.1391	NODE_374	1051281	1054549	9	3133	127	3269	99.7247	96.1043	99.8466	96.5337	3.31288	96.1043	3.74233	Neisseria meningitidis	96.5337	3.31288	3.74233	M38858; M40414; M40411; M40104; M39845; M40108; M40412; M40107; M39847; M38853; M38855; M38857
NEIS1163	M40431_1049896_1050817	urethritis clade	Neisseria meningitidis alpha710	No	1	Ancestral sequence	0	0	hypothetical protein	1050208	1051720	1513	3	1502	8	40.3833	611	99.4702	M40431	1049896	1050817	0	907	15	922	100	98.3731	100	100	0	98.3731	1.6269	Neisseria sp	98.8069	1.19306	1.6269	M40431
NEIS1163	M40227_1049896_1050817	urethritis clade	Neisseria meningitidis alpha710	No	1	Ancestral sequence	0	0	hypothetical protein	1050208	1051720	1513	3	1502	8	40.3833	611	99.4702	M40227	1049896	1050817	0	907	15	922	100	98.3731	100	100	0	98.3731	1.6269	Neisseria sp	98.8069	1.19306	1.6269	M40227
NEIS1163	M39846_1051281_1054549	urethritis clade	Neisseria gonorrhoeae	Yes	1	Ancestral sequence	0	0	hypothetical protein	1050208	1051720	1513	3	1497	13	29.0813	440	99.1391	M39846	1051281	1054549	9	3133	127	3269	99.7247	96.1043	99.8466	96.5337	3.31288	96.1043	3.74233	Neisseria meningitidis	96.5337	3.31288	3.74233	M39846
NEIS1164	NODE_374_1051281_1054549	urethritis clade	Neisseria gonorrhoeae	Yes	12	Ancestral sequence	0	0	putative lipoprotein	1051971	1052343	373	3	342	28	100	373	92.4324	NODE_374	1051281	1054549	9	3133	127	3269	99.7247	96.1043	99.8466	96.5337	3.31288	96.1043	3.74233	Neisseria meningitidis	96.5337	3.31288	3.74233	M38858; M40414; M40411; M40104; M39845; M40108; M40412; M40107; M39847; M38853; M38855; M38857
NEIS1164	M39846_1051281_1054549	urethritis clade	Neisseria gonorrhoeae	Yes	1	Ancestral sequence	0	0	putative lipoprotein	1051971	1052343	373	3	342	28	100	373	92.4324	M39846	1051281	1054549	9	3133	127	3269	99.7247	96.1043	99.8466	96.5337	3.31288	96.1043	3.74233	Neisseria meningitidis	96.5337	3.31288	3.74233	M39846
NEIS1165	NODE_374_1051281_1054549	urethritis clade	Neisseria gonorrhoeae	Yes	12	Ancestral sequence	0	0	threonine synthase	1052415	1053825	1411	2	1351	58	100	1411	95.8836	NODE_374	1051281	1054549	9	3133	127	3269	99.7247	96.1043	99.8466	96.5337	3.31288	96.1043	3.74233	Neisseria meningitidis	96.5337	3.31288	3.74233	M38858; M40414; M40411; M40104; M39845; M40108; M40412; M40107; M39847; M38853; M38855; M38857
NEIS1165	M39846_1051281_1054549	urethritis clade	Neisseria gonorrhoeae	Yes	1	Ancestral sequence	0	0	threonine synthase	1052415	1053825	1411	2	1351	58	100	1411	95.8836	M39846	1051281	1054549	9	3133	127	3269	99.7247	96.1043	99.8466	96.5337	3.31288	96.1043	3.74233	Neisseria meningitidis	96.5337	3.31288	3.74233	M39846
NEIS1166	NODE_374_1051281_1054549	urethritis clade	Neisseria gonorrhoeae	Yes	12	Ancestral sequence	0	0	hypothetical protein	1053870	1054665	796	0	778	18	85.5528	681	97.7387	NODE_374	1051281	1054549	9	3133	127	3269	99.7247	96.1043	99.8466	96.5337	3.31288	96.1043	3.74233	Neisseria meningitidis	96.5337	3.31288	3.74233	M38858; M40414; M40411; M40104; M39845; M40108; M40412; M40107; M39847; M38853; M38855; M38857
NEIS1166	M39846_1051281_1054549	urethritis clade	Neisseria gonorrhoeae	Yes	1	Ancestral sequence	0	0	hypothetical protein	1053870	1054665	796	0	778	18	85.5528	681	97.7387	M39846	1051281	1054549	9	3133	127	3269	99.7247	96.1043	99.8466	96.5337	3.31288	96.1043	3.74233	Neisseria meningitidis	96.5337	3.31288	3.74233	M39846
NEIS1168	M40281_1055532_1056088	urethritis clade	Neisseria meningitidis 80179	No	1	Ancestral sequence	0	0	ferredoxin--NADP reductase	1054852	1055629	778	0	774	4	12.5964	98	99.4859	M40281	1055532	1056088	40	501	16	557	92.8187	96.9052	99.8066	99.8066	0	96.9052	2.90135	Neisseria sp	99.6132	0.193424	2.90135	M40281
NEIS1170	NODE_234_1055952_1057077	urethritis clade	Neisseria meningitidis alpha14	No	3	Ancestral sequence	0	0	putative P-type cation-transporting ATPase	1056296	1058768	2473	121	2324	28	31.6619	783	98.8095	NODE_234	1055952	1057077	62	1040	24	1126	94.4938	97.7444	97.7444	97.7444	0	95.5827	2.16165	Neisseria gonorrhoeae	96.4286	1.31579	0	M40039; M40091; M39221
NEIS1170	NODE_234_1057847_1058984	urethritis clade	Neisseria meningitidis alpha14	No	3	Ancestral sequence	0	0	putative P-type cation-transporting ATPase	1056296	1058768	2473	121	2324	28	37.2827	922	98.8095	NODE_234	1057847	1058984	1	1117	20	1138	99.9121	98.241	99.912	99.912	0	98.241	1.67106	Neisseria sp	98.9446	0.967458	1.67106	M40039; M40091; M39221
NEIS1170	M38908_1058096_1058970	urethritis clade	Neisseria gonorrhoeae	Yes	1	Ancestral sequence	0	0	putative P-type cation-transporting ATPase	1056296	1058768	2473	121	2306	46	27.2139	673	98.0442	M38908	1058096	1058970	1	824	50	875	99.8857	94.2792	100	95.4233	4.57666	94.2792	5.72082	Neisseria meningitidis	95.4233	4.57666	5.72082	M38908
NEIS1170	M40281_1056701_1064055	urethritis clade	Neisseria sp. HMSC070F02	No	1	Ancestral sequence	0	0	putative P-type cation-transporting ATPase	1056296	1058768	2473	121	2307	45	83.6231	2068	98.0867	M40281	1056701	1064055	179	7024	152	7355	97.5663	97.8818	99.8467	99.8467	0	97.8958	1.95095	Neisseria meningitidis	99.8467	0	1.96488	M40281
NEIS1171	NODE_234_1059556_1064055	urethritis clade	Neisseria meningitidis alpha14	No	3	Ancestral sequence	0	0	hypothetical protein	1058764	1059943	1180	1	1169	10	32.8814	388	99.1518	NODE_234	1059556	1064055	57	4373	70	4500	98.7333	98.4245	100	100	0	98.4245	1.57551				1.57551	M40039; M40091; M39221
NEIS1171	NODE_234_1057847_1058984	urethritis clade	Neisseria meningitidis alpha14	No	3	Ancestral sequence	0	0	hypothetical protein	1058764	1059943	1180	1	1169	10	18.8136	222	99.1518	NODE_234	1057847	1058984	1	1117	20	1138	99.9121	98.241	99.912	99.912	0	98.241	1.67106	Neisseria sp	98.9446	0.967458	1.67106	M40039; M40091; M39221
NEIS1171	M40281_1056701_1064055	urethritis clade	Neisseria sp. HMSC070F02	No	1	Ancestral sequence	0	0	hypothetical protein	1058764	1059943	1180	1	1139	40	100	1180	96.6073	M40281	1056701	1064055	179	7024	152	7355	97.5663	97.8818	99.8467	99.8467	0	97.8958	1.95095	Neisseria meningitidis	99.8467	0	1.96488	M40281
NEIS1171	M38908_1058096_1058970	urethritis clade	Neisseria gonorrhoeae	Yes	1	Ancestral sequence	0	0	hypothetical protein	1058764	1059943	1180	1	1175	4	17.6271	208	99.6607	M38908	1058096	1058970	1	824	50	875	99.8857	94.2792	100	95.4233	4.57666	94.2792	5.72082	Neisseria meningitidis	95.4233	4.57666	5.72082	M38908
NEIS1172	NODE_234_1059556_1064055	urethritis clade	Neisseria meningitidis alpha14	No	3	Ancestral sequence	0	0	putative periplasmic protein	1059947	1061228	1282	1	1273	8	100	1282	99.3755	NODE_234	1059556	1064055	57	4373	70	4500	98.7333	98.4245	100	100	0	98.4245	1.57551				1.57551	M40039; M40091; M39221
NEIS1172	M40281_1056701_1064055	urethritis clade	Neisseria sp. HMSC070F02	No	1	Ancestral sequence	0	0	putative periplasmic protein	1059947	1061228	1282	1	1276	5	100	1282	99.6097	M40281	1056701	1064055	179	7024	152	7355	97.5663	97.8818	99.8467	99.8467	0	97.8958	1.95095	Neisseria meningitidis	99.8467	0	1.96488	M40281
NEIS1173	NODE_234_1059556_1064055	urethritis clade	Neisseria meningitidis alpha14	No	3	Ancestral sequence	0	0	hypothetical protein	1061380	1062106	727	24	687	16	100	727	97.724	NODE_234	1059556	1064055	57	4373	70	4500	98.7333	98.4245	100	100	0	98.4245	1.57551				1.57551	M40039; M40091; M39221
NEIS1173	M40281_1056701_1064055	urethritis clade	Neisseria sp. HMSC070F02	No	1	Ancestral sequence	0	0	hypothetical protein	1061380	1062106	727	24	668	35	100	727	95.0213	M40281	1056701	1064055	179	7024	152	7355	97.5663	97.8818	99.8467	99.8467	0	97.8958	1.95095	Neisseria meningitidis	99.8467	0	1.96488	M40281
NEIS1174	NODE_234_1059556_1064055	urethritis clade	Neisseria meningitidis alpha14	No	3	Ancestral sequence	0	0	DNA repair protein RadC	1062178	1062856	679	0	653	26	100	679	96.1708	NODE_234	1059556	1064055	57	4373	70	4500	98.7333	98.4245	100	100	0	98.4245	1.57551				1.57551	M40039; M40091; M39221
NEIS1174	M40281_1056701_1064055	urethritis clade	Neisseria sp. HMSC070F02	No	1	Ancestral sequence	0	0	DNA repair protein RadC	1062178	1062856	679	0	667	12	100	679	98.2327	M40281	1056701	1064055	179	7024	152	7355	97.5663	97.8818	99.8467	99.8467	0	97.8958	1.95095	Neisseria meningitidis	99.8467	0	1.96488	M40281
NEIS1175	NODE_234_1059556_1064055	urethritis clade	Neisseria meningitidis alpha14	No	3	Ancestral sequence	0	0	glutamate--cysteine ligase	1062978	1064328	1351	0	1339	12	79.8668	1079	99.1118	NODE_234	1059556	1064055	57	4373	70	4500	98.7333	98.4245	100	100	0	98.4245	1.57551				1.57551	M40039; M40091; M39221
NEIS1175	M40281_1056701_1064055	urethritis clade	Neisseria sp. HMSC070F02	No	1	Ancestral sequence	0	0	glutamate--cysteine ligase	1062978	1064328	1351	0	1341	10	79.8668	1079	99.2598	M40281	1056701	1064055	179	7024	152	7355	97.5663	97.8818	99.8467	99.8467	0	97.8958	1.95095	Neisseria meningitidis	99.8467	0	1.96488	M40281
NEIS1176	NODE_234_1065015_1065354	urethritis clade	Neisseria meningitidis alpha14	No	3	Ancestral sequence	0	0	isopropylmalate isomerase large subunit	1064587	1065997	1411	0	1398	13	24.1673	341	99.0787	NODE_234	1065015	1065354	0	327	13	340	100	96.1765	100	100	0	96.1765	3.82353	Neisseria sp	97.3529	2.64706	3.82353	M40039; M40091; M39221
NEIS1176	M40281_1065015_1068440	urethritis clade	Neisseria sp. HMSC070F02	No	1	Ancestral sequence	0	0	isopropylmalate isomerase large subunit	1064587	1065997	1411	0	1393	18	69.6669	983	98.7243	M40281	1065015	1068440	8	3371	47	3426	99.7665	98.6249	100	99.9415	0.0585138	98.6249	1.37507	Neisseria meningitidis	99.9415	0.0585138	1.37507	M40281
NEIS1178	M40281_1065015_1068440	urethritis clade	Neisseria sp. HMSC070F02	No	1	Ancestral sequence	0	0	putative lipoprotein	1066042	1066348	307	7	299	1	100	307	99.6667	M40281	1065015	1068440	8	3371	47	3426	99.7665	98.6249	100	99.9415	0.0585138	98.6249	1.37507	Neisseria meningitidis	99.9415	0.0585138	1.37507	M40281
NEIS1179	M40281_1065015_1068440	urethritis clade	Neisseria sp. HMSC070F02	No	1	Ancestral sequence	0	0	isopropylmalate isomerase small subunit	1066409	1067051	643	0	635	8	100	643	98.7558	M40281	1065015	1068440	8	3371	47	3426	99.7665	98.6249	100	99.9415	0.0585138	98.6249	1.37507	Neisseria meningitidis	99.9415	0.0585138	1.37507	M40281
NEIS1180 (nlaIVM)	M40281_1065015_1068440	urethritis clade	Neisseria sp. HMSC070F02	No	1	Ancestral sequence	0	0	DNA modification methylase NlaIV	1067220	1068490	1271	1	1262	8	96.1448	1222	99.3701	M40281	1065015	1068440	8	3371	47	3426	99.7665	98.6249	100	99.9415	0.0585138	98.6249	1.37507	Neisseria meningitidis	99.9415	0.0585138	1.37507	M40281
NEIS1191	M38896_1075599_1080861	urethritis clade	Neisseria meningitidis NM2795	No	1	Ancestral sequence	0	0	hypothetical protein	1075565	1076432	868	1	824	43	96.0829	834	95.0404	M38896	1075599	1080861	97	5006	160	5263	98.1569	96.9028	99.3999	99.3999	0	96.9028	2.4971	Neisseria lactamica	97.2319	2.16802	2.4971	M38896
NEIS1192	M38896_1075599_1080861	urethritis clade	Neisseria meningitidis NM2795	No	1	Ancestral sequence	0	0	C32 tRNA thiolase	1076529	1077489	961	0	912	49	100	961	94.9011	M38896	1075599	1080861	97	5006	160	5263	98.1569	96.9028	99.3999	99.3999	0	96.9028	2.4971	Neisseria lactamica	97.2319	2.16802	2.4971	M38896
NEIS1193	M38896_1075599_1080861	urethritis clade	Neisseria meningitidis NM2795	No	1	Ancestral sequence	0	0	type III restriction-modification system endonuclease protein	1077582	1080522	2941	0	2881	60	100	2941	97.9599	M38896	1075599	1080861	97	5006	160	5263	98.1569	96.9028	99.3999	99.3999	0	96.9028	2.4971	Neisseria lactamica	97.2319	2.16802	2.4971	M38896
NEIS1194 (modB)	M38896_1075599_1080861	urethritis clade	Neisseria meningitidis NM2795	No	1	Ancestral sequence	0	0	Type III restriction/modification system methyltransferase	1080534	1082479	1946	407	1532	7	16.9065	329	99.5452	M38896	1075599	1080861	97	5006	160	5263	98.1569	96.9028	99.3999	99.3999	0	96.9028	2.4971	Neisseria lactamica	97.2319	2.16802	2.4971	M38896
NEIS1219	M40826_1108656_1112298	urethritis clade	Neisseria meningitidis 73696	No	1	Ancestral sequence	0	0	hypothetical protein	1108588	1109029	442	20	406	16	84.6154	374	96.2085	M40826	1108656	1112298	134	3376	133	3643	96.3217	96.2097	96.9222	96.9222	0	96.0103	0.911941	Neisseria polysaccharea	96.2097	0.712454	0.712454	M40826
NEIS1220 (eno)	M40826_1108656_1112298	urethritis clade	Neisseria meningitidis 73696	No	1	Ancestral sequence	0	0	phosphopyruvate hydratase (EC 4.2.1.11)	1109075	1110362	1288	0	1212	76	100	1288	94.0994	M40826	1108656	1112298	134	3376	133	3643	96.3217	96.2097	96.9222	96.9222	0	96.0103	0.911941	Neisseria polysaccharea	96.2097	0.712454	0.712454	M40826
NEIS1221	M40826_1108656_1112298	urethritis clade	Neisseria meningitidis 73696	No	1	Ancestral sequence	0	0	hypothetical protein	1110375	1110654	280	0	278	2	100	280	99.2857	M40826	1108656	1112298	134	3376	133	3643	96.3217	96.2097	96.9222	96.9222	0	96.0103	0.911941	Neisseria polysaccharea	96.2097	0.712454	0.712454	M40826
NEIS1222	M40826_1108656_1112298	urethritis clade	Neisseria meningitidis 73696	No	1	Ancestral sequence	0	0	iron-sulfur binding protein	1110694	1110985	292	1	284	7	100	292	97.5945	M40826	1108656	1112298	134	3376	133	3643	96.3217	96.2097	96.9222	96.9222	0	96.0103	0.911941	Neisseria polysaccharea	96.2097	0.712454	0.712454	M40826
NEIS1223	M40826_1108656_1112298	urethritis clade	Neisseria meningitidis 73696	No	1	Ancestral sequence	0	0	ribonucleotide-diphosphate reductase subunit beta	1111209	1112343	1135	0	1107	28	96.1233	1091	97.533	M40826	1108656	1112298	134	3376	133	3643	96.3217	96.2097	96.9222	96.9222	0	96.0103	0.911941	Neisseria polysaccharea	96.2097	0.712454	0.712454	M40826
NEIS1226	M40826_1113538_1123671	urethritis clade	Neisseria gonorrhoeae	Yes	1	Ancestral sequence	0	0	ribonucleotide-diphosphate reductase subunit alpha	1113502	1115782	2281	0	2179	102	98.4217	2245	95.5283	M40826	1113538	1123671	444	9322	368	10134	95.6187	96.2023	99.969	96.2745	3.69453	96.2023	3.76677	Neisseria meningitidis	96.2745	3.69453	3.76677	M40826
NEIS1229	M40826_1113538_1123671	urethritis clade	Neisseria gonorrhoeae	Yes	1	Ancestral sequence	0	0	hypothetical protein	1116310	1116622	313	0	306	7	100	313	97.7636	M40826	1113538	1123671	444	9322	368	10134	95.6187	96.2023	99.969	96.2745	3.69453	96.2023	3.76677	Neisseria meningitidis	96.2745	3.69453	3.76677	M40826
NEIS1231	M40826_1113538_1123671	urethritis clade	Neisseria gonorrhoeae	Yes	1	Ancestral sequence	0	0	1-acyl-sn-glycerol-3-phosphate acyltransferase	1116932	1117700	769	0	733	36	100	769	95.3186	M40826	1113538	1123671	444	9322	368	10134	95.6187	96.2023	99.969	96.2745	3.69453	96.2023	3.76677	Neisseria meningitidis	96.2745	3.69453	3.76677	M40826
NEIS1232	M40826_1113538_1123671	urethritis clade	Neisseria gonorrhoeae	Yes	1	Ancestral sequence	0	0	formamidopyrimidine-DNA glycosylase	1117787	1118630	844	3	811	30	100	844	96.4328	M40826	1113538	1123671	444	9322	368	10134	95.6187	96.2023	99.969	96.2745	3.69453	96.2023	3.76677	Neisseria meningitidis	96.2745	3.69453	3.76677	M40826
NEIS1233	M40826_1113538_1123671	urethritis clade	Neisseria gonorrhoeae	Yes	1	Ancestral sequence	0	0	hypothetical protein	1118666	1119332	667	13	618	36	100	667	94.4954	M40826	1113538	1123671	444	9322	368	10134	95.6187	96.2023	99.969	96.2745	3.69453	96.2023	3.76677	Neisseria meningitidis	96.2745	3.69453	3.76677	M40826
NEIS1234	M38333_1120637_1121161	urethritis clade	Neisseria gonorrhoeae	Yes	1	Ancestral sequence	0	0	putative membrane bound murein transglycosylase	1119510	1121487	1978	0	1964	14	26.5925	526	99.2922	M38333	1120637	1121161	0	511	14	525	100	97.3333	100	97.5238	2.47619	97.3333	2.66667	Neisseria meningitidis	97.5238	2.47619	2.66667	M38333
NEIS1234	M40826_1113538_1123671	urethritis clade	Neisseria gonorrhoeae	Yes	1	Ancestral sequence	0	0	putative membrane bound murein transglycosylase	1119510	1121487	1978	0	1931	47	100	1978	97.6239	M40826	1113538	1123671	444	9322	368	10134	95.6187	96.2023	99.969	96.2745	3.69453	96.2023	3.76677	Neisseria meningitidis	96.2745	3.69453	3.76677	M40826
NEIS1234	M38896_1120932_1122933	urethritis clade	Neisseria gonorrhoeae	Yes	1	Ancestral sequence	0	0	putative membrane bound murein transglycosylase	1119510	1121487	1978	0	1973	5	28.1092	556	99.7472	M38896	1120932	1122933	212	1733	57	2002	89.4106	96.8156	100	96.8156	3.18436	96.8156	3.18436	Neisseria meningitidis	96.8156	3.18436	3.18436	M38896
NEIS1235	M38333_1121982_1124994	urethritis clade	Neisseria gonorrhoeae	Yes	1	Ancestral sequence	0	0	putative ribosomal small subunit pseudouridine synthase	1121554	1122247	694	0	681	13	38.3285	266	98.1268	M38333	1121982	1124994	255	2628	130	3013	91.5367	95.2864	99.6737	94.9239	4.74982	95.2864	4.38724	Neisseria meningitidis	94.9239	4.74982	4.38724	M38333
NEIS1235	M40826_1113538_1123671	urethritis clade	Neisseria gonorrhoeae	Yes	1	Ancestral sequence	0	0	putative ribosomal small subunit pseudouridine synthase	1121554	1122247	694	0	668	26	100	694	96.2536	M40826	1113538	1123671	444	9322	368	10134	95.6187	96.2023	99.969	96.2745	3.69453	96.2023	3.76677	Neisseria meningitidis	96.2745	3.69453	3.76677	M40826
NEIS1235	M38896_1120932_1122933	urethritis clade	Neisseria gonorrhoeae	Yes	1	Ancestral sequence	0	0	putative ribosomal small subunit pseudouridine synthase	1121554	1122247	694	0	668	26	100	694	96.2536	M38896	1120932	1122933	212	1733	57	2002	89.4106	96.8156	100	96.8156	3.18436	96.8156	3.18436	Neisseria meningitidis	96.8156	3.18436	3.18436	M38896
NEIS1236	M38333_1121982_1124994	urethritis clade	Neisseria gonorrhoeae	Yes	1	Ancestral sequence	0	0	pseudo	1122697	1124103	1407	0	1344	63	100	1407	95.5224	M38333	1121982	1124994	255	2628	130	3013	91.5367	95.2864	99.6737	94.9239	4.74982	95.2864	4.38724	Neisseria meningitidis	94.9239	4.74982	4.38724	M38333
NEIS1236	M40826_1113538_1123671	urethritis clade	Neisseria gonorrhoeae	Yes	1	Ancestral sequence	0	0	pseudo	1122697	1124103	1407	0	1369	38	69.3674	976	97.2992	M40826	1113538	1123671	444	9322	368	10134	95.6187	96.2023	99.969	96.2745	3.69453	96.2023	3.76677	Neisseria meningitidis	96.2745	3.69453	3.76677	M40826
NEIS1236	M38896_1120932_1122933	urethritis clade	Neisseria gonorrhoeae	Yes	1	Ancestral sequence	0	0	pseudo	1122697	1124103	1407	0	1397	10	16.9154	238	99.2893	M38896	1120932	1122933	212	1733	57	2002	89.4106	96.8156	100	96.8156	3.18436	96.8156	3.18436	Neisseria meningitidis	96.8156	3.18436	3.18436	M38896
NEIS1237 (cmk)	M38333_1121982_1124994	urethritis clade	Neisseria gonorrhoeae	Yes	1	Ancestral sequence	0	0	cytidylate kinase	1124346	1125003	658	39	583	36	98.7842	650	94.1842	M38333	1121982	1124994	255	2628	130	3013	91.5367	95.2864	99.6737	94.9239	4.74982	95.2864	4.38724	Neisseria meningitidis	94.9239	4.74982	4.38724	M38333
NEIS1252	NODE_234_1141241_1148264	urethritis clade	Neisseria gonorrhoeae	Yes	3	Ancestral sequence	0	0	uracil permease	1140273	1141485	1213	0	1201	12	20.1979	245	99.0107	NODE_234	1141241	1148264	624	6146	254	7024	91.1162	96.0312	99.7969	95.9062	3.89062	96.0312	3.76562	Neisseria lactamica	86.6562	13.1406	3.76562	M40039; M40091; M39221
NEIS1252	NODE_245_1141241_1148264	urethritis clade	Neisseria gonorrhoeae	Yes	2	Ancestral sequence	0	0	uracil permease	1140273	1141485	1213	0	1201	12	20.1979	245	99.0107	NODE_245	1141241	1148264	624	6147	253	7024	91.1162	96.0469	99.7969	95.9062	3.89062	96.0312	3.76562	Neisseria lactamica	86.6562	13.1406	3.75	M38688; M38746
NEIS1253	NODE_234_1141241_1148264	urethritis clade	Neisseria gonorrhoeae	Yes	3	Ancestral sequence	0	0	hypothetical protein	1141536	1142019	484	182	285	17	100	484	94.3709	NODE_234	1141241	1148264	624	6146	254	7024	91.1162	96.0312	99.7969	95.9062	3.89062	96.0312	3.76562	Neisseria lactamica	86.6562	13.1406	3.76562	M40039; M40091; M39221
NEIS1253	NODE_245_1141241_1148264	urethritis clade	Neisseria gonorrhoeae	Yes	2	Ancestral sequence	0	0	hypothetical protein	1141536	1142019	484	182	285	17	100	484	94.3709	NODE_245	1141241	1148264	624	6147	253	7024	91.1162	96.0469	99.7969	95.9062	3.89062	96.0312	3.76562	Neisseria lactamica	86.6562	13.1406	3.75	M38688; M38746
NEIS1254	NODE_234_1141241_1148264	urethritis clade	Neisseria gonorrhoeae	Yes	3	Ancestral sequence	0	0	hypothetical protein	1142124	1142528	405	5	387	13	100	405	96.75	NODE_234	1141241	1148264	624	6146	254	7024	91.1162	96.0312	99.7969	95.9062	3.89062	96.0312	3.76562	Neisseria lactamica	86.6562	13.1406	3.76562	M40039; M40091; M39221
NEIS1254	NODE_245_1141241_1148264	urethritis clade	Neisseria gonorrhoeae	Yes	2	Ancestral sequence	0	0	hypothetical protein	1142124	1142528	405	5	387	13	100	405	96.75	NODE_245	1141241	1148264	624	6147	253	7024	91.1162	96.0469	99.7969	95.9062	3.89062	96.0312	3.76562	Neisseria lactamica	86.6562	13.1406	3.75	M38688; M38746
NEIS1255	NODE_234_1141241_1148264	urethritis clade	Neisseria gonorrhoeae	Yes	3	Ancestral sequence	0	0	phosphatidylserine synthase	1142601	1143348	748	0	737	11	100	748	98.5294	NODE_234	1141241	1148264	624	6146	254	7024	91.1162	96.0312	99.7969	95.9062	3.89062	96.0312	3.76562	Neisseria lactamica	86.6562	13.1406	3.76562	M40039; M40091; M39221
NEIS1255	NODE_245_1141241_1148264	urethritis clade	Neisseria gonorrhoeae	Yes	2	Ancestral sequence	0	0	phosphatidylserine synthase	1142601	1143348	748	0	737	11	100	748	98.5294	NODE_245	1141241	1148264	624	6147	253	7024	91.1162	96.0469	99.7969	95.9062	3.89062	96.0312	3.76562	Neisseria lactamica	86.6562	13.1406	3.75	M38688; M38746
NEIS1256	NODE_234_1141241_1148264	urethritis clade	Neisseria gonorrhoeae	Yes	3	Ancestral sequence	0	0	hypothetical protein	1143348	1144155	808	3	789	16	100	808	98.0124	NODE_234	1141241	1148264	624	6146	254	7024	91.1162	96.0312	99.7969	95.9062	3.89062	96.0312	3.76562	Neisseria lactamica	86.6562	13.1406	3.76562	M40039; M40091; M39221
NEIS1256	NODE_245_1141241_1148264	urethritis clade	Neisseria gonorrhoeae	Yes	2	Ancestral sequence	0	0	hypothetical protein	1143348	1144155	808	3	790	15	100	808	98.1366	NODE_245	1141241	1148264	624	6147	253	7024	91.1162	96.0469	99.7969	95.9062	3.89062	96.0312	3.76562	Neisseria lactamica	86.6562	13.1406	3.75	M38688; M38746
NEIS1257 (rplI), BACT000038 (rplI)	NODE_234_1141241_1148264	urethritis clade	Neisseria gonorrhoeae	Yes	3	Ancestral sequence	0	0	50S ribosomal protein L9	1144942	1145395	454	0	425	29	100	454	93.6123	NODE_234	1141241	1148264	624	6146	254	7024	91.1162	96.0312	99.7969	95.9062	3.89062	96.0312	3.76562	Neisseria lactamica	86.6562	13.1406	3.76562	M40039; M40091; M39221
NEIS1257 (rplI), BACT000038 (rplI)	NODE_245_1141241_1148264	urethritis clade	Neisseria gonorrhoeae	Yes	2	Ancestral sequence	0	0	50S ribosomal protein L9	1144942	1145395	454	0	425	29	100	454	93.6123	NODE_245	1141241	1148264	624	6147	253	7024	91.1162	96.0469	99.7969	95.9062	3.89062	96.0312	3.76562	Neisseria lactamica	86.6562	13.1406	3.75	M38688; M38746
NEIS1258 (rpsR), BACT000018 (rpsR)	NODE_234_1141241_1148264	urethritis clade	Neisseria gonorrhoeae	Yes	3	Ancestral sequence	0	0	30S ribosomal protein S18	1145411	1145642	232	0	226	6	100	232	97.4138	NODE_234	1141241	1148264	624	6146	254	7024	91.1162	96.0312	99.7969	95.9062	3.89062	96.0312	3.76562	Neisseria lactamica	86.6562	13.1406	3.76562	M40039; M40091; M39221
NEIS1258 (rpsR), BACT000018 (rpsR)	NODE_245_1141241_1148264	urethritis clade	Neisseria gonorrhoeae	Yes	2	Ancestral sequence	0	0	30S ribosomal protein S18	1145411	1145642	232	0	226	6	100	232	97.4138	NODE_245	1141241	1148264	624	6147	253	7024	91.1162	96.0469	99.7969	95.9062	3.89062	96.0312	3.76562	Neisseria lactamica	86.6562	13.1406	3.75	M38688; M38746
NEIS1259	NODE_234_1141241_1148264	urethritis clade	Neisseria gonorrhoeae	Yes	3	Ancestral sequence	0	0	primosomal replication protein	1145648	1145951	304	9	286	9	100	304	96.9492	NODE_234	1141241	1148264	624	6146	254	7024	91.1162	96.0312	99.7969	95.9062	3.89062	96.0312	3.76562	Neisseria lactamica	86.6562	13.1406	3.76562	M40039; M40091; M39221
NEIS1259	NODE_245_1141241_1148264	urethritis clade	Neisseria gonorrhoeae	Yes	2	Ancestral sequence	0	0	primosomal replication protein	1145648	1145951	304	9	286	9	100	304	96.9492	NODE_245	1141241	1148264	624	6147	253	7024	91.1162	96.0469	99.7969	95.9062	3.89062	96.0312	3.76562	Neisseria lactamica	86.6562	13.1406	3.75	M38688; M38746
NEIS1260 (rpsF), BACT000006 (rpsF)	NODE_234_1141241_1148264	urethritis clade	Neisseria gonorrhoeae	Yes	3	Ancestral sequence	0	0	30S ribosomal protein S6	1145951	1146320	370	4	342	24	100	370	93.4426	NODE_234	1141241	1148264	624	6146	254	7024	91.1162	96.0312	99.7969	95.9062	3.89062	96.0312	3.76562	Neisseria lactamica	86.6562	13.1406	3.76562	M40039; M40091; M39221
NEIS1260 (rpsF), BACT000006 (rpsF)	NODE_245_1141241_1148264	urethritis clade	Neisseria gonorrhoeae	Yes	2	Ancestral sequence	0	0	30S ribosomal protein S6	1145951	1146320	370	4	342	24	100	370	93.4426	NODE_245	1141241	1148264	624	6147	253	7024	91.1162	96.0469	99.7969	95.9062	3.89062	96.0312	3.76562	Neisseria lactamica	86.6562	13.1406	3.75	M38688; M38746
NEIS1261	NODE_234_1141241_1148264	urethritis clade	Neisseria gonorrhoeae	Yes	3	Ancestral sequence	0	0	thioredoxin reductase	1146474	1147425	952	0	920	32	100	952	96.6387	NODE_234	1141241	1148264	624	6146	254	7024	91.1162	96.0312	99.7969	95.9062	3.89062	96.0312	3.76562	Neisseria lactamica	86.6562	13.1406	3.76562	M40039; M40091; M39221
NEIS1261	NODE_245_1141241_1148264	urethritis clade	Neisseria gonorrhoeae	Yes	2	Ancestral sequence	0	0	thioredoxin reductase	1146474	1147425	952	0	920	32	100	952	96.6387	NODE_245	1141241	1148264	624	6147	253	7024	91.1162	96.0469	99.7969	95.9062	3.89062	96.0312	3.76562	Neisseria lactamica	86.6562	13.1406	3.75	M38688; M38746
NEIS1262	NODE_234_1141241_1148264	urethritis clade	Neisseria gonorrhoeae	Yes	3	Ancestral sequence	0	0	putative cation-transporting ATPase	1147413	1149726	2314	5	2253	56	36.8626	853	97.5747	NODE_234	1141241	1148264	624	6146	254	7024	91.1162	96.0312	99.7969	95.9062	3.89062	96.0312	3.76562	Neisseria lactamica	86.6562	13.1406	3.76562	M40039; M40091; M39221
NEIS1262	NODE_272_1149488_1150613	urethritis clade	Neisseria gonorrhoeae	Yes	3	Ancestral sequence	0	0	putative cation-transporting ATPase	1147413	1149726	2314	5	2291	18	10.3284	239	99.2204	NODE_272	1149488	1150613	0	1076	50	1126	100	95.5595	100	95.6483	4.35169	95.5595	4.4405	Neisseria meningitidis	95.6483	4.35169	4.4405	M39844; M40275; M39850
NEIS1262	NODE_245_1141241_1148264	urethritis clade	Neisseria gonorrhoeae	Yes	2	Ancestral sequence	0	0	putative cation-transporting ATPase	1147413	1149726	2314	5	2253	56	36.8626	853	97.5747	NODE_245	1141241	1148264	624	6147	253	7024	91.1162	96.0469	99.7969	95.9062	3.89062	96.0312	3.76562	Neisseria lactamica	86.6562	13.1406	3.75	M38688; M38746
NEIS1262	M38747_1149602_1150812	urethritis clade	Neisseria meningitidis	No	1	Ancestral sequence	0	0	putative cation-transporting ATPase	1147413	1149726	2314	5	2298	11	5.4019	125	99.5236	M38747	1149602	1150812	0	1187	24	1211	100	98.0182	98.0182	98.0182	0	98.0182	0	Neisseria gonorrhoeae	97.3576	0.660611	0	M38747
NEIS1263	NODE_272_1149488_1150613	urethritis clade	Neisseria gonorrhoeae	Yes	3	Ancestral sequence	0	0	excinuclease ABC subunit C	1149780	1151667	1888	0	1857	31	44.2267	835	98.3581	NODE_272	1149488	1150613	0	1076	50	1126	100	95.5595	100	95.6483	4.35169	95.5595	4.4405	Neisseria meningitidis	95.6483	4.35169	4.4405	M39844; M40275; M39850
NEIS1263	M38747_1149602_1150812	urethritis clade	Neisseria meningitidis	No	1	Ancestral sequence	0	0	excinuclease ABC subunit C	1149780	1151667	1888	0	1873	15	54.7669	1034	99.2055	M38747	1149602	1150812	0	1187	24	1211	100	98.0182	98.0182	98.0182	0	98.0182	0	Neisseria gonorrhoeae	97.3576	0.660611	0	M38747
NEIS1265	M38747_1152146_1152981	urethritis clade	Neisseria meningitidis LNP27256	No	1	Ancestral sequence	0	0	hypothetical protein	1151753	1153188	1436	2	1420	14	58.2869	837	99.0237	M38747	1152146	1152981	0	822	14	836	100	98.3254	98.3254	98.3254	0	98.3254	0	Neisseria gonorrhoeae	98.0861	0.239234	0	M38747
NEIS1267	M38908_1153868_1158657	urethritis clade	Neisseria gonorrhoeae	Yes	1	Ancestral sequence	0	0	tRNA (guanine-N(7)-)-methyltransferase	1153309	1154026	718	0	712	6	22.1448	159	99.1643	M38908	1153868	1158657	515	4085	190	4790	89.2484	95.5556	99.9298	96.3743	3.55556	95.5556	4.37427	Neisseria meningitidis	96.3743	3.55556	4.37427	M38908
NEIS1268	M38908_1153868_1158657	urethritis clade	Neisseria gonorrhoeae	Yes	1	Ancestral sequence	0	0	hypothetical protein	1154206	1154494	289	289	0	0	100	289	0	M38908	1153868	1158657	515	4085	190	4790	89.2484	95.5556	99.9298	96.3743	3.55556	95.5556	4.37427	Neisseria meningitidis	96.3743	3.55556	4.37427	M38908
NEIS1269	M38747_1154827_1155871	urethritis clade	Neisseria gonorrhoeae	Yes	1	Ancestral sequence	0	0	excinuclease ABC subunit B	1154605	1156633	2029	40	1944	45	51.5525	1046	97.7376	M38747	1154827	1155871	0	1000	45	1045	100	95.6938	98.3732	96.9378	1.43541	95.6938	2.67943	Eikenella sp	97.512	0.861244	2.67943	M38747
NEIS1269	M38908_1153868_1158657	urethritis clade	Neisseria gonorrhoeae	Yes	1	Ancestral sequence	0	0	excinuclease ABC subunit B	1154605	1156633	2029	40	1879	110	100	2029	94.4696	M38908	1153868	1158657	515	4085	190	4790	89.2484	95.5556	99.9298	96.3743	3.55556	95.5556	4.37427	Neisseria meningitidis	96.3743	3.55556	4.37427	M38908
NEIS1270	M38908_1153868_1158657	urethritis clade	Neisseria gonorrhoeae	Yes	1	Ancestral sequence	0	0	putative carboxy-terminal processing protease	1156961	1158446	1486	9	1424	53	100	1486	96.4116	M38908	1153868	1158657	515	4085	190	4790	89.2484	95.5556	99.9298	96.3743	3.55556	95.5556	4.37427	Neisseria meningitidis	96.3743	3.55556	4.37427	M38908
NEIS1270	M38747_1157570_1157662	urethritis clade	Neisseria meningitidis 8013	No	1	Ancestral sequence	0	0	putative carboxy-terminal processing protease	1156961	1158446	1486	9	1470	7	6.32571	94	99.5261	M38747	1157570	1157662	0	87	6	93	100	93.5484	100	100	0	93.5484	6.45161	Neisseria gonorrhoeae	100	0	6.45161	M38747
NEIS1271	M38908_1153868_1158657	urethritis clade	Neisseria gonorrhoeae	Yes	1	Ancestral sequence	0	0	hypothetical protein	1158565	1160356	1792	5	1784	3	5.24554	94	99.8321	M38908	1153868	1158657	515	4085	190	4790	89.2484	95.5556	99.9298	96.3743	3.55556	95.5556	4.37427	Neisseria meningitidis	96.3743	3.55556	4.37427	M38908
NEIS1271	M38747_1159551_1160405	urethritis clade	Neisseria gonorrhoeae NOR_2011_03-06	Yes	1	Ancestral sequence	0	0	hypothetical protein	1158565	1160356	1792	5	1771	16	44.9777	806	99.1046	M38747	1159551	1160405	5	828	22	855	99.4152	97.4118	98.9412	97.5294	1.41176	97.4118	1.52941	Neisseria meningitidis	97.5294	1.41176	1.52941	M38747
NEIP1271	M38908_1153868_1158657	urethritis clade	Neisseria gonorrhoeae	Yes	1	Ancestral sequence	0	0	Hypothetical protein	1158568	1160356	1789	5	1781	3	5.08664	91	99.8318	M38908	1153868	1158657	515	4085	190	4790	89.2484	95.5556	99.9298	96.3743	3.55556	95.5556	4.37427	Neisseria meningitidis	96.3743	3.55556	4.37427	M38908
NEIP1271	M38747_1159551_1160405	urethritis clade	Neisseria gonorrhoeae NOR_2011_03-06	Yes	1	Ancestral sequence	0	0	Hypothetical protein	1158568	1160356	1789	5	1768	16	45.0531	806	99.1031	M38747	1159551	1160405	5	828	22	855	99.4152	97.4118	98.9412	97.5294	1.41176	97.4118	1.52941	Neisseria meningitidis	97.5294	1.41176	1.52941	M38747
NEIS1273	M38747_1160994_1161105	urethritis clade	Neisseria gonorrhoeae	Yes	1	Ancestral sequence	0	0	lipoprotein	1160683	1161244	562	0	554	8	20.1068	113	98.5765	M38747	1160994	1161105	0	104	8	112	100	92.8571	99.1071		99.1071	92.8571	6.25	Neisseria lactamica	95.5357	3.57143	6.25	M38747
NEIS1275	NODE_231_1161903_1167241	urethritis clade	Neisseria cinerea ATCC 14685	Yes	2	Ancestral sequence	0	0	Holliday junction resolvase-like protein	1161786	1162242	457	74	368	15	74.3982	340	96.0836	NODE_231	1161903	1167241	751	4218	370	5339	85.9337	91.9355	93.8099	88.8622	4.94769	88.5135	5.29643	Neisseria meningitidis	88.8622	4.94769	1.87446	M39202; M39201
NEIS1276	NODE_231_1161903_1167241	urethritis clade	Neisseria cinerea ATCC 14685	Yes	2	Ancestral sequence	0	0	putative hydrolase	1162251	1162908	658	283	352	23	100	658	93.8667	NODE_231	1161903	1167241	751	4218	370	5339	85.9337	91.9355	93.8099	88.8622	4.94769	88.5135	5.29643	Neisseria meningitidis	88.8622	4.94769	1.87446	M39202; M39201
NEIS1277	NODE_231_1161903_1167241	urethritis clade	Neisseria cinerea ATCC 14685	Yes	2	Ancestral sequence	0	0	prolyl-tRNA synthetase	1162970	1164683	1714	3	1603	108	100	1714	93.6879	NODE_231	1161903	1167241	751	4218	370	5339	85.9337	91.9355	93.8099	88.8622	4.94769	88.5135	5.29643	Neisseria meningitidis	88.8622	4.94769	1.87446	M39202; M39201
NEIS1278 (pdhC)	NODE_231_1161903_1167241	urethritis clade	Neisseria cinerea ATCC 14685	Yes	2	Ancestral sequence	0	0	pyruvate dehydrogenase (EC 1.2.4.1)	1165376	1168040	2665	6	2461	198	70.0563	1867	92.5536	NODE_231	1161903	1167241	751	4218	370	5339	85.9337	91.9355	93.8099	88.8622	4.94769	88.5135	5.29643	Neisseria meningitidis	88.8622	4.94769	1.87446	M39202; M39201
NEIS1280 (lpd)	M39823_1169818_1174012	urethritis clade	Neisseria lactamica NS19	No	1	Ancestral sequence	0	0	dihydrolipoamide dehydrogenase (EC 1.8.1.4)	1169867	1171655	1789	3	1698	88	100	1789	95.0728	M39823	1169818	1174012	171	3827	197	4195	95.9237	95.1044	95.2783	95.3032	-0.0248509	95.1044	0.173956	Neisseria meningitidis	95.3032	-0.0248509	0.173956	M39823
NEIS1280 (lpd)	M38919_1169818_1174012	urethritis clade	Neisseria meningitidis 98008	No	1	Ancestral sequence	0	0	dihydrolipoamide dehydrogenase (EC 1.8.1.4)	1169867	1171655	1789	3	1701	85	100	1789	95.2408	M38919	1169818	1174012	171	3842	182	4195	95.9237	95.4771	95.5517	95.5517	0	95.4771	0.0745527	Neisseria lactamica	94.9801	0.571571	0.0745527	M38919
NEIS1281	M39823_1169818_1174012	urethritis clade	Neisseria lactamica NS19	No	1	Ancestral sequence	0	0	hypothetical protein	1172014	1173565	1552	0	1481	71	100	1552	95.4253	M39823	1169818	1174012	171	3827	197	4195	95.9237	95.1044	95.2783	95.3032	-0.0248509	95.1044	0.173956	Neisseria meningitidis	95.3032	-0.0248509	0.173956	M39823
NEIS1281	M38919_1169818_1174012	urethritis clade	Neisseria meningitidis 98008	No	1	Ancestral sequence	0	0	hypothetical protein	1172014	1173565	1552	0	1491	61	100	1552	96.0696	M38919	1169818	1174012	171	3842	182	4195	95.9237	95.4771	95.5517	95.5517	0	95.4771	0.0745527	Neisseria lactamica	94.9801	0.571571	0.0745527	M38919
NEIS1282	NODE_328_1173871_1175399	urethritis clade	Neisseria gonorrhoeae	Yes	3	Ancestral sequence	0	0	Putative TonB-dependent receptor protein	1173688	1175812	2125	191	1827	107	72	1530	94.4674	NODE_328	1173871	1175399	191	1231	107	1529	87.5082	92.003	99.4021	91.9283	7.47384	91.9283	7.47384	Neisseria meningitidis	91.9283	7.47384	7.3991	M38745; M40416; M40421
NEIS1282	M39823_1169818_1174012	urethritis clade	Neisseria lactamica NS19	No	1	Ancestral sequence	0	0	Putative TonB-dependent receptor protein	1173688	1175812	2125	191	1906	28	15.3412	326	98.5522	M39823	1169818	1174012	171	3827	197	4195	95.9237	95.1044	95.2783	95.3032	-0.0248509	95.1044	0.173956	Neisseria meningitidis	95.3032	-0.0248509	0.173956	M39823
NEIS1282	M38919_1169818_1174012	urethritis clade	Neisseria meningitidis 98008	No	1	Ancestral sequence	0	0	Putative TonB-dependent receptor protein	1173688	1175812	2125	191	1906	28	15.3412	326	98.5522	M38919	1169818	1174012	171	3842	182	4195	95.9237	95.4771	95.5517	95.5517	0	95.4771	0.0745527	Neisseria lactamica	94.9801	0.571571	0.0745527	M38919
NEIS1286	NODE_333_1179304_1179481	urethritis clade	Neisseria meningitidis M01-240355	No	7	Ancestral sequence	0	0	SUN-family protein	1178879	1180136	1258	0	1233	25	14.2289	179	98.0127	NODE_333	1179304	1179481	0	168	10	178	100	94.382	100	100	0	94.382	5.61798	Neisseria sp	100	0	5.61798	M37453; M38610; M39531; M39766; M40823; M39104; M37452
NEIS1286	NODE_333_1180030_1182885	urethritis clade	Neisseria meningitidis H44/76	No	7	Ancestral sequence	0	0	SUN-family protein	1178879	1180136	1258	0	1233	25	8.50556	107	98.0127	NODE_333	1180030	1182885	258	2512	86	2856	90.9664	96.6898	99.8075	99.8075	0	96.4588	3.34873	Neisseria sp	92.1863	7.62125	3.11778	M37453; M38610; M39531; M39766; M40823; M39104; M37452
NEIS1287	NODE_333_1180030_1182885	urethritis clade	Neisseria meningitidis H44/76	No	7	Ancestral sequence	0	0	hypothetical protein	1180835	1181270	436	0	424	12	100	436	97.2477	NODE_333	1180030	1182885	258	2512	86	2856	90.9664	96.6898	99.8075	99.8075	0	96.4588	3.34873	Neisseria sp	92.1863	7.62125	3.11778	M37453; M38610; M39531; M39766; M40823; M39104; M37452
NEIS1287	M38589_1181124_1185569	urethritis clade	Neisseria gonorrhoeae	Yes	1	Ancestral sequence	0	0	hypothetical protein	1180835	1181270	436	0	430	6	33.7156	147	98.6239	M38589	1181124	1185569	16	4246	184	4446	99.6401	95.8465	99.9097	97.2686	2.64108	95.8465	4.06321	Neisseria meningitidis	97.2686	2.64108	4.06321	M38589
NEIS1288	NODE_333_1180030_1182885	urethritis clade	Neisseria meningitidis H44/76	No	7	Ancestral sequence	0	0	putative aldehyde dehydrogenase	1181318	1182662	1345	12	1298	35	100	1345	97.3743	NODE_333	1180030	1182885	258	2512	86	2856	90.9664	96.6898	99.8075	99.8075	0	96.4588	3.34873	Neisseria sp	92.1863	7.62125	3.11778	M37453; M38610; M39531; M39766; M40823; M39104; M37452
NEIS1288	M38589_1181124_1185569	urethritis clade	Neisseria gonorrhoeae	Yes	1	Ancestral sequence	0	0	putative aldehyde dehydrogenase	1181318	1182662	1345	12	1269	64	100	1345	95.1988	M38589	1181124	1185569	16	4246	184	4446	99.6401	95.8465	99.9097	97.2686	2.64108	95.8465	4.06321	Neisseria meningitidis	97.2686	2.64108	4.06321	M38589
NEIS1289	NODE_333_1180030_1182885	urethritis clade	Neisseria meningitidis H44/76	No	7	Ancestral sequence	0	0	hypothetical protein	1182666	1183380	715	3	702	10	30.9091	221	98.5955	NODE_333	1180030	1182885	258	2512	86	2856	90.9664	96.6898	99.8075	99.8075	0	96.4588	3.34873	Neisseria sp	92.1863	7.62125	3.11778	M37453; M38610; M39531; M39766; M40823; M39104; M37452
NEIS1289	M38589_1181124_1185569	urethritis clade	Neisseria gonorrhoeae	Yes	1	Ancestral sequence	0	0	hypothetical protein	1182666	1183380	715	3	692	20	100	715	97.191	M38589	1181124	1185569	16	4246	184	4446	99.6401	95.8465	99.9097	97.2686	2.64108	95.8465	4.06321	Neisseria meningitidis	97.2686	2.64108	4.06321	M38589
NEIS1290 (gatC)	NODE_333_1183534_1184765	urethritis clade	Neisseria meningitidis H44/76	No	7	Ancestral sequence	0	0	aspartyl/glutamyl-tRNA(Asp/Gln) amidotransferase subunit C	1183461	1183761	301	0	295	6	75.7475	228	98.0066	NODE_333	1183534	1184765	0	1195	37	1232	100	96.9968	100	100	0	96.9968	3.00325	Neisseria sp	99.9188	0.0811688	3.00325	M37453; M38610; M39531; M39766; M40823; M39104; M37452
NEIS1290 (gatC)	M38589_1181124_1185569	urethritis clade	Neisseria gonorrhoeae	Yes	1	Ancestral sequence	0	0	aspartyl/glutamyl-tRNA(Asp/Gln) amidotransferase subunit C	1183461	1183761	301	0	285	16	100	301	94.6844	M38589	1181124	1185569	16	4246	184	4446	99.6401	95.8465	99.9097	97.2686	2.64108	95.8465	4.06321	Neisseria meningitidis	97.2686	2.64108	4.06321	M38589
NEIS1291	NODE_333_1183534_1184765	urethritis clade	Neisseria meningitidis H44/76	No	7	Ancestral sequence	0	0	aspartyl/glutamyl-tRNA amidotransferase subunit A	1183823	1185269	1447	0	1415	32	65.2384	944	97.7885	NODE_333	1183534	1184765	0	1195	37	1232	100	96.9968	100	100	0	96.9968	3.00325	Neisseria sp	99.9188	0.0811688	3.00325	M37453; M38610; M39531; M39766; M40823; M39104; M37452
NEIS1291	M38589_1181124_1185569	urethritis clade	Neisseria gonorrhoeae	Yes	1	Ancestral sequence	0	0	aspartyl/glutamyl-tRNA amidotransferase subunit A	1183823	1185269	1447	0	1382	65	100	1447	95.5079	M38589	1181124	1185569	16	4246	184	4446	99.6401	95.8465	99.9097	97.2686	2.64108	95.8465	4.06321	Neisseria meningitidis	97.2686	2.64108	4.06321	M38589
NEIS1292	M38589_1181124_1185569	urethritis clade	Neisseria gonorrhoeae	Yes	1	Ancestral sequence	0	0	hypothetical protein	1185265	1186198	934	20	906	8	32.7623	306	99.1247	M38589	1181124	1185569	16	4246	184	4446	99.6401	95.8465	99.9097	97.2686	2.64108	95.8465	4.06321	Neisseria meningitidis	97.2686	2.64108	4.06321	M38589
NEIS1294	M38862_1188329_1188864	urethritis clade	Neisseria meningitidis	No	1	Ancestral sequence	0	0	iron/sulphur-binding oxidoreductase	1187762	1188773	1012	0	1002	10	43.9723	445	99.0119	M38862	1188329	1188864	0	524	12	536	100	97.7612	98.694	98.694	0	97.7612	0.932836	Neisseria sp	97.9478	0.746269	0.932836	M38862
NEIS1298	M38862_1192936_1193877	urethritis clade	Neisseria meningitidis	No	1	Ancestral sequence	0	0	exodeoxyribonuclease VII large subunit	1192863	1194219	1357	59	1232	66	69.4915	943	94.9153	M38862	1192936	1193877	57	819	66	942	93.949	92.5424	100	100	0	92.5424	7.45763				7.45763	M38862
NEIS1300	M38569_1195367_1196141	urethritis clade	Neisseria gonorrhoeae	Yes	1	Ancestral sequence	0	0	hypothetical protein	1195304	1195778	475	0	446	29	86.7368	412	93.8947	M38569	1195367	1196141	0	720	55	775	100	92.9032	100	96.3871	3.6129	92.6452	7.35484	Neisseria meningitidis	96.3871	3.6129	7.09677	M38569
NEIS1301	M38569_1195367_1196141	urethritis clade	Neisseria gonorrhoeae	Yes	1	Ancestral sequence	0	0	thioredoxin I	1196075	1196408	334	0	320	14	20.3593	68	95.8084	M38569	1195367	1196141	0	720	55	775	100	92.9032	100	96.3871	3.6129	92.6452	7.35484	Neisseria meningitidis	96.3871	3.6129	7.09677	M38569
NEIS1302	M38569_1196769_1201904	urethritis clade	Neisseria gonorrhoeae	Yes	1	Ancestral sequence	0	0	hypothetical protein	1196460	1197525	1066	40	1001	25	71.0131	757	97.5634	M38569	1196769	1201904	190	4771	175	5136	96.3006	96.4618	99.7776	96.4618	3.31581	96.4416	3.33603	Neisseria meningitidis	96.4618	3.31581	3.31581	M38569
NEIS1303	M38569_1196769_1201904	urethritis clade	Neisseria gonorrhoeae	Yes	1	Ancestral sequence	0	0	putative ATP-dependent RNA helicase	1197735	1199124	1390	2	1338	50	100	1390	96.3977	M38569	1196769	1201904	190	4771	175	5136	96.3006	96.4618	99.7776	96.4618	3.31581	96.4416	3.33603	Neisseria meningitidis	96.4618	3.31581	3.31581	M38569
NEIS1304	M40411_1199599_1200133	urethritis clade	Neisseria gonorrhoeae	Yes	1	Ancestral sequence	0	0	putative membrane lipoprotein	1199765	1200320	556	0	538	18	66.5468	370	96.7626	M40411	1199599	1200133	0	511	24	535	100	95.514	100	96.0748	3.92523	95.3271	4.6729	Neisseria meningitidis	96.0748	3.92523	4.48598	M40411
NEIS1304	M38569_1196769_1201904	urethritis clade	Neisseria gonorrhoeae	Yes	1	Ancestral sequence	0	0	putative membrane lipoprotein	1199765	1200320	556	0	536	20	100	556	96.4029	M38569	1196769	1201904	190	4771	175	5136	96.3006	96.4618	99.7776	96.4618	3.31581	96.4416	3.33603	Neisseria meningitidis	96.4618	3.31581	3.31581	M38569
NEIS1305	M38569_1196769_1201904	urethritis clade	Neisseria gonorrhoeae	Yes	1	Ancestral sequence	0	0	hypothetical protein	1200404	1200965	562	10	536	16	100	562	97.1014	M38569	1196769	1201904	190	4771	175	5136	96.3006	96.4618	99.7776	96.4618	3.31581	96.4416	3.33603	Neisseria meningitidis	96.4618	3.31581	3.31581	M38569
NEIS1306	M38569_1196769_1201904	urethritis clade	Neisseria gonorrhoeae	Yes	1	Ancestral sequence	0	0	bifunctional N-succinyldiaminopimelate- aminotransferase/acetylornithine transaminase protein	1201308	1202505	1198	43	1131	24	49.9165	598	97.9221	M38569	1196769	1201904	190	4771	175	5136	96.3006	96.4618	99.7776	96.4618	3.31581	96.4416	3.33603	Neisseria meningitidis	96.4618	3.31581	3.31581	M38569
NEIS1309	M39823_1204625_1210336	urethritis clade	Neisseria gonorrhoeae SK29344	Yes	1	Ancestral sequence	0	0	tRNA pseudouridine synthase B	1204419	1205379	961	0	930	31	78.564	755	96.7742	M39823	1204625	1210336	1404	4085	223	5712	75.4202	94.8236	99.5125	94.6379	4.87465	94.5682	4.94429	Neisseria meningitidis	94.6379	4.87465	4.68895	M39823
NEIS1310	M39823_1204625_1210336	urethritis clade	Neisseria gonorrhoeae SK29344	Yes	1	Ancestral sequence	0	0	Type III restriction/modification system methyltransferase (ModA12)	1205669	1207876	2208	1268	884	56	100	2208	94.0426	M39823	1204625	1210336	1404	4085	223	5712	75.4202	94.8236	99.5125	94.6379	4.87465	94.5682	4.94429	Neisseria meningitidis	94.6379	4.87465	4.68895	M39823
NEIS1311	M39823_1204625_1210336	urethritis clade	Neisseria gonorrhoeae SK29344	Yes	1	Ancestral sequence	0	0	putative type III restriction/modification system enzyme	1207823	1210640	2818	10	2681	127	89.2477	2515	95.4772	M39823	1204625	1210336	1404	4085	223	5712	75.4202	94.8236	99.5125	94.6379	4.87465	94.5682	4.94429	Neisseria meningitidis	94.6379	4.87465	4.68895	M39823
NEIS1333	M40228_1229438_1230800	urethritis clade	Neisseria gonorrhoeae	Yes	1	Ancestral sequence	0	0	keto-hydroxyglutarate-aldolase/keto-deoxy- phosphogluconate aldolase	1229294	1229996	703	0	670	33	79.5164	559	95.3058	M40228	1229438	1230800	95	1209	59	1363	93.0301	95.347	99.9211	95.5836	4.33754	95.347	4.57413	Neisseria meningitidis	95.5836	4.33754	4.57413	M40228
NEIS1334	M40228_1229438_1230800	urethritis clade	Neisseria gonorrhoeae	Yes	1	Ancestral sequence	0	0	L-threonine 3-dehydrogenase (pseudogene)	1230251	1231293	1043	0	1023	20	52.8284	551	98.0825	M40228	1229438	1230800	95	1209	59	1363	93.0301	95.347	99.9211	95.5836	4.33754	95.347	4.57413	Neisseria meningitidis	95.5836	4.33754	4.57413	M40228
NEIS1347	NODE_424_1247048_1251162	Root to M21273	Neisseria meningitidis alpha704	No	212	Ancestral sequence	0	0	aminopeptidase N	1246787	1249391	2605	0	2518	87	89.9808	2344	96.6603	NODE_424	1247048	1251162	425	3526	164	4115	89.6719	95.5556	99.9187	99.9187	0	95.5285	4.39024	Neisseria lactamica	93.794	6.12466	4.36314	M17660; M17658; M17582; M17596; M17583; M17659; M16917; M17574; M37945; M37450; M39103; M38612; M38609; M38615; M40822; M40824; M39174; M39534; M40827; M40825; M40317; M40820; M40280; M38333; M40826; M38614; M38896; M38903; M38905; M40273; M40268; M40269; M38910; M40281; M38908; M39849; M29031; M40417; M38745; M40416; M40421; M39069; M38859; M38862; M37428; M38907; M27423; M25917; M29040; M38861;…
NEIS1347	M38919_1248903_1249064	urethritis clade	Neisseria sicca 4320	No	1	NODE_424	1	0	aminopeptidase N	1246787	1249391	2605	0	2591	14	6.2572	163	99.4626	M38919	1248903	1249064	0	153	9	162	100	94.4444	99.3827	99.3827	0	99.3827	0	Neisseria meningitidis	99.3827	0	4.93827	M38919
NEIS1347	M38919_1247641_1247648	urethritis clade		No	1	NODE_424	1	0	aminopeptidase N	1246787	1249391	2605	0	2591	14	0.345489	9	99.4626	M38919	1247641	1247648	0	3	5	8		37.5									-37.5	M38919
NEIS1348	NODE_424_1247048_1251162	Root to M21273	Neisseria meningitidis alpha704	No	212	Ancestral sequence	0	0	hypothetical protein	1249522	1250317	796	0	735	61	100	796	92.3367	NODE_424	1247048	1251162	425	3526	164	4115	89.6719	95.5556	99.9187	99.9187	0	95.5285	4.39024	Neisseria lactamica	93.794	6.12466	4.36314	M17660; M17658; M17582; M17596; M17583; M17659; M16917; M17574; M37945; M37450; M39103; M38612; M38609; M38615; M40822; M40824; M39174; M39534; M40827; M40825; M40317; M40820; M40280; M38333; M40826; M38614; M38896; M38903; M38905; M40273; M40268; M40269; M38910; M40281; M38908; M39849; M29031; M40417; M38745; M40416; M40421; M39069; M38859; M38862; M37428; M38907; M27423; M25917; M29040; M38861;…
NEIS1351 (lpxL)	NODE_424_1247048_1251162	Root to M21273	Neisseria meningitidis alpha704	No	212	Ancestral sequence	0	0	lipid A biosynthesis lauroyl acyltransferase (EC 2.3.1.-)	1251066	1251936	871	1	861	9	11.2514	98	98.9655	NODE_424	1247048	1251162	425	3526	164	4115	89.6719	95.5556	99.9187	99.9187	0	95.5285	4.39024	Neisseria lactamica	93.794	6.12466	4.36314	M17660; M17658; M17582; M17596; M17583; M17659; M16917; M17574; M37945; M37450; M39103; M38612; M38609; M38615; M40822; M40824; M39174; M39534; M40827; M40825; M40317; M40820; M40280; M38333; M40826; M38614; M38896; M38903; M38905; M40273; M40268; M40269; M38910; M40281; M38908; M39849; M29031; M40417; M38745; M40416; M40421; M39069; M38859; M38862; M37428; M38907; M27423; M25917; M29040; M38861;…
NEIS1352	M38851_1252403_1254819	urethritis clade	Neisseria meningitidis alpha14	No	1	Ancestral sequence	0	0	Holliday junction resolvase	1251986	1252523	538	2	528	8	22.4907	121	98.5075	M38851	1252403	1254819	19	2289	109	2417	99.2139	95.4545	97.206	97.206	0	95.4545	1.75146	Neisseria polysaccharea	95.7882	1.41785	1.75146	M38851
NEIS1353 (fis)	M38851_1252403_1254819	urethritis clade	Neisseria meningitidis alpha14	No	1	Ancestral sequence	0	0	Fis family transcriptional regulator	1252525	1252765	241	0	230	11	100	241	95.4357	M38851	1252403	1254819	19	2289	109	2417	99.2139	95.4545	97.206	97.206	0	95.4545	1.75146	Neisseria polysaccharea	95.7882	1.41785	1.75146	M38851
NEIS1354	M38851_1252403_1254819	urethritis clade	Neisseria meningitidis alpha14	No	1	Ancestral sequence	0	0	hypothetical protein	1252794	1253805	1012	17	930	65	100	1012	93.4673	M38851	1252403	1254819	19	2289	109	2417	99.2139	95.4545	97.206	97.206	0	95.4545	1.75146	Neisseria polysaccharea	95.7882	1.41785	1.75146	M38851
NEIS1355	NODE_239_1254352_1255646	urethritis clade	Neisseria meningitidis LNP27256	No	3	Ancestral sequence	0	0	putative ATP-dependent RNA helicase	1254172	1255546	1375	0	1353	22	86.9091	1195	98.4	NODE_239	1254352	1255646	0	1272	23	1295	100	98.2239	98.2239	98.2239	0	98.2239	0	Neisseria polysaccharea	96.4479	1.77606	0	M39822; M40328; M40430
NEIS1355	NODE_214_1254444_1255705	urethritis clade	Neisseria meningitidis Nm1140	No	2	NODE_239	1	1	putative ATP-dependent RNA helicase	1254172	1255546	1375	0	1338	37	80.2182	1103	97.3091	NODE_214	1254444	1255705	0	1221	41	1262	100	96.7512	99.9208	99.9208	0	95.2456	4.67512	Neisseria polysaccharea	95.6418	4.27892	3.16957	M40328; M40430
NEIS1355	M39822_1254444_1255705	urethritis clade	Neisseria meningitidis Nm1140	No	1	NODE_239	1	1	putative ATP-dependent RNA helicase	1254172	1255546	1375	0	1338	37	80.2182	1103	97.3091	M39822	1254444	1255705	0	1221	41	1262	100	96.7512	99.9208	99.9208	0	95.2456	4.67512	Neisseria polysaccharea	95.6418	4.27892	3.16957	M39822
NEIS1355	M38851_1252403_1254819	urethritis clade	Neisseria meningitidis alpha14	No	1	Ancestral sequence	0	0	putative ATP-dependent RNA helicase	1254172	1255546	1375	0	1356	19	47.2	649	98.6182	M38851	1252403	1254819	19	2289	109	2417	99.2139	95.4545	97.206	97.206	0	95.4545	1.75146	Neisseria polysaccharea	95.7882	1.41785	1.75146	M38851
NEIS1361	M38689_1258934_1262814	urethritis clade	Neisseria gonorrhoeae	Yes	1	Ancestral sequence	0	0	lysyl-tRNA synthetase	1258847	1260359	1513	0	1439	74	94.2498	1426	95.1091	M38689	1258934	1262814	182	3533	166	3881	95.3105	95.5123	99.9459	95.8367	4.10922	95.5123	4.43363	Neisseria meningitidis	95.8367	4.10922	4.43363	M38689
NEIS1362	M38689_1258934_1262814	urethritis clade	Neisseria gonorrhoeae	Yes	1	Ancestral sequence	0	0	putative integral membrane protein	1260513	1261767	1255	117	1090	48	100	1255	95.7821	M38689	1258934	1262814	182	3533	166	3881	95.3105	95.5123	99.9459	95.8367	4.10922	95.5123	4.43363	Neisseria meningitidis	95.8367	4.10922	4.43363	M38689
NEIS1363	M38689_1258934_1262814	urethritis clade	Neisseria gonorrhoeae	Yes	1	Ancestral sequence	0	0	putative aminopeptidase	1262041	1264021	1981	1	1946	34	39.1217	775	98.2828	M38689	1258934	1262814	182	3533	166	3881	95.3105	95.5123	99.9459	95.8367	4.10922	95.5123	4.43363	Neisseria meningitidis	95.8367	4.10922	4.43363	M38689
NEIS1364 (porA)	M38896_1265039_1266639	urethritis clade	Neisseria meningitidis alpha710	No	1	Ancestral sequence	0	0	PorA, porin, class 1 outer membrane protein	1264829	1265999	1171	28	1101	42	82.0666	961	96.3255	M38896	1265039	1266639	254	1293	54	1601	84.1349	95.9911	97.4759	97.4759	0	95.6941	1.78174	Neisseria sp	84.1871	13.2888	1.48478	M38896
'porA	M38896_1265039_1266639	urethritis clade	Neisseria meningitidis alpha710	No	1	Ancestral sequence	0	0		1264832	1265942	1111	27	1043	41	81.3681	904	96.2177	M38896	1265039	1266639	254	1293	54	1601	84.1349	95.9911	97.4759	97.4759	0	95.6941	1.78174	Neisseria sp	84.1871	13.2888	1.48478	M38896
NEIP1364	M38896_1265039_1266639	urethritis clade	Neisseria meningitidis alpha710	No	1	Ancestral sequence	0	0	Outer membrane protein PorA	1264832	1265999	1168	28	1098	42	82.2774	961	96.3158	M38896	1265039	1266639	254	1293	54	1601	84.1349	95.9911	97.4759	97.4759	0	95.6941	1.78174	Neisseria sp	84.1871	13.2888	1.48478	M38896
PorA_VR2	M38896_1265039_1266639	urethritis clade	Neisseria meningitidis alpha710	No	1	Ancestral sequence	0	0		1265378	1265432	55	27	27	1	100	55	96.4286	M38896	1265039	1266639	254	1293	54	1601	84.1349	95.9911	97.4759	97.4759	0	95.6941	1.78174	Neisseria sp	84.1871	13.2888	1.48478	M38896
PorA_VR1	M38896_1265039_1266639	urethritis clade	Neisseria meningitidis alpha710	No	1	Ancestral sequence	0	0		1265834	1265873	40	0	30	10	100	40	75	M38896	1265039	1266639	254	1293	54	1601	84.1349	95.9911	97.4759	97.4759	0	95.6941	1.78174	Neisseria sp	84.1871	13.2888	1.48478	M38896
NEIS1366	M38896_1268024_1270814	urethritis clade	Neisseria meningitidis	No	1	Ancestral sequence	0	0	3-phosphoshikimate 1-carboxyvinyltransferase	1267835	1269137	1303	0	1255	48	85.495	1114	96.3162	M38896	1268024	1270814	1	2724	66	2791	99.9642	97.6344	99.3548	99.3548	0	97.6344	1.72043	Neisseria sp	97.8853	1.46953	1.72043	M38896
NEIS1367	M38896_1268024_1270814	urethritis clade	Neisseria meningitidis	No	1	Ancestral sequence	0	0	putative lipoprotein	1269179	1269713	535	1	533	1	100	535	99.8127	M38896	1268024	1270814	1	2724	66	2791	99.9642	97.6344	99.3548	99.3548	0	97.6344	1.72043	Neisseria sp	97.8853	1.46953	1.72043	M38896
NEIS1368	NODE_215_1271104_1271141	urethritis clade	Neisseria meningitidis 12888	No	2	Ancestral sequence	0	0	phopholipase D-family protein	1269920	1271498	1579	20	1554	5	2.46992	39	99.6793	NODE_215	1271104	1271141	0	34	4	38	100	89.4737	100	100	0			Neisseria polysaccharea	97.3684	2.63158	10.5263	M40416; M40421
NEIS1368	M38896_1268024_1270814	urethritis clade	Neisseria meningitidis	No	1	Ancestral sequence	0	0	phopholipase D-family protein	1269920	1271498	1579	20	1545	14	56.7448	896	99.102	M38896	1268024	1270814	1	2724	66	2791	99.9642	97.6344	99.3548	99.3548	0	97.6344	1.72043	Neisseria sp	97.8853	1.46953	1.72043	M38896
NEIS1370	NODE_215_1272356_1273219	urethritis clade	Neisseria meningitidis	No	2	Ancestral sequence	0	0	putative integral membrane protein	1271558	1273067	1510	0	1492	18	47.1523	712	98.8079	NODE_215	1272356	1273219	1	839	24	864	99.8843	97.219	99.5365	99.5365	0	97.219	2.3175				2.3175	M40416; M40421
NEIS1373	NODE_215_1274908_1278348	urethritis clade	Neisseria meningitidis Nm1140	No	2	Ancestral sequence	0	0	iron-sulphur protein	1274722	1276177	1456	2	1409	45	87.2253	1270	96.9051	NODE_215	1274908	1278348	92	3267	82	3441	97.3264	97.5515	98.5369	98.5369	0	97.3723	1.16453	Neisseria sp	98.089	0.447895	0.985369	M40416; M40421
NEIS1374	NODE_328_1276452_1280777	urethritis clade	Neisseria gonorrhoeae	Yes	3	Ancestral sequence	0	0	phosphoribosylaminoimidazole carboxylase catalytic subunit	1276359	1276845	487	1	481	5	80.9035	394	98.9712	NODE_328	1276452	1280777	107	4033	186	4326	97.5266	95.5914	98.8149	95.5914	3.22351	95.5914	3.22351	Neisseria lactamica	94.9277	3.88718	3.22351	M38745; M40416; M40421
NEIS1374	NODE_215_1274908_1278348	urethritis clade	Neisseria meningitidis Nm1140	No	2	NODE_328	1	1	phosphoribosylaminoimidazole carboxylase catalytic subunit	1276359	1276845	487	1	481	5	100	487	98.9712	NODE_215	1274908	1278348	92	3267	82	3441	97.3264	97.5515	98.5369	98.5369	0	97.3723	1.16453	Neisseria sp	98.089	0.447895	0.985369	M40416; M40421
NEIS1374	M38745_1276452_1278345	urethritis clade	Neisseria gonorrhoeae	Yes	1	NODE_328	1	1	phosphoribosylaminoimidazole carboxylase catalytic subunit	1276359	1276845	487	1	480	6	80.9035	394	98.7654	M38745	1276452	1278345	90	1755	49	1894	95.2482	97.2838	100	96.3969	3.6031	95.4545	4.54545	Neisseria meningitidis	96.3969	3.6031	2.71619	M38745
NEIS1375	NODE_328_1276452_1280777	urethritis clade	Neisseria gonorrhoeae	Yes	3	Ancestral sequence	0	0	putative periplasmic protein	1276893	1277610	718	88	619	11	100	718	98.254	NODE_328	1276452	1280777	107	4033	186	4326	97.5266	95.5914	98.8149	95.5914	3.22351	95.5914	3.22351	Neisseria lactamica	94.9277	3.88718	3.22351	M38745; M40416; M40421
NEIS1375	NODE_215_1274908_1278348	urethritis clade	Neisseria meningitidis Nm1140	No	2	NODE_328	1	1	putative periplasmic protein	1276893	1277610	718	88	617	13	100	718	97.9365	NODE_215	1274908	1278348	92	3267	82	3441	97.3264	97.5515	98.5369	98.5369	0	97.3723	1.16453	Neisseria sp	98.089	0.447895	0.985369	M40416; M40421
NEIS1375	M38745_1276452_1278345	urethritis clade	Neisseria gonorrhoeae	Yes	1	NODE_328	1	1	putative periplasmic protein	1276893	1277610	718	88	604	26	100	718	95.873	M38745	1276452	1278345	90	1755	49	1894	95.2482	97.2838	100	96.3969	3.6031	95.4545	4.54545	Neisseria meningitidis	96.3969	3.6031	2.71619	M38745
NEIS1376	NODE_328_1276452_1280777	urethritis clade	Neisseria gonorrhoeae	Yes	3	Ancestral sequence	0	0	methyltransferase	1277609	1278278	670	0	653	17	100	670	97.4627	NODE_328	1276452	1280777	107	4033	186	4326	97.5266	95.5914	98.8149	95.5914	3.22351	95.5914	3.22351	Neisseria lactamica	94.9277	3.88718	3.22351	M38745; M40416; M40421
NEIS1376	NODE_215_1274908_1278348	urethritis clade	Neisseria meningitidis Nm1140	No	2	NODE_328	1	1	methyltransferase	1277609	1278278	670	0	656	14	100	670	97.9104	NODE_215	1274908	1278348	92	3267	82	3441	97.3264	97.5515	98.5369	98.5369	0	97.3723	1.16453	Neisseria sp	98.089	0.447895	0.985369	M40416; M40421
NEIS1376	M38745_1276452_1278345	urethritis clade	Neisseria gonorrhoeae	Yes	1	NODE_328	1	1	methyltransferase	1277609	1278278	670	0	659	11	100	670	98.3582	M38745	1276452	1278345	90	1755	49	1894	95.2482	97.2838	100	96.3969	3.6031	95.4545	4.54545	Neisseria meningitidis	96.3969	3.6031	2.71619	M38745
NEIS2530	NODE_328_1276452_1280777	urethritis clade	Neisseria gonorrhoeae	Yes	3	Ancestral sequence	0	0	conserved hypothetical protein	1278288	1278474	187	0	175	12	100	187	93.5829	NODE_328	1276452	1280777	107	4033	186	4326	97.5266	95.5914	98.8149	95.5914	3.22351	95.5914	3.22351	Neisseria lactamica	94.9277	3.88718	3.22351	M38745; M40416; M40421
NEIS2530	NODE_215_1274908_1278348	urethritis clade	Neisseria meningitidis Nm1140	No	2	NODE_328	1	1	conserved hypothetical protein	1278288	1278474	187	0	185	2	33.1551	62	98.9305	NODE_215	1274908	1278348	92	3267	82	3441	97.3264	97.5515	98.5369	98.5369	0	97.3723	1.16453	Neisseria sp	98.089	0.447895	0.985369	M40416; M40421
NEIS2530	M38745_1276452_1278345	urethritis clade	Neisseria gonorrhoeae	Yes	1	NODE_328	1	1	conserved hypothetical protein	1278288	1278474	187	0	182	5	31.5508	59	97.3262	M38745	1276452	1278345	90	1755	49	1894	95.2482	97.2838	100	96.3969	3.6031	95.4545	4.54545	Neisseria meningitidis	96.3969	3.6031	2.71619	M38745
NEIS1378	NODE_328_1276452_1280777	urethritis clade	Neisseria gonorrhoeae	Yes	3	Ancestral sequence	0	0	DNA mismatch repair protein	1278617	1280594	1978	17	1825	136	100	1978	93.0648	NODE_328	1276452	1280777	107	4033	186	4326	97.5266	95.5914	98.8149	95.5914	3.22351	95.5914	3.22351	Neisseria lactamica	94.9277	3.88718	3.22351	M38745; M40416; M40421
NEIS1379	NODE_328_1276452_1280777	urethritis clade	Neisseria gonorrhoeae	Yes	3	Ancestral sequence	0	0	DNA polymerase III subunits gamma and tau	1280688	1282818	2131	0	2129	2	4.2703	91	99.9061	NODE_328	1276452	1280777	107	4033	186	4326	97.5266	95.5914	98.8149	95.5914	3.22351	95.5914	3.22351	Neisseria lactamica	94.9277	3.88718	3.22351	M38745; M40416; M40421
NEIS1379	M38549_1281149_1283211	urethritis clade	Neisseria gonorrhoeae	Yes	1	Ancestral sequence	0	0	DNA polymerase III subunits gamma and tau	1280688	1282818	2131	0	2040	91	78.367	1670	95.7297	M38549	1281149	1283211	0	1960	103	2063	100	95.0073	99.6607	95.7344	3.92632	95.0073	4.65342	Neisseria meningitidis	95.7344	3.92632	4.65342	M38549
NEIS1380	M38549_1281149_1283211	urethritis clade	Neisseria gonorrhoeae	Yes	1	Ancestral sequence	0	0	hypothetical protein	1282897	1283233	337	1	327	9	93.7685	316	97.3214	M38549	1281149	1283211	0	1960	103	2063	100	95.0073	99.6607	95.7344	3.92632	95.0073	4.65342	Neisseria meningitidis	95.7344	3.92632	4.65342	M38549
NEIS0888	M40281_1300629_1303765	urethritis clade	Neisseria meningitidis NM3001	No	1	Ancestral sequence	0	0	ABC transporter	1302280	1304386	2107	66	1952	89	70.5743	1487	95.6394	M40281	1300629	1303765	1170	1848	119	3137	62.7032	93.9502	99.8475	99.8475	0	91.8149	8.03254				5.89731	M40281
NEIS0836	M38611_1342475_1346824	urethritis clade	Neisseria meningitidis	No	1	Ancestral sequence	0	0	Phage integrase	1341914	1343111	1198	2	1186	10	53.172	637	99.1639	M38611	1342475	1346824	105	4058	187	4350	97.5862	95.5948	97.4558	97.4558	0	95.6184	1.83746				1.86101	M38611
NEIS0835	M38611_1342475_1346824	urethritis clade	Neisseria meningitidis	No	1	Ancestral sequence	0	0	hypothetical protein	1343642	1344422	781	0	729	52	100	781	93.3419	M38611	1342475	1346824	105	4058	187	4350	97.5862	95.5948	97.4558	97.4558	0	95.6184	1.83746				1.86101	M38611
NEIS0834	M38611_1342475_1346824	urethritis clade	Neisseria meningitidis	No	1	Ancestral sequence	0	0	succinyldiaminopimelate transaminase	1344683	1345871	1189	0	1120	69	100	1189	94.1968	M38611	1342475	1346824	105	4058	187	4350	97.5862	95.5948	97.4558	97.4558	0	95.6184	1.83746				1.86101	M38611
NEIS0833	M38611_1342475_1346824	urethritis clade	Neisseria meningitidis	No	1	Ancestral sequence	0	0	deoxyuridine 5'-triphosphate nucleotidohydrolase	1345946	1346399	454	0	435	19	100	454	95.815	M38611	1342475	1346824	105	4058	187	4350	97.5862	95.5948	97.4558	97.4558	0	95.6184	1.83746				1.86101	M38611
NEIS0832	M38611_1342475_1346824	urethritis clade	Neisseria meningitidis	No	1	Ancestral sequence	0	0	hypothetical protein	1346541	1347024	484	0	475	9	58.8843	285	98.1405	M38611	1342475	1346824	105	4058	187	4350	97.5862	95.5948	97.4558	97.4558	0	95.6184	1.83746				1.86101	M38611
NEIS0832	M38611_1342475_1346824	urethritis clade	Neisseria meningitidis	No	1	Ancestral sequence	0	0	hypothetical protein	1346601	1347024	424	0	415	9	53.066	225	97.8774	M38611	1342475	1346824	105	4058	187	4350	97.5862	95.5948	97.4558	97.4558	0	95.6184	1.83746				1.86101	M38611
NEIS0831	M38611_1348792_1350920	urethritis clade	Neisseria meningitidis	No	1	Ancestral sequence	0	0	minor pilin	1348717	1349206	490	0	472	18	84.6939	415	96.3265	M38611	1348792	1350920	186	1860	83	2129	91.2635	95.7283	96.6547	96.6547	0	95.7797	0.874936				0.926402	M38611
NEIS0830	M38611_1348792_1350920	urethritis clade	Neisseria meningitidis	No	1	Ancestral sequence	0	0	type IV biogenesis protein	1349195	1349795	601	0	590	11	100	601	98.1697	M38611	1348792	1350920	186	1860	83	2129	91.2635	95.7283	96.6547	96.6547	0	95.7797	0.874936				0.926402	M38611
NEIS0829	M38611_1348792_1350920	urethritis clade	Neisseria meningitidis	No	1	Ancestral sequence	0	0	type IV biogenesis protein	1349773	1350712	940	186	714	40	100	940	94.695	M38611	1348792	1350920	186	1860	83	2129	91.2635	95.7283	96.6547	96.6547	0	95.7797	0.874936				0.926402	M38611
NEIS0828	M38611_1348792_1350920	urethritis clade	Neisseria meningitidis	No	1	Ancestral sequence	0	0	type IV biogenesis protein	1350708	1351335	628	12	602	14	34.0764	214	97.7273	M38611	1348792	1350920	186	1860	83	2129	91.2635	95.7283	96.6547	96.6547	0	95.7797	0.874936				0.926402	M38611
NEIS0789	M39850_1384540_1385141	urethritis clade	Neisseria meningitidis H44/76	No	1	Ancestral sequence	0	0	deoxycytidine triphosphate deaminase	1384010	1384577	568	0	566	2	6.69014	38	99.6479	M39850	1384540	1385141	6	586	10	602	99.0033	98.3221	98.4899	98.4899	0	98.3221	0.167785	Neisseria sp	97.4832	1.00671	0.167785	M39850
NEIS0788	M39850_1384540_1385141	urethritis clade	Neisseria meningitidis H44/76	No	1	Ancestral sequence	0	0	putative periplasmic protein	1384640	1385345	706	6	692	8	71.2465	503	98.8571	M39850	1384540	1385141	6	586	10	602	99.0033	98.3221	98.4899	98.4899	0	98.3221	0.167785	Neisseria sp	97.4832	1.00671	0.167785	M39850
NEIS0780	M40092_1390822_1393276	urethritis clade	Neisseria gonorrhoeae	Yes	1	Ancestral sequence	0	0	putative single-stranded-DNA-specific exonuclease	1390150	1391851	1702	0	1640	62	60.517	1030	96.3572	M40092	1390822	1393276	62	2233	160	2455	97.4745	93.3138	99.6657		99.6657	93.3138	6.35186				6.35186	M40092
NEIS0779	M40092_1390822_1393276	urethritis clade	Neisseria gonorrhoeae	Yes	1	Ancestral sequence	0	0	hypothetical protein	1391902	1392638	737	60	645	32	100	737	95.2733	M40092	1390822	1393276	62	2233	160	2455	97.4745	93.3138	99.6657		99.6657	93.3138	6.35186				6.35186	M40092
NEIS0778	M40092_1390822_1393276	urethritis clade	Neisseria gonorrhoeae	Yes	1	Ancestral sequence	0	0	hypothetical protein	1392684	1393191	508	1	458	49	100	508	90.3353	M40092	1390822	1393276	62	2233	160	2455	97.4745	93.3138	99.6657		99.6657	93.3138	6.35186				6.35186	M40092
NEIS0750	NODE_424_1420873_1421737	Root to M21273	Neisseria meningitidis	No	212	Ancestral sequence	0	0	putative ATP-dependent zinc metallopeptidase	1420469	1422437	1969	0	1944	25	43.9817	866	98.7303	NODE_424	1420873	1421737	0	841	24	865	100	97.2254	100	100	0	97.2254	2.77457				2.77457	M17660; M17658; M17582; M17596; M17583; M17659; M16917; M17574; M37945; M37450; M39103; M38612; M38609; M38615; M40822; M40824; M39174; M39534; M40827; M40825; M40317; M40820; M40280; M38333; M40826; M38614; M38896; M38903; M38905; M40273; M40268; M40269; M38910; M40281; M38908; M39849; M29031; M40417; M38745; M40416; M40421; M39069; M38859; M38862; M37428; M38907; M27423; M25917; M29040; M38861;…
NEIS0749	NODE_424_1423039_1423963	Root to M21273	Neisseria meningitidis	No	212	Ancestral sequence	0	0	hypothetical protein	1422645	1423089	445	0	444	1	11.4607	51	99.7753	NODE_424	1423039	1423963	0	905	20	925	100	97.8378	100	100	0	97.8378	2.16216	Neisseria polysaccharea	97.7297	2.27027	2.16216	M17660; M17658; M17582; M17596; M17583; M17659; M16917; M17574; M37945; M37450; M39103; M38612; M38609; M38615; M40822; M40824; M39174; M39534; M40827; M40825; M40317; M40820; M40280; M38333; M40826; M38614; M38896; M38903; M38905; M40273; M40268; M40269; M38910; M40281; M38908; M39849; M29031; M40417; M38745; M40416; M40421; M39069; M38859; M38862; M37428; M38907; M27423; M25917; M29040; M38861;…
NEIS0748	NODE_424_1423039_1423963	Root to M21273	Neisseria meningitidis	No	212	Ancestral sequence	0	0	hypothetical protein	1423081	1423360	280	0	278	2	100	280	99.2857	NODE_424	1423039	1423963	0	905	20	925	100	97.8378	100	100	0	97.8378	2.16216	Neisseria polysaccharea	97.7297	2.27027	2.16216	M17660; M17658; M17582; M17596; M17583; M17659; M16917; M17574; M37945; M37450; M39103; M38612; M38609; M38615; M40822; M40824; M39174; M39534; M40827; M40825; M40317; M40820; M40280; M38333; M40826; M38614; M38896; M38903; M38905; M40273; M40268; M40269; M38910; M40281; M38908; M39849; M29031; M40417; M38745; M40416; M40421; M39069; M38859; M38862; M37428; M38907; M27423; M25917; M29040; M38861;…
NEIS0747	NODE_424_1423039_1423963	Root to M21273	Neisseria meningitidis	No	212	Ancestral sequence	0	0	peptidyl-tRNA hydrolase	1423412	1423991	580	0	563	17	95.3448	553	97.069	NODE_424	1423039	1423963	0	905	20	925	100	97.8378	100	100	0	97.8378	2.16216	Neisseria polysaccharea	97.7297	2.27027	2.16216	M17660; M17658; M17582; M17596; M17583; M17659; M16917; M17574; M37945; M37450; M39103; M38612; M38609; M38615; M40822; M40824; M39174; M39534; M40827; M40825; M40317; M40820; M40280; M38333; M40826; M38614; M38896; M38903; M38905; M40273; M40268; M40269; M38910; M40281; M38908; M39849; M29031; M40417; M38745; M40416; M40421; M39069; M38859; M38862; M37428; M38907; M27423; M25917; M29040; M38861;…
NEIS0747	M37428_1423471_1423477	urethritis clade		No	1	NODE_424	1	0	peptidyl-tRNA hydrolase	1423412	1423991	580	0	577	3	1.37931	8	99.4828	M37428	1423471	1423477	0	4	3	7		57.1429									-57.1429	M37428
NEIS0746	NODE_424_1424550_1425417	Root to M21273	Neisseria meningitidis	No	212	Ancestral sequence	0	0	hypothetical protein	1424293	1424617	325	0	313	12	20.9231	68	96.3077	NODE_424	1424550	1425417	0	833	35	868	100	95.9677	100	100	0	95.9677	4.03226	Neisseria sp	97.4654	2.53456	4.03226	M17660; M17658; M17582; M17596; M17583; M17659; M16917; M17574; M37945; M37450; M39103; M38612; M38609; M38615; M40822; M40824; M39174; M39534; M40827; M40825; M40317; M40820; M40280; M38333; M40826; M38614; M38896; M38903; M38905; M40273; M40268; M40269; M38910; M40281; M38908; M39849; M29031; M40417; M38745; M40416; M40421; M39069; M38859; M38862; M37428; M38907; M27423; M25917; M29040; M38861;…
NEIS0745	NODE_424_1424550_1425417	Root to M21273	Neisseria meningitidis	No	212	Ancestral sequence	0	0	putative transmembrane transport protein	1424847	1426263	1417	0	1399	18	40.367	572	98.7297	NODE_424	1424550	1425417	0	833	35	868	100	95.9677	100	100	0	95.9677	4.03226	Neisseria sp	97.4654	2.53456	4.03226	M17660; M17658; M17582; M17596; M17583; M17659; M16917; M17574; M37945; M37450; M39103; M38612; M38609; M38615; M40822; M40824; M39174; M39534; M40827; M40825; M40317; M40820; M40280; M38333; M40826; M38614; M38896; M38903; M38905; M40273; M40268; M40269; M38910; M40281; M38908; M39849; M29031; M40417; M38745; M40416; M40421; M39069; M38859; M38862; M37428; M38907; M27423; M25917; M29040; M38861;…
NEIS0739	M40270_1430211_1430903	urethritis clade	Neisseria meningitidis alpha14	No	1	Ancestral sequence	0	0	putative amino acid permease substrate-binding protein	1429926	1430754	829	2	823	4	65.6212	544	99.5163	M40270	1430211	1430903	0	687	6	693	100	99.1342	99.8557	99.8557	0	99.1342	0.721501				0.721501	M40270
NEIS0738	M40270_1430211_1430903	urethritis clade	Neisseria meningitidis alpha14	No	1	Ancestral sequence	0	0	hypothetical protein	1430828	1431947	1120	0	1118	2	6.875	77	99.8214	M40270	1430211	1430903	0	687	6	693	100	99.1342	99.8557	99.8557	0	99.1342	0.721501				0.721501	M40270
NEIS0727	M17658_1444475_1452732	Not urethritis clade	Neisseria meningitidis alpha14	No	1	Ancestral sequence	0	0	uracil phosphoribosyltransferase	1444283	1444910	628	0	625	3	69.4268	436	99.5223	M17658	1444475	1452732	112	7956	190	8258	98.6437	97.6676	99.9509	99.9509	0	97.6676	2.28333	Neisseria sp	97.9131	2.03781	2.28333	M17658
NEIS0726	M17658_1444475_1452732	Not urethritis clade	Neisseria meningitidis alpha14	No	1	Ancestral sequence	0	0	hypothetical protein	1445015	1445327	313	0	310	3	100	313	99.0415	M17658	1444475	1452732	112	7956	190	8258	98.6437	97.6676	99.9509	99.9509	0	97.6676	2.28333	Neisseria sp	97.9131	2.03781	2.28333	M17658
NEIS2381	M17658_1444475_1452732	Not urethritis clade	Neisseria meningitidis alpha14	No	1	Ancestral sequence	0	0	hypothetical protein	1445375	1445642	268	0	268	0	100	268	100	M17658	1444475	1452732	112	7956	190	8258	98.6437	97.6676	99.9509	99.9509	0	97.6676	2.28333	Neisseria sp	97.9131	2.03781	2.28333	M17658
NEIS0724	M17658_1444475_1452732	Not urethritis clade	Neisseria meningitidis alpha14	No	1	Ancestral sequence	0	0	hypothetical protein	1445667	1446447	781	0	768	13	100	781	98.3355	M17658	1444475	1452732	112	7956	190	8258	98.6437	97.6676	99.9509	99.9509	0	97.6676	2.28333	Neisseria sp	97.9131	2.03781	2.28333	M17658
NEIS0723	M17658_1444475_1452732	Not urethritis clade	Neisseria meningitidis alpha14	No	1	Ancestral sequence	0	0	type IV pilus assembly protein	1446451	1446802	352	0	344	8	100	352	97.7273	M17658	1444475	1452732	112	7956	190	8258	98.6437	97.6676	99.9509	99.9509	0	97.6676	2.28333	Neisseria sp	97.9131	2.03781	2.28333	M17658
NEIS0722	M17658_1444475_1452732	Not urethritis clade	Neisseria meningitidis alpha14	No	1	Ancestral sequence	0	0	DNA polymerase III subunit delta'	1446805	1447783	979	0	964	15	100	979	98.4678	M17658	1444475	1452732	112	7956	190	8258	98.6437	97.6676	99.9509	99.9509	0	97.6676	2.28333	Neisseria sp	97.9131	2.03781	2.28333	M17658
NEIS0721 (pilT2)	M17658_1444475_1452732	Not urethritis clade	Neisseria meningitidis alpha14	No	1	Ancestral sequence	0	0	pilT_like protein	1447816	1448929	1114	0	1101	13	100	1114	98.833	M17658	1444475	1452732	112	7956	190	8258	98.6437	97.6676	99.9509	99.9509	0	97.6676	2.28333	Neisseria sp	97.9131	2.03781	2.28333	M17658
NEIS0720	M17658_1444475_1452732	Not urethritis clade	Neisseria meningitidis alpha14	No	1	Ancestral sequence	0	0	putative 5'-methylthioadenosine/S- adenosylhomocysteine nucleosidase	1449114	1449816	703	8	661	34	100	703	95.1079	M17658	1444475	1452732	112	7956	190	8258	98.6437	97.6676	99.9509	99.9509	0	97.6676	2.28333	Neisseria sp	97.9131	2.03781	2.28333	M17658
NEIS0720	M40092_1449306_1454301	urethritis clade	Neisseria meningitidis 81858	No	1	Ancestral sequence	0	0	putative 5'-methylthioadenosine/S- adenosylhomocysteine nucleosidase	1449114	1449816	703	8	656	39	72.6885	511	94.3885	M40092	1449306	1454301	123	4628	245	4996	97.538	94.9723	95.4032	95.4032	0	94.9723	0.430946	Neisseria sp	94.9313	0.471989	0.430946	M40092
NEIS0719	M40092_1449306_1454301	urethritis clade	Neisseria meningitidis 81858	No	1	Ancestral sequence	0	0	GTP-binding protein LepA	1450062	1451856	1795	0	1715	80	100	1795	95.5432	M40092	1449306	1454301	123	4628	245	4996	97.538	94.9723	95.4032	95.4032	0	94.9723	0.430946	Neisseria sp	94.9313	0.471989	0.430946	M40092
NEIS0719	M17658_1444475_1452732	Not urethritis clade	Neisseria meningitidis alpha14	No	1	Ancestral sequence	0	0	GTP-binding protein LepA	1450062	1451856	1795	0	1728	67	100	1795	96.2674	M17658	1444475	1452732	112	7956	190	8258	98.6437	97.6676	99.9509	99.9509	0	97.6676	2.28333	Neisseria sp	97.9131	2.03781	2.28333	M17658
NEIS0718	M40092_1449306_1454301	urethritis clade	Neisseria meningitidis 81858	No	1	Ancestral sequence	0	0	signal peptidase I	1451998	1453018	1021	0	975	46	100	1021	95.4946	M40092	1449306	1454301	123	4628	245	4996	97.538	94.9723	95.4032	95.4032	0	94.9723	0.430946	Neisseria sp	94.9313	0.471989	0.430946	M40092
NEIS0718	M17658_1444475_1452732	Not urethritis clade	Neisseria meningitidis alpha14	No	1	Ancestral sequence	0	0	signal peptidase I	1451998	1453018	1021	0	991	30	72.0862	736	97.0617	M17658	1444475	1452732	112	7956	190	8258	98.6437	97.6676	99.9509	99.9509	0	97.6676	2.28333	Neisseria sp	97.9131	2.03781	2.28333	M17658
NEIS0717	M40092_1449306_1454301	urethritis clade	Neisseria meningitidis 81858	No	1	Ancestral sequence	0	0	hypothetical protein	1453431	1454412	982	0	922	60	88.7984	872	93.89	M40092	1449306	1454301	123	4628	245	4996	97.538	94.9723	95.4032	95.4032	0	94.9723	0.430946	Neisseria sp	94.9313	0.471989	0.430946	M40092
NEIS0715	M17658_1454444_1455013	Not urethritis clade	Neisseria meningitidis	No	1	Ancestral sequence	0	0	cysteine synthase	1454848	1455835	988	42	943	3	16.9028	167	99.6829	M17658	1454444	1455013	40	518	12	570	92.9825	97.7358	98.1132	98.1132	0	97.7358	0.377358	Neisseria polysaccharea	97.1698	0.943396	0.377358	M17658
NEIP0715	M17658_1454444_1455013	Not urethritis clade	Neisseria meningitidis	No	1	Ancestral sequence	0	0	Hypothetical protein/cysteine synthase	1454851	1455781	931	42	886	3	17.6155	164	99.6625	M17658	1454444	1455013	40	518	12	570	92.9825	97.7358	98.1132	98.1132	0	97.7358	0.377358	Neisseria polysaccharea	97.1698	0.943396	0.377358	M17658
NEIS0714	M17658_1456252_1457419	Not urethritis clade	Neisseria meningitidis alpha14	No	1	Ancestral sequence	0	0	hypothetical protein	1455974	1456580	607	0	602	5	54.201	329	99.1763	M17658	1456252	1457419	0	1155	13	1168	100	98.887	99.9144	99.9144	0	98.887	1.0274	Neisseria sp	99.3151	0.599315	1.0274	M17658
NEIS0713	M17658_1456252_1457419	Not urethritis clade	Neisseria meningitidis alpha14	No	1	Ancestral sequence	0	0	diaminopimelate epimerase	1456576	1457428	853	0	844	9	99.0621	845	98.9449	M17658	1456252	1457419	0	1155	13	1168	100	98.887	99.9144	99.9144	0	98.887	1.0274	Neisseria sp	99.3151	0.599315	1.0274	M17658
NEIS0711	M17658_1458443_1462238	Not urethritis clade	Neisseria meningitidis alpha14	No	1	Ancestral sequence	0	0	hypothetical protein	1457874	1458543	670	0	668	2	15.0746	101	99.7015	M17658	1458443	1462238	1	3671	124	3796	99.9737	96.7325	100	100	0	96.7325	3.26746	Neisseria sp	97.9183	2.08169	3.26746	M17658
NEIS0710	M17658_1458443_1462238	Not urethritis clade	Neisseria meningitidis alpha14	No	1	Ancestral sequence	0	0	polynucleotide phosphorylase/polyadenylase	1458614	1460735	2122	0	2063	59	100	2122	97.2196	M17658	1458443	1462238	1	3671	124	3796	99.9737	96.7325	100	100	0	96.7325	3.26746	Neisseria sp	97.9183	2.08169	3.26746	M17658
NEIS0709	M17658_1458443_1462238	Not urethritis clade	Neisseria meningitidis alpha14	No	1	Ancestral sequence	0	0	phosphoribosylaminoimidazole-succinocarboxamide synthase	1460971	1461835	865	0	818	47	100	865	94.5665	M17658	1458443	1462238	1	3671	124	3796	99.9737	96.7325	100	100	0	96.7325	3.26746	Neisseria sp	97.9183	2.08169	3.26746	M17658
NEIS0708	M17658_1458443_1462238	Not urethritis clade	Neisseria meningitidis alpha14	No	1	Ancestral sequence	0	0	putative dTDP-4-dehydrorhamnose reductase	1462034	1462898	865	30	830	5	23.815	206	99.4012	M17658	1458443	1462238	1	3671	124	3796	99.9737	96.7325	100	100	0	96.7325	3.26746	Neisseria sp	97.9183	2.08169	3.26746	M17658
NEIS0706	M17658_1463833_1464850	Not urethritis clade	Neisseria meningitidis alpha14	No	1	Ancestral sequence	0	0	ferredoxin	1463821	1464022	202	0	200	2	94.0594	190	99.0099	M17658	1463833	1464850	0	968	50	1018	100	95.0884	100	100	0	95.0884	4.91159				4.91159	M17658
NEIS0705	M17658_1463833_1464850	Not urethritis clade	Neisseria meningitidis alpha14	No	1	Ancestral sequence	0	0	putative integrase/recombinase	1464193	1465069	877	0	833	44	75.1425	659	94.9829	M17658	1463833	1464850	0	968	50	1018	100	95.0884	100	100	0	95.0884	4.91159				4.91159	M17658
NEIS0703	M17658_1466268_1469180	Not urethritis clade	Neisseria meningitidis alpha14	No	1	Ancestral sequence	0	0	putative D-alanyl-D-alanine-endopeptidase	1465869	1466820	952	0	945	7	58.0882	553	99.2647	M17658	1466268	1469180	0	2844	69	2913	100	97.6313	99.9313	99.9313	0	97.6313	2.30003	Neisseria gonorrhoeae	97.597	2.33436	2.30003	M17658
NEIS0702 (hfq)	M17658_1466268_1469180	Not urethritis clade	Neisseria meningitidis alpha14	No	1	Ancestral sequence	0	0	putative regulator	1466948	1467242	295	0	279	16	100	295	94.5763	M17658	1466268	1469180	0	2844	69	2913	100	97.6313	99.9313	99.9313	0	97.6313	2.30003	Neisseria gonorrhoeae	97.597	2.33436	2.30003	M17658
NEIS0701	M17658_1466268_1469180	Not urethritis clade	Neisseria meningitidis alpha14	No	1	Ancestral sequence	0	0	hypothetical protein	1467326	1467893	568	0	557	11	100	568	98.0634	M17658	1466268	1469180	0	2844	69	2913	100	97.6313	99.9313	99.9313	0	97.6313	2.30003	Neisseria gonorrhoeae	97.597	2.33436	2.30003	M17658
NEIS0701	M39822_1467388_1469106	urethritis clade	Neisseria meningitidis 053442	No	1	Ancestral sequence	0	0	hypothetical protein	1467326	1467893	568	0	552	16	89.0845	506	97.1831	M39822	1467388	1469106	0	1680	39	1719	100	97.7312	99.9418	99.9418	0	97.6731	2.26876	Neisseria gonorrhoeae	96.7423	3.19953	2.21059	M39822
NEIS0700	M17658_1466268_1469180	Not urethritis clade	Neisseria meningitidis alpha14	No	1	Ancestral sequence	0	0	putative regulator	1467946	1468321	376	0	375	1	100	376	99.734	M17658	1466268	1469180	0	2844	69	2913	100	97.6313	99.9313	99.9313	0	97.6313	2.30003	Neisseria gonorrhoeae	97.597	2.33436	2.30003	M17658
NEIS0700	M39822_1467388_1469106	urethritis clade	Neisseria meningitidis 053442	No	1	Ancestral sequence	0	0	putative regulator	1467946	1468321	376	0	371	5	100	376	98.6702	M39822	1467388	1469106	0	1680	39	1719	100	97.7312	99.9418	99.9418	0	97.6731	2.26876	Neisseria gonorrhoeae	96.7423	3.19953	2.21059	M39822
NEIS0699	M17658_1466268_1469180	Not urethritis clade	Neisseria meningitidis alpha14	No	1	Ancestral sequence	0	0	putative 2-amino-4-hydroxy-6- hydroxymethyldihydropteridine- pyrophosphokinase	1468330	1468825	496	0	479	17	100	496	96.5726	M17658	1466268	1469180	0	2844	69	2913	100	97.6313	99.9313	99.9313	0	97.6313	2.30003	Neisseria gonorrhoeae	97.597	2.33436	2.30003	M17658
NEIS0699	M39822_1467388_1469106	urethritis clade	Neisseria meningitidis 053442	No	1	Ancestral sequence	0	0	putative 2-amino-4-hydroxy-6- hydroxymethyldihydropteridine- pyrophosphokinase	1468330	1468825	496	0	483	13	100	496	97.379	M39822	1467388	1469106	0	1680	39	1719	100	97.7312	99.9418	99.9418	0	97.6731	2.26876	Neisseria gonorrhoeae	96.7423	3.19953	2.21059	M39822
NEIS0698	M17658_1466268_1469180	Not urethritis clade	Neisseria meningitidis alpha14	No	1	Ancestral sequence	0	0	hypothetical protein	1468949	1469429	481	0	472	9	48.4407	233	98.1289	M17658	1466268	1469180	0	2844	69	2913	100	97.6313	99.9313	99.9313	0	97.6313	2.30003	Neisseria gonorrhoeae	97.597	2.33436	2.30003	M17658
NEIS0698	M39822_1467388_1469106	urethritis clade	Neisseria meningitidis 053442	No	1	Ancestral sequence	0	0	hypothetical protein	1468949	1469429	481	0	477	4	33.0561	159	99.1684	M39822	1467388	1469106	0	1680	39	1719	100	97.7312	99.9418	99.9418	0	97.6731	2.26876	Neisseria gonorrhoeae	96.7423	3.19953	2.21059	M39822
NEIS0672	M40039_1494054_1495004	urethritis clade	Neisseria meningitidis alpha14	No	1	Ancestral sequence	0	0	threonyl-tRNA synthetase	1493076	1495023	1948	0	1914	34	48.8706	952	98.2546	M40039	1494054	1495004	0	917	34	951	100	96.4248	99.8948	99.8948	0	96.4248	3.47003	Neisseria polysaccharea	98.3176	1.57729	3.47003	M40039
NEIS0671	M40039_1495941_1498852	urethritis clade	Neisseria meningitidis alpha14	No	1	Ancestral sequence	0	0	queuine tRNA-ribosyltransferase	1495297	1496413	1117	0	1107	10	42.3456	473	99.1047	M40039	1495941	1498852	3	2873	36	2912	99.897	98.7625	99.8625	99.8625	0	98.7625	1.10003				1.10003	M40039
NEIS0669	NODE_333_1497396_1498979	urethritis clade	Neisseria meningitidis	No	7	Ancestral sequence	0	0	ferrochelatase	1496494	1497505	1012	0	1009	3	10.8696	110	99.7036	NODE_333	1497396	1498979	3	1551	30	1584	99.8106	98.1025	98.229	98.229	0	98.1025	0.126502				0.126502	M37453; M38610; M39531; M39766; M40823; M39104; M37452
NEIS0669	M40039_1495941_1498852	urethritis clade	Neisseria meningitidis alpha14	No	1	Ancestral sequence	0	0	ferrochelatase	1496494	1497505	1012	0	1006	6	100	1012	99.4071	M40039	1495941	1498852	3	2873	36	2912	99.897	98.7625	99.8625	99.8625	0	98.7625	1.10003				1.10003	M40039
NEIS0668	NODE_333_1497396_1498979	urethritis clade	Neisseria meningitidis	No	7	Ancestral sequence	0	0	cytochrome C	1497696	1498098	403	0	401	2	100	403	99.5037	NODE_333	1497396	1498979	3	1551	30	1584	99.8106	98.1025	98.229	98.229	0	98.1025	0.126502				0.126502	M37453; M38610; M39531; M39766; M40823; M39104; M37452
NEIS0668	M40039_1495941_1498852	urethritis clade	Neisseria meningitidis alpha14	No	1	Ancestral sequence	0	0	cytochrome C	1497696	1498098	403	0	401	2	100	403	99.5037	M40039	1495941	1498852	3	2873	36	2912	99.897	98.7625	99.8625	99.8625	0	98.7625	1.10003				1.10003	M40039
NEIS0667	NODE_333_1497396_1498979	urethritis clade	Neisseria meningitidis	No	7	Ancestral sequence	0	0	hypothetical protein;	1498160	1498451	292	0	282	10	100	292	96.5753	NODE_333	1497396	1498979	3	1551	30	1584	99.8106	98.1025	98.229	98.229	0	98.1025	0.126502				0.126502	M37453; M38610; M39531; M39766; M40823; M39104; M37452
NEIS0667	M40039_1495941_1498852	urethritis clade	Neisseria meningitidis alpha14	No	1	Ancestral sequence	0	0	hypothetical protein;	1498160	1498451	292	0	281	11	100	292	96.2329	M40039	1495941	1498852	3	2873	36	2912	99.897	98.7625	99.8625	99.8625	0	98.7625	1.10003				1.10003	M40039
NEIS0666	NODE_333_1497396_1498979	urethritis clade	Neisseria meningitidis	No	7	Ancestral sequence	0	0	hypothetical protein	1498603	1498924	322	0	314	8	100	322	97.5155	NODE_333	1497396	1498979	3	1551	30	1584	99.8106	98.1025	98.229	98.229	0	98.1025	0.126502				0.126502	M37453; M38610; M39531; M39766; M40823; M39104; M37452
NEIS0666	M40039_1495941_1498852	urethritis clade	Neisseria meningitidis alpha14	No	1	Ancestral sequence	0	0	hypothetical protein	1498603	1498924	322	0	318	4	77.9503	251	98.7578	M40039	1495941	1498852	3	2873	36	2912	99.897	98.7625	99.8625	99.8625	0	98.7625	1.10003				1.10003	M40039
NEIS0664	NODE_333_1500312_1501493	urethritis clade	Neisseria meningitidis M04-240196	No	7	Ancestral sequence	0	0	apolipoprotein N-acyltransferase	1499908	1501453	1546	0	1531	15	73.868	1142	99.0298	NODE_333	1500312	1501493	0	1165	17	1182	100	98.5618	99.7462	99.7462	0	98.5618	1.18443				1.18443	M37453; M38610; M39531; M39766; M40823; M39104; M37452
NEIS0664	M40039_1500056_1500207	urethritis clade	Neisseria meningitidis alpha14	No	1	Ancestral sequence	0	0	apolipoprotein N-acyltransferase	1499908	1501453	1546	0	1534	12	9.89651	153	99.2238	M40039	1500056	1500207	0	142	10	152	100	93.4211	100	100	0	93.4211	6.57895	Neisseria polysaccharea	99.3421	0.657895	6.57895	M40039
NEIS0663	M40039_1502480_1502695	urethritis clade	Neisseria meningitidis	No	1	Ancestral sequence	0	0	RNA polymerase factor sigma-32	1501707	1502580	874	0	868	6	11.5561	101	99.3135	M40039	1502480	1502695	0	204	12	216	100	94.4444	100	100	0	94.4444	5.55556	Neisseria polysaccharea	98.6111	1.38889	5.55556	M40039
NEIS0626	NODE_424_1541035_1542391	Root to M21273	Neisseria meningitidis Nm1140	No	212	Ancestral sequence	0	0	hypothetical protein	1540962	1541160	199	0	197	2	63.3166	126	98.995	NODE_424	1541035	1542391	0	1300	57	1357	100	95.7996	100	100	0	95.7996	4.20044	Neisseria sp	96.6102	3.38983	4.20044	M17660; M17658; M17582; M17596; M17583; M17659; M16917; M17574; M37945; M37450; M39103; M38612; M38609; M38615; M40822; M40824; M39174; M39534; M40827; M40825; M40317; M40820; M40280; M38333; M40826; M38614; M38896; M38903; M38905; M40273; M40268; M40269; M38910; M40281; M38908; M39849; M29031; M40417; M38745; M40416; M40421; M39069; M38859; M38862; M37428; M38907; M27423; M25917; M29040; M38861;…
NEIS0625	NODE_424_1541035_1542391	Root to M21273	Neisseria meningitidis Nm1140	No	212	Ancestral sequence	0	0	hypothetical protein	1541180	1541582	403	0	395	8	100	403	98.0149	NODE_424	1541035	1542391	0	1300	57	1357	100	95.7996	100	100	0	95.7996	4.20044	Neisseria sp	96.6102	3.38983	4.20044	M17660; M17658; M17582; M17596; M17583; M17659; M16917; M17574; M37945; M37450; M39103; M38612; M38609; M38615; M40822; M40824; M39174; M39534; M40827; M40825; M40317; M40820; M40280; M38333; M40826; M38614; M38896; M38903; M38905; M40273; M40268; M40269; M38910; M40281; M38908; M39849; M29031; M40417; M38745; M40416; M40421; M39069; M38859; M38862; M37428; M38907; M27423; M25917; M29040; M38861;…
NEIS0624 (kdsB)	NODE_424_1541035_1542391	Root to M21273	Neisseria meningitidis Nm1140	No	212	Ancestral sequence	0	0	3-deoxy-manno-octulosonate cytidylyltransferase	1541604	1542366	763	0	717	46	100	763	93.9712	NODE_424	1541035	1542391	0	1300	57	1357	100	95.7996	100	100	0	95.7996	4.20044	Neisseria sp	96.6102	3.38983	4.20044	M17660; M17658; M17582; M17596; M17583; M17659; M16917; M17574; M37945; M37450; M39103; M38612; M38609; M38615; M40822; M40824; M39174; M39534; M40827; M40825; M40317; M40820; M40280; M38333; M40826; M38614; M38896; M38903; M38905; M40273; M40268; M40269; M38910; M40281; M38908; M39849; M29031; M40417; M38745; M40416; M40421; M39069; M38859; M38862; M37428; M38907; M27423; M25917; M29040; M38861;…
NEIS0624 (kdsB)	M38919_1541997_1542204	urethritis clade	Neisseria meningitidis 8013	No	1	NODE_424	1	0	3-deoxy-manno-octulosonate cytidylyltransferase	1541604	1542366	763	0	749	14	27.3919	209	98.1651	M38919	1541997	1542204	0	194	14	208	100	93.2692	99.0385	99.0385	0	99.0385	0	Neisseria polysaccharea	95.6731	3.36538	5.76923	M38919
NEIS0623	NODE_424_1541035_1542391	Root to M21273	Neisseria meningitidis Nm1140	No	212	Ancestral sequence	0	0	hypothetical protein	1542362	1542545	184	0	183	1	16.8478	31	99.4565	NODE_424	1541035	1542391	0	1300	57	1357	100	95.7996	100	100	0	95.7996	4.20044	Neisseria sp	96.6102	3.38983	4.20044	M17660; M17658; M17582; M17596; M17583; M17659; M16917; M17574; M37945; M37450; M39103; M38612; M38609; M38615; M40822; M40824; M39174; M39534; M40827; M40825; M40317; M40820; M40280; M38333; M40826; M38614; M38896; M38903; M38905; M40273; M40268; M40269; M38910; M40281; M38908; M39849; M29031; M40417; M38745; M40416; M40421; M39069; M38859; M38862; M37428; M38907; M27423; M25917; M29040; M38861;…
NEIS0621 (lpxK)	M38896_1543745_1546777	urethritis clade	Neisseria meningitidis alpha704	No	1	Ancestral sequence	0	0	tetraacyldisaccharide 4'-kinase (EC 2.7.1.130)	1543400	1544435	1036	0	996	40	66.6988	691	96.139	M38896	1543745	1546777	0	2951	82	3033	100	97.2964	99.967	99.967	0	97.2964	2.67062				2.67062	M38896
NEIS0620 (maeA)	M38896_1543745_1546777	urethritis clade	Neisseria meningitidis alpha704	No	1	Ancestral sequence	0	0	malate oxidoreductase (EC 1.1.1.38)	1544981	1546262	1282	0	1257	25	100	1282	98.0499	M38896	1543745	1546777	0	2951	82	3033	100	97.2964	99.967	99.967	0	97.2964	2.67062				2.67062	M38896
NEIS0619	M38896_1543745_1546777	urethritis clade	Neisseria meningitidis alpha704	No	1	Ancestral sequence	0	0	thymidylate kinase	1546483	1547104	622	0	612	10	47.5884	296	98.3923	M38896	1543745	1546777	0	2951	82	3033	100	97.2964	99.967	99.967	0	97.2964	2.67062				2.67062	M38896
NEIS0614	NODE_424_1551626_1552778	Root to M21273	Neisseria meningitidis LNP27256	No	212	Ancestral sequence	0	0	DNA ligase	1550442	1552968	2527	45	2436	46	45.6668	1154	98.1467	NODE_424	1551626	1552778	45	1062	46	1153	96.0971	95.8484	100	100	0	95.8484	4.15162	Neisseria sp	96.1191	3.88087	4.15162	M17660; M17658; M17582; M17596; M17583; M17659; M16917; M17574; M37945; M37450; M39103; M38612; M38609; M38615; M40822; M40824; M39174; M39534; M40827; M40825; M40317; M40820; M40280; M38333; M40826; M38614; M38896; M38903; M38905; M40273; M40268; M40269; M38910; M40281; M38908; M39849; M29031; M40417; M38745; M40416; M40421; M39069; M38859; M38862; M37428; M38907; M27423; M25917; M29040; M38861;…
NEIS0614	M38919_1552215_1552778	urethritis clade	Neisseria meningitidis H44/76	No	1	NODE_424	1	0	DNA ligase	1550442	1552968	2527	45	2473	9	22.3585	565	99.6374	M38919	1552215	1552778	36	522	6	564	93.617	98.8636	98.8636	98.8636	0	96.5909	2.27273				0	M38919
NEIS0614	M38919_1551626_1551632	urethritis clade		No	1	NODE_424	1	0	DNA ligase	1550442	1552968	2527	45	2473	9	0.316581	8	99.6374	M38919	1551626	1551632	0	4	3	7		57.1429									-57.1429	M38919
NEIS0612	NODE_424_1555147_1555281	Root to M21273	Neisseria meningitidis	No	212	Ancestral sequence	0	0	outer membrane protein	1554774	1555299	526	0	520	6	25.8555	136	98.8593	NODE_424	1555147	1555281	0	130	5	135	100	96.2963	100	100	0	96.2963	3.7037	Neisseria gonorrhoeae	97.037	2.96296	3.7037	M17660; M17658; M17582; M17596; M17583; M17659; M16917; M17574; M37945; M37450; M39103; M38612; M38609; M38615; M40822; M40824; M39174; M39534; M40827; M40825; M40317; M40820; M40280; M38333; M40826; M38614; M38896; M38903; M38905; M40273; M40268; M40269; M38910; M40281; M38908; M39849; M29031; M40417; M38745; M40416; M40421; M39069; M38859; M38862; M37428; M38907; M27423; M25917; M29040; M38861;…
NEIS0612	M39844_1555103_1555110	urethritis clade		No	1	NODE_424	1	0	outer membrane protein	1554774	1555299	526	0	523	3	1.71103	9	99.4297	M39844	1555103	1555110	0	5	3	8		62.5									-62.5	M39844
NEIS0610 (apaH)	NODE_424_1555952_1556396	Root to M21273	Neisseria meningitidis H44/76	No	212	Ancestral sequence	0	0	diadenosine tetraphosphatase	1555841	1556732	892	1	882	9	50	446	98.9899	NODE_424	1555952	1556396	0	436	9	445	100	97.9775	100	100	0	97.7528	2.24719	Neisseria sp	99.1011	0.898876	2.02247	M17660; M17658; M17582; M17596; M17583; M17659; M16917; M17574; M37945; M37450; M39103; M38612; M38609; M38615; M40822; M40824; M39174; M39534; M40827; M40825; M40317; M40820; M40280; M38333; M40826; M38614; M38896; M38903; M38905; M40273; M40268; M40269; M38910; M40281; M38908; M39849; M29031; M40417; M38745; M40416; M40421; M39069; M38859; M38862; M37428; M38907; M27423; M25917; M29040; M38861;…
NEIS0610 (apaH)	M39844_1555838_1555845	urethritis clade		No	1	NODE_424	1	0	diadenosine tetraphosphatase	1555841	1556732	892	1	889	2	0.672646	6	99.7755	M39844	1555838	1555845	0	5	3	8		62.5									-62.5	M39844
[truncated: 356 more rows]

## Sheet: Prokka recombinant loci
Locus	Recomb_ID	Node_category	best strain	Unambiguous_CrossSpecies	isolate_count	MostRecentRecomb	PriorRecombCounts	PriorRecombCountsUre	gene_product	gene_start	gene_end	gene_length	gene_masked	gene_match	gene_mismatch	gene_pcnt_in_rec	gene_sites_in_rec	gene_tract_id	Node	recomb_begin	recomb_end	recomb_masked	recomb_match	recomb_mismatch	recomb_length	seq unambig%	recomb_tract_id	best id query subject	Nm max id query subject	best-Nm id diff	ref max id query subject	best-ref id diff	other species	other max id query subject	best-other id diff	best-anc id diff	Isolates_impacted
[truncated: 1,371 more rows]

[truncated: 1 more sheets: Summary]
